# Supplementary material for: Higher induction temperatures and the native secretion signal peptide promote rye prolamin 75k γ-secalin production in Komagataella phaffii
Source: Microb Cell Fact. 2025 Aug 14;24:185. doi: 10.1186/s12934-025-02809-7 (PMC12351904; doi:10.1186/s12934-025-02809-7)
Supplement: Supplementary file 5 — Supplementary Material 5: RDML-files from RT-qPCR experiments. [file 12934_2025_2809_MOESM5_ESM.rdml › rdml_data.xml]

<rdml xmlns:rdml="http://www.rdml.org" xmlns="http://www.rdml.org" version="1.3">
<dateMade>2024-10-07T16:49:25</dateMade>
<dateUpdated>2025-02-12T09:34:42</dateUpdated>
<experimenter id="KB"><firstName>Kai Rupert</firstName><lastName>B&#252;chner</lastName><email>kai.buechner@tum.de</email><labName>Chair of Brewing and Beverage Technology, Technical University of Munich</labName><labAddress>Weihenstephaner Steig 20, 85354 Freising, Germany</labAddress></experimenter><dye id="sybr"/><sample id="P25A_3"><type>unkn</type></sample><sample id="P25A_2"><type>unkn</type></sample><sample id="P25A_1"><type>unkn</type></sample><sample id="S4_3"><type>unkn</type></sample><sample id="S4_2"><type>unkn</type></sample><sample id="S4_1"><type>unkn</type></sample><sample id="S3_3"><type>unkn</type></sample><sample id="S3_2"><type>unkn</type></sample><sample id="S3_1"><type>unkn</type></sample><sample id="S1_3"><type>unkn</type></sample><sample id="S1_2"><type>unkn</type></sample><sample id="S1_1"><type>unkn</type></sample><sample id="28_3"><type>unkn</type></sample><sample id="28_2"><type>unkn</type></sample><sample id="28_1"><type>unkn</type></sample><sample id="20_3"><type>unkn</type></sample><sample id="20_2"><type>unkn</type></sample><sample id="20_1"><type>unkn</type></sample><sample id="D28_3"><type>unkn</type></sample><sample id="D28_2"><type>unkn</type></sample><sample id="D28_1"><type>unkn</type></sample><sample id="D20_3"><type>unkn</type></sample><sample id="D20_2"><type>unkn</type></sample><sample id="D20_1"><type>unkn</type></sample><target id="DOA10"><type>toi</type><amplificationEfficiency>1.930</amplificationEfficiency><amplificationEfficiencySE>0.043</amplificationEfficiencySE><dyeId id="sybr"/></target><target id="HRD1"><type>toi</type><amplificationEfficiency>1.931</amplificationEfficiency><amplificationEfficiencySE>0.048</amplificationEfficiencySE><dyeId id="sybr"/></target><target id="HAC1i"><type>toi</type><amplificationEfficiency>1.899</amplificationEfficiency><amplificationEfficiencySE>0.031</amplificationEfficiencySE><dyeId id="sybr"/></target><target id="HAC1u"><type>toi</type><amplificationEfficiency>1.912</amplificationEfficiency><amplificationEfficiencySE>0.035</amplificationEfficiencySE><dyeId id="sybr"/></target><target id="TFC1"><type>ref</type><amplificationEfficiency>1.908</amplificationEfficiency><amplificationEfficiencySE>0.039</amplificationEfficiencySE><dyeId id="sybr"/></target><target id="ACT1"><type>ref</type><amplificationEfficiency>1.916</amplificationEfficiency><amplificationEfficiencySE>0.039</amplificationEfficiencySE><dyeId id="sybr"/></target><thermalCyclingConditions id="Luna_one-step"><description>NEB_Luna&#174;_Universal_One-Step_RT-qPCR: One-pot reaction with reverse transcription followed by dye-based qPCR detection and quantitation of target RNA targets</description><experimenter id="KB"/><step><nr>1</nr><temperature><temperature>55</temperature><duration>600</duration></temperature></step><step><nr>2</nr><temperature><temperature>95</temperature><duration>60</duration></temperature></step><step><nr>3</nr><temperature><temperature>95</temperature><duration>10</duration></temperature></step><step><nr>4</nr><temperature><temperature>60</temperature><duration>30</duration><measure>real time</measure></temperature></step><step><nr>5</nr><loop><goto>3</goto><repeat>39</repeat></loop></step><step><nr>6</nr><temperature><temperature>95</temperature><duration>10</duration></temperature></step><step><nr>7</nr><temperature><temperature>60</temperature><duration>60</duration></temperature></step><step><nr>8</nr><gradient><highTemperature>95</highTemperature><lowTemperature>60</lowTemperature><duration>319</duration><measure>meltcurve</measure></gradient></step></thermalCyclingConditions><experiment id="202502_K_phaffii"><description>Relative quantification with two reference genes (ACT1, TFC1). Targets are the unfolded protein response marker HAC1u (un-induced)and HAC1i (induced) as well as HRD1 (ERAD-M, -L) and DOA10 (ERAD-C). </description><run id="KB018_ACT1"><description>ACT1 (systematic name: YFL039C): reference gene, codes for actin</description><instrument>Roche_LightCycler_480_II</instrument><backgroundDeterminationMethod>LinRegPCR, constant</backgroundDeterminationMethod><cqDetectionMethod>automated threshold and baseline settings</cqDetectionMethod><thermalCyclingConditions id="Luna_one-step"/><pcrFormat><rows>8</rows><columns>12</columns><rowLabel>ABC</rowLabel><columnLabel>123</columnLabel></pcrFormat><react id="1"><sample id="D20_1"/><data><tar id="ACT1"/><cq>21.362</cq><N0>4.94e-06</N0><ampEffMet>LinRegPCR</ampEffMet><ampEff>1.916</ampEff><ampEffSE>0.039</ampEffSE><adp><cyc>1</cyc><fluor>12.68</fluor></adp><adp><cyc>2</cyc><fluor>12.68</fluor></adp><adp><cyc>3</cyc><fluor>12.65</fluor></adp><adp><cyc>4</cyc><fluor>12.67</fluor></adp><adp><cyc>5</cyc><fluor>12.69</fluor></adp><adp><cyc>6</cyc><fluor>12.61</fluor></adp><adp><cyc>7</cyc><fluor>12.66</fluor></adp><adp><cyc>8</cyc><fluor>12.60</fluor></adp><adp><cyc>9</cyc><fluor>12.56</fluor></adp><adp><cyc>10</cyc><fluor>12.65</fluor></adp><adp><cyc>11</cyc><fluor>12.53</fluor></adp><adp><cyc>12</cyc><fluor>12.61</fluor></adp><adp><cyc>13</cyc><fluor>12.57</fluor></adp><adp><cyc>14</cyc><fluor>12.57</fluor></adp><adp><cyc>15</cyc><fluor>12.51</fluor></adp><adp><cyc>16</cyc><fluor>12.64</fluor></adp><adp><cyc>17</cyc><fluor>12.85</fluor></adp><adp><cyc>18</cyc><fluor>13.13</fluor></adp><adp><cyc>19</cyc><fluor>13.65</fluor></adp><adp><cyc>20</cyc><fluor>14.66</fluor></adp><adp><cyc>21</cyc><fluor>16.67</fluor></adp><adp><cyc>22</cyc><fluor>20.27</fluor></adp><adp><cyc>23</cyc><fluor>25.94</fluor></adp><adp><cyc>24</cyc><fluor>33.98</fluor></adp><adp><cyc>25</cyc><fluor>43.31</fluor></adp><adp><cyc>26</cyc><fluor>51.61</fluor></adp><adp><cyc>27</cyc><fluor>57.47</fluor></adp><adp><cyc>28</cyc><fluor>61.39</fluor></adp><adp><cyc>29</cyc><fluor>63.53</fluor></adp><adp><cyc>30</cyc><fluor>64.81</fluor></adp><adp><cyc>31</cyc><fluor>65.82</fluor></adp><adp><cyc>32</cyc><fluor>66.50</fluor></adp><adp><cyc>33</cyc><fluor>66.84</fluor></adp><adp><cyc>34</cyc><fluor>66.96</fluor></adp><adp><cyc>35</cyc><fluor>67.02</fluor></adp><adp><cyc>36</cyc><fluor>66.97</fluor></adp><adp><cyc>37</cyc><fluor>66.95</fluor></adp><adp><cyc>38</cyc><fluor>66.79</fluor></adp><adp><cyc>39</cyc><fluor>67.10</fluor></adp><adp><cyc>40</cyc><fluor>67.01</fluor></adp><mdp><tmp>59.92</tmp><fluor>67.34</fluor></mdp><mdp><tmp>59.79</tmp><fluor>67.43</fluor></mdp><mdp><tmp>59.76</tmp><fluor>67.43</fluor></mdp><mdp><tmp>59.98</tmp><fluor>67.40</fluor></mdp><mdp><tmp>60.22</tmp><fluor>67.36</fluor></mdp><mdp><tmp>60.45</tmp><fluor>67.24</fluor></mdp><mdp><tmp>60.7</tmp><fluor>67.01</fluor></mdp><mdp><tmp>60.98</tmp><fluor>66.74</fluor></mdp><mdp><tmp>61.16</tmp><fluor>66.51</fluor></mdp><mdp><tmp>61.41</tmp><fluor>66.17</fluor></mdp><mdp><tmp>61.63</tmp><fluor>65.97</fluor></mdp><mdp><tmp>61.84</tmp><fluor>65.68</fluor></mdp><mdp><tmp>62.09</tmp><fluor>65.35</fluor></mdp><mdp><tmp>62.28</tmp><fluor>64.98</fluor></mdp><mdp><tmp>62.49</tmp><fluor>64.70</fluor></mdp><mdp><tmp>62.71</tmp><fluor>64.37</fluor></mdp><mdp><tmp>62.92</tmp><fluor>64.06</fluor></mdp><mdp><tmp>63.13</tmp><fluor>63.67</fluor></mdp><mdp><tmp>63.31</tmp><fluor>63.36</fluor></mdp><mdp><tmp>63.56</tmp><fluor>63.08</fluor></mdp><mdp><tmp>63.73</tmp><fluor>62.74</fluor></mdp><mdp><tmp>63.95</tmp><fluor>62.43</fluor></mdp><mdp><tmp>64.14</tmp><fluor>62.11</fluor></mdp><mdp><tmp>64.34</tmp><fluor>61.89</fluor></mdp><mdp><tmp>64.55</tmp><fluor>61.56</fluor></mdp><mdp><tmp>64.77</tmp><fluor>61.22</fluor></mdp><mdp><tmp>64.94</tmp><fluor>60.88</fluor></mdp><mdp><tmp>65.16</tmp><fluor>60.63</fluor></mdp><mdp><tmp>65.37</tmp><fluor>60.28</fluor></mdp><mdp><tmp>65.57</tmp><fluor>60.07</fluor></mdp><mdp><tmp>65.79</tmp><fluor>59.68</fluor></mdp><mdp><tmp>65.96</tmp><fluor>59.44</fluor></mdp><mdp><tmp>66.18</tmp><fluor>59.09</fluor></mdp><mdp><tmp>66.38</tmp><fluor>58.78</fluor></mdp><mdp><tmp>66.59</tmp><fluor>58.51</fluor></mdp><mdp><tmp>66.77</tmp><fluor>58.24</fluor></mdp><mdp><tmp>66.95</tmp><fluor>58.01</fluor></mdp><mdp><tmp>67.15</tmp><fluor>57.76</fluor></mdp><mdp><tmp>67.39</tmp><fluor>57.42</fluor></mdp><mdp><tmp>67.57</tmp><fluor>57.10</fluor></mdp><mdp><tmp>67.78</tmp><fluor>56.91</fluor></mdp><mdp><tmp>67.96</tmp><fluor>56.58</fluor></mdp><mdp><tmp>68.16</tmp><fluor>56.36</fluor></mdp><mdp><tmp>68.4</tmp><fluor>56.03</fluor></mdp><mdp><tmp>68.55</tmp><fluor>55.78</fluor></mdp><mdp><tmp>68.75</tmp><fluor>55.53</fluor></mdp><mdp><tmp>68.95</tmp><fluor>55.26</fluor></mdp><mdp><tmp>69.16</tmp><fluor>54.96</fluor></mdp><mdp><tmp>69.38</tmp><fluor>54.77</fluor></mdp><mdp><tmp>69.58</tmp><fluor>54.46</fluor></mdp><mdp><tmp>69.75</tmp><fluor>54.28</fluor></mdp><mdp><tmp>69.96</tmp><fluor>53.97</fluor></mdp><mdp><tmp>70.16</tmp><fluor>53.82</fluor></mdp><mdp><tmp>70.37</tmp><fluor>53.51</fluor></mdp><mdp><tmp>70.54</tmp><fluor>53.26</fluor></mdp><mdp><tmp>70.75</tmp><fluor>53.05</fluor></mdp><mdp><tmp>70.95</tmp><fluor>52.75</fluor></mdp><mdp><tmp>71.16</tmp><fluor>52.59</fluor></mdp><mdp><tmp>71.37</tmp><fluor>52.30</fluor></mdp><mdp><tmp>71.54</tmp><fluor>52.06</fluor></mdp><mdp><tmp>71.74</tmp><fluor>51.76</fluor></mdp><mdp><tmp>71.95</tmp><fluor>51.57</fluor></mdp><mdp><tmp>72.16</tmp><fluor>51.37</fluor></mdp><mdp><tmp>72.33</tmp><fluor>51.23</fluor></mdp><mdp><tmp>72.56</tmp><fluor>50.97</fluor></mdp><mdp><tmp>72.76</tmp><fluor>50.75</fluor></mdp><mdp><tmp>72.94</tmp><fluor>50.48</fluor></mdp><mdp><tmp>73.15</tmp><fluor>50.25</fluor></mdp><mdp><tmp>73.35</tmp><fluor>50.07</fluor></mdp><mdp><tmp>73.55</tmp><fluor>49.82</fluor></mdp><mdp><tmp>73.75</tmp><fluor>49.59</fluor></mdp><mdp><tmp>73.93</tmp><fluor>49.38</fluor></mdp><mdp><tmp>74.12</tmp><fluor>49.19</fluor></mdp><mdp><tmp>74.33</tmp><fluor>48.92</fluor></mdp><mdp><tmp>74.54</tmp><fluor>48.66</fluor></mdp><mdp><tmp>74.74</tmp><fluor>48.45</fluor></mdp><mdp><tmp>74.95</tmp><fluor>48.30</fluor></mdp><mdp><tmp>75.12</tmp><fluor>48.04</fluor></mdp><mdp><tmp>75.35</tmp><fluor>47.87</fluor></mdp><mdp><tmp>75.56</tmp><fluor>47.64</fluor></mdp><mdp><tmp>75.74</tmp><fluor>47.46</fluor></mdp><mdp><tmp>75.93</tmp><fluor>47.27</fluor></mdp><mdp><tmp>76.11</tmp><fluor>47.02</fluor></mdp><mdp><tmp>76.35</tmp><fluor>46.84</fluor></mdp><mdp><tmp>76.55</tmp><fluor>46.64</fluor></mdp><mdp><tmp>76.73</tmp><fluor>46.41</fluor></mdp><mdp><tmp>76.93</tmp><fluor>46.29</fluor></mdp><mdp><tmp>77.13</tmp><fluor>46.05</fluor></mdp><mdp><tmp>77.33</tmp><fluor>45.88</fluor></mdp><mdp><tmp>77.54</tmp><fluor>45.64</fluor></mdp><mdp><tmp>77.71</tmp><fluor>45.38</fluor></mdp><mdp><tmp>77.92</tmp><fluor>45.17</fluor></mdp><mdp><tmp>78.15</tmp><fluor>44.88</fluor></mdp><mdp><tmp>78.33</tmp><fluor>44.54</fluor></mdp><mdp><tmp>78.52</tmp><fluor>44.05</fluor></mdp><mdp><tmp>78.71</tmp><fluor>43.45</fluor></mdp><mdp><tmp>78.94</tmp><fluor>42.53</fluor></mdp><mdp><tmp>79.12</tmp><fluor>41.09</fluor></mdp><mdp><tmp>79.33</tmp><fluor>38.86</fluor></mdp><mdp><tmp>79.52</tmp><fluor>35.69</fluor></mdp><mdp><tmp>79.73</tmp><fluor>31.66</fluor></mdp><mdp><tmp>79.91</tmp><fluor>27.03</fluor></mdp><mdp><tmp>80.14</tmp><fluor>22.30</fluor></mdp><mdp><tmp>80.31</tmp><fluor>17.90</fluor></mdp><mdp><tmp>80.48</tmp><fluor>14.01</fluor></mdp><mdp><tmp>80.72</tmp><fluor>10.93</fluor></mdp><mdp><tmp>80.93</tmp><fluor>8.66</fluor></mdp><mdp><tmp>81.1</tmp><fluor>7.26</fluor></mdp><mdp><tmp>81.31</tmp><fluor>6.50</fluor></mdp><mdp><tmp>81.49</tmp><fluor>6.15</fluor></mdp><mdp><tmp>81.69</tmp><fluor>5.93</fluor></mdp><mdp><tmp>81.91</tmp><fluor>5.88</fluor></mdp><mdp><tmp>82.11</tmp><fluor>5.80</fluor></mdp><mdp><tmp>82.31</tmp><fluor>5.79</fluor></mdp><mdp><tmp>82.49</tmp><fluor>5.79</fluor></mdp><mdp><tmp>82.71</tmp><fluor>5.78</fluor></mdp><mdp><tmp>82.9</tmp><fluor>5.74</fluor></mdp><mdp><tmp>83.08</tmp><fluor>5.71</fluor></mdp><mdp><tmp>83.27</tmp><fluor>5.71</fluor></mdp><mdp><tmp>83.5</tmp><fluor>5.70</fluor></mdp><mdp><tmp>83.68</tmp><fluor>5.70</fluor></mdp><mdp><tmp>83.92</tmp><fluor>5.67</fluor></mdp><mdp><tmp>84.09</tmp><fluor>5.68</fluor></mdp><mdp><tmp>84.28</tmp><fluor>5.66</fluor></mdp><mdp><tmp>84.49</tmp><fluor>5.63</fluor></mdp><mdp><tmp>84.66</tmp><fluor>5.64</fluor></mdp><mdp><tmp>84.9</tmp><fluor>5.61</fluor></mdp><mdp><tmp>85.11</tmp><fluor>5.62</fluor></mdp><mdp><tmp>85.26</tmp><fluor>5.59</fluor></mdp><mdp><tmp>85.5</tmp><fluor>5.59</fluor></mdp><mdp><tmp>85.68</tmp><fluor>5.59</fluor></mdp><mdp><tmp>85.89</tmp><fluor>5.57</fluor></mdp><mdp><tmp>86.08</tmp><fluor>5.55</fluor></mdp><mdp><tmp>86.26</tmp><fluor>5.52</fluor></mdp><mdp><tmp>86.46</tmp><fluor>5.54</fluor></mdp><mdp><tmp>86.71</tmp><fluor>5.53</fluor></mdp><mdp><tmp>86.86</tmp><fluor>5.53</fluor></mdp><mdp><tmp>87.05</tmp><fluor>5.50</fluor></mdp><mdp><tmp>87.28</tmp><fluor>5.52</fluor></mdp><mdp><tmp>87.46</tmp><fluor>5.50</fluor></mdp><mdp><tmp>87.68</tmp><fluor>5.48</fluor></mdp><mdp><tmp>87.86</tmp><fluor>5.47</fluor></mdp><mdp><tmp>88.08</tmp><fluor>5.46</fluor></mdp><mdp><tmp>88.29</tmp><fluor>5.45</fluor></mdp><mdp><tmp>88.47</tmp><fluor>5.46</fluor></mdp><mdp><tmp>88.69</tmp><fluor>5.46</fluor></mdp><mdp><tmp>88.87</tmp><fluor>5.44</fluor></mdp><mdp><tmp>89.05</tmp><fluor>5.44</fluor></mdp><mdp><tmp>89.28</tmp><fluor>5.42</fluor></mdp><mdp><tmp>89.49</tmp><fluor>5.42</fluor></mdp><mdp><tmp>89.65</tmp><fluor>5.44</fluor></mdp><mdp><tmp>89.83</tmp><fluor>5.40</fluor></mdp><mdp><tmp>90.08</tmp><fluor>5.41</fluor></mdp><mdp><tmp>90.24</tmp><fluor>5.38</fluor></mdp><mdp><tmp>90.45</tmp><fluor>5.38</fluor></mdp><mdp><tmp>90.65</tmp><fluor>5.38</fluor></mdp><mdp><tmp>90.83</tmp><fluor>5.38</fluor></mdp><mdp><tmp>91.04</tmp><fluor>5.35</fluor></mdp><mdp><tmp>91.24</tmp><fluor>5.33</fluor></mdp><mdp><tmp>91.46</tmp><fluor>5.34</fluor></mdp><mdp><tmp>91.64</tmp><fluor>5.34</fluor></mdp><mdp><tmp>91.87</tmp><fluor>5.32</fluor></mdp><mdp><tmp>92.05</tmp><fluor>5.31</fluor></mdp><mdp><tmp>92.25</tmp><fluor>5.31</fluor></mdp><mdp><tmp>92.47</tmp><fluor>5.33</fluor></mdp><mdp><tmp>92.65</tmp><fluor>5.31</fluor></mdp><mdp><tmp>92.85</tmp><fluor>5.29</fluor></mdp><mdp><tmp>93.04</tmp><fluor>5.30</fluor></mdp><mdp><tmp>93.27</tmp><fluor>5.30</fluor></mdp><mdp><tmp>93.46</tmp><fluor>5.29</fluor></mdp><mdp><tmp>93.65</tmp><fluor>5.28</fluor></mdp><mdp><tmp>93.81</tmp><fluor>5.27</fluor></mdp><mdp><tmp>94.04</tmp><fluor>5.26</fluor></mdp><mdp><tmp>94.22</tmp><fluor>5.24</fluor></mdp><mdp><tmp>94.46</tmp><fluor>5.26</fluor></mdp><mdp><tmp>94.65</tmp><fluor>5.25</fluor></mdp><mdp><tmp>94.85</tmp><fluor>5.25</fluor></mdp><bgFluor>12.467</bgFluor><quantFluor>5.321</quantFluor></data></react><react id="2"><sample id="D20_2"/><data><tar id="ACT1"/><cq>21.994</cq><N0>3.28e-06</N0><ampEffMet>LinRegPCR</ampEffMet><ampEff>1.916</ampEff><ampEffSE>0.039</ampEffSE><adp><cyc>1</cyc><fluor>12.68</fluor></adp><adp><cyc>2</cyc><fluor>12.84</fluor></adp><adp><cyc>3</cyc><fluor>12.87</fluor></adp><adp><cyc>4</cyc><fluor>12.80</fluor></adp><adp><cyc>5</cyc><fluor>12.85</fluor></adp><adp><cyc>6</cyc><fluor>12.89</fluor></adp><adp><cyc>7</cyc><fluor>12.83</fluor></adp><adp><cyc>8</cyc><fluor>12.94</fluor></adp><adp><cyc>9</cyc><fluor>12.92</fluor></adp><adp><cyc>10</cyc><fluor>12.97</fluor></adp><adp><cyc>11</cyc><fluor>12.97</fluor></adp><adp><cyc>12</cyc><fluor>12.89</fluor></adp><adp><cyc>13</cyc><fluor>12.95</fluor></adp><adp><cyc>14</cyc><fluor>12.88</fluor></adp><adp><cyc>15</cyc><fluor>12.88</fluor></adp><adp><cyc>16</cyc><fluor>12.91</fluor></adp><adp><cyc>17</cyc><fluor>12.97</fluor></adp><adp><cyc>18</cyc><fluor>13.31</fluor></adp><adp><cyc>19</cyc><fluor>13.61</fluor></adp><adp><cyc>20</cyc><fluor>14.30</fluor></adp><adp><cyc>21</cyc><fluor>15.71</fluor></adp><adp><cyc>22</cyc><fluor>18.22</fluor></adp><adp><cyc>23</cyc><fluor>22.75</fluor></adp><adp><cyc>24</cyc><fluor>29.68</fluor></adp><adp><cyc>25</cyc><fluor>38.71</fluor></adp><adp><cyc>26</cyc><fluor>48.10</fluor></adp><adp><cyc>27</cyc><fluor>55.92</fluor></adp><adp><cyc>28</cyc><fluor>61.41</fluor></adp><adp><cyc>29</cyc><fluor>64.80</fluor></adp><adp><cyc>30</cyc><fluor>66.60</fluor></adp><adp><cyc>31</cyc><fluor>67.82</fluor></adp><adp><cyc>32</cyc><fluor>68.72</fluor></adp><adp><cyc>33</cyc><fluor>69.15</fluor></adp><adp><cyc>34</cyc><fluor>69.44</fluor></adp><adp><cyc>35</cyc><fluor>69.74</fluor></adp><adp><cyc>36</cyc><fluor>69.79</fluor></adp><adp><cyc>37</cyc><fluor>69.72</fluor></adp><adp><cyc>38</cyc><fluor>69.55</fluor></adp><adp><cyc>39</cyc><fluor>69.57</fluor></adp><adp><cyc>40</cyc><fluor>69.50</fluor></adp><mdp><tmp>59.92</tmp><fluor>70.11</fluor></mdp><mdp><tmp>59.79</tmp><fluor>70.08</fluor></mdp><mdp><tmp>59.76</tmp><fluor>70.22</fluor></mdp><mdp><tmp>59.98</tmp><fluor>70.21</fluor></mdp><mdp><tmp>60.22</tmp><fluor>70.11</fluor></mdp><mdp><tmp>60.45</tmp><fluor>69.97</fluor></mdp><mdp><tmp>60.7</tmp><fluor>69.71</fluor></mdp><mdp><tmp>60.98</tmp><fluor>69.48</fluor></mdp><mdp><tmp>61.16</tmp><fluor>69.22</fluor></mdp><mdp><tmp>61.41</tmp><fluor>68.95</fluor></mdp><mdp><tmp>61.63</tmp><fluor>68.53</fluor></mdp><mdp><tmp>61.84</tmp><fluor>68.31</fluor></mdp><mdp><tmp>62.09</tmp><fluor>67.95</fluor></mdp><mdp><tmp>62.28</tmp><fluor>67.68</fluor></mdp><mdp><tmp>62.49</tmp><fluor>67.35</fluor></mdp><mdp><tmp>62.71</tmp><fluor>66.98</fluor></mdp><mdp><tmp>62.92</tmp><fluor>66.63</fluor></mdp><mdp><tmp>63.13</tmp><fluor>66.32</fluor></mdp><mdp><tmp>63.31</tmp><fluor>65.96</fluor></mdp><mdp><tmp>63.56</tmp><fluor>65.69</fluor></mdp><mdp><tmp>63.73</tmp><fluor>65.40</fluor></mdp><mdp><tmp>63.95</tmp><fluor>65.06</fluor></mdp><mdp><tmp>64.14</tmp><fluor>64.80</fluor></mdp><mdp><tmp>64.34</tmp><fluor>64.46</fluor></mdp><mdp><tmp>64.55</tmp><fluor>64.10</fluor></mdp><mdp><tmp>64.77</tmp><fluor>63.82</fluor></mdp><mdp><tmp>64.94</tmp><fluor>63.47</fluor></mdp><mdp><tmp>65.16</tmp><fluor>63.23</fluor></mdp><mdp><tmp>65.37</tmp><fluor>62.99</fluor></mdp><mdp><tmp>65.57</tmp><fluor>62.64</fluor></mdp><mdp><tmp>65.79</tmp><fluor>62.33</fluor></mdp><mdp><tmp>65.96</tmp><fluor>62.06</fluor></mdp><mdp><tmp>66.18</tmp><fluor>61.83</fluor></mdp><mdp><tmp>66.38</tmp><fluor>61.45</fluor></mdp><mdp><tmp>66.59</tmp><fluor>61.22</fluor></mdp><mdp><tmp>66.77</tmp><fluor>60.83</fluor></mdp><mdp><tmp>66.95</tmp><fluor>60.60</fluor></mdp><mdp><tmp>67.15</tmp><fluor>60.35</fluor></mdp><mdp><tmp>67.39</tmp><fluor>60.06</fluor></mdp><mdp><tmp>67.57</tmp><fluor>59.87</fluor></mdp><mdp><tmp>67.78</tmp><fluor>59.53</fluor></mdp><mdp><tmp>67.96</tmp><fluor>59.27</fluor></mdp><mdp><tmp>68.16</tmp><fluor>58.97</fluor></mdp><mdp><tmp>68.4</tmp><fluor>58.72</fluor></mdp><mdp><tmp>68.55</tmp><fluor>58.46</fluor></mdp><mdp><tmp>68.75</tmp><fluor>58.30</fluor></mdp><mdp><tmp>68.95</tmp><fluor>58.02</fluor></mdp><mdp><tmp>69.16</tmp><fluor>57.70</fluor></mdp><mdp><tmp>69.38</tmp><fluor>57.40</fluor></mdp><mdp><tmp>69.58</tmp><fluor>57.18</fluor></mdp><mdp><tmp>69.75</tmp><fluor>56.95</fluor></mdp><mdp><tmp>69.96</tmp><fluor>56.80</fluor></mdp><mdp><tmp>70.16</tmp><fluor>56.50</fluor></mdp><mdp><tmp>70.37</tmp><fluor>56.30</fluor></mdp><mdp><tmp>70.54</tmp><fluor>56.08</fluor></mdp><mdp><tmp>70.75</tmp><fluor>55.76</fluor></mdp><mdp><tmp>70.95</tmp><fluor>55.55</fluor></mdp><mdp><tmp>71.16</tmp><fluor>55.29</fluor></mdp><mdp><tmp>71.37</tmp><fluor>55.14</fluor></mdp><mdp><tmp>71.54</tmp><fluor>54.84</fluor></mdp><mdp><tmp>71.74</tmp><fluor>54.66</fluor></mdp><mdp><tmp>71.95</tmp><fluor>54.46</fluor></mdp><mdp><tmp>72.16</tmp><fluor>54.17</fluor></mdp><mdp><tmp>72.33</tmp><fluor>53.97</fluor></mdp><mdp><tmp>72.56</tmp><fluor>53.72</fluor></mdp><mdp><tmp>72.76</tmp><fluor>53.58</fluor></mdp><mdp><tmp>72.94</tmp><fluor>53.32</fluor></mdp><mdp><tmp>73.15</tmp><fluor>53.16</fluor></mdp><mdp><tmp>73.35</tmp><fluor>52.92</fluor></mdp><mdp><tmp>73.55</tmp><fluor>52.76</fluor></mdp><mdp><tmp>73.75</tmp><fluor>52.47</fluor></mdp><mdp><tmp>73.93</tmp><fluor>52.31</fluor></mdp><mdp><tmp>74.12</tmp><fluor>52.09</fluor></mdp><mdp><tmp>74.33</tmp><fluor>51.84</fluor></mdp><mdp><tmp>74.54</tmp><fluor>51.72</fluor></mdp><mdp><tmp>74.74</tmp><fluor>51.38</fluor></mdp><mdp><tmp>74.95</tmp><fluor>51.22</fluor></mdp><mdp><tmp>75.12</tmp><fluor>51.00</fluor></mdp><mdp><tmp>75.35</tmp><fluor>50.83</fluor></mdp><mdp><tmp>75.56</tmp><fluor>50.62</fluor></mdp><mdp><tmp>75.74</tmp><fluor>50.38</fluor></mdp><mdp><tmp>75.93</tmp><fluor>50.23</fluor></mdp><mdp><tmp>76.11</tmp><fluor>50.06</fluor></mdp><mdp><tmp>76.35</tmp><fluor>49.90</fluor></mdp><mdp><tmp>76.55</tmp><fluor>50.49</fluor></mdp><mdp><tmp>76.73</tmp><fluor>50.26</fluor></mdp><mdp><tmp>76.93</tmp><fluor>50.01</fluor></mdp><mdp><tmp>77.13</tmp><fluor>49.75</fluor></mdp><mdp><tmp>77.33</tmp><fluor>49.52</fluor></mdp><mdp><tmp>77.54</tmp><fluor>49.20</fluor></mdp><mdp><tmp>77.71</tmp><fluor>49.01</fluor></mdp><mdp><tmp>77.92</tmp><fluor>48.64</fluor></mdp><mdp><tmp>78.15</tmp><fluor>48.34</fluor></mdp><mdp><tmp>78.33</tmp><fluor>47.82</fluor></mdp><mdp><tmp>78.52</tmp><fluor>47.21</fluor></mdp><mdp><tmp>78.71</tmp><fluor>46.37</fluor></mdp><mdp><tmp>78.94</tmp><fluor>45.08</fluor></mdp><mdp><tmp>79.12</tmp><fluor>43.08</fluor></mdp><mdp><tmp>79.33</tmp><fluor>40.13</fluor></mdp><mdp><tmp>79.52</tmp><fluor>36.20</fluor></mdp><mdp><tmp>79.73</tmp><fluor>31.35</fluor></mdp><mdp><tmp>79.91</tmp><fluor>26.25</fluor></mdp><mdp><tmp>80.14</tmp><fluor>21.30</fluor></mdp><mdp><tmp>80.31</tmp><fluor>16.77</fluor></mdp><mdp><tmp>80.48</tmp><fluor>13.03</fluor></mdp><mdp><tmp>80.72</tmp><fluor>10.21</fluor></mdp><mdp><tmp>80.93</tmp><fluor>8.24</fluor></mdp><mdp><tmp>81.1</tmp><fluor>7.15</fluor></mdp><mdp><tmp>81.31</tmp><fluor>6.56</fluor></mdp><mdp><tmp>81.49</tmp><fluor>6.26</fluor></mdp><mdp><tmp>81.69</tmp><fluor>6.14</fluor></mdp><mdp><tmp>81.91</tmp><fluor>6.05</fluor></mdp><mdp><tmp>82.11</tmp><fluor>6.01</fluor></mdp><mdp><tmp>82.31</tmp><fluor>5.98</fluor></mdp><mdp><tmp>82.49</tmp><fluor>5.97</fluor></mdp><mdp><tmp>82.71</tmp><fluor>5.94</fluor></mdp><mdp><tmp>82.9</tmp><fluor>5.91</fluor></mdp><mdp><tmp>83.08</tmp><fluor>5.88</fluor></mdp><mdp><tmp>83.27</tmp><fluor>5.90</fluor></mdp><mdp><tmp>83.5</tmp><fluor>5.86</fluor></mdp><mdp><tmp>83.68</tmp><fluor>5.85</fluor></mdp><mdp><tmp>83.92</tmp><fluor>5.83</fluor></mdp><mdp><tmp>84.09</tmp><fluor>5.84</fluor></mdp><mdp><tmp>84.28</tmp><fluor>5.80</fluor></mdp><mdp><tmp>84.49</tmp><fluor>5.78</fluor></mdp><mdp><tmp>84.66</tmp><fluor>5.81</fluor></mdp><mdp><tmp>84.9</tmp><fluor>5.78</fluor></mdp><mdp><tmp>85.11</tmp><fluor>5.78</fluor></mdp><mdp><tmp>85.26</tmp><fluor>5.75</fluor></mdp><mdp><tmp>85.5</tmp><fluor>5.72</fluor></mdp><mdp><tmp>85.68</tmp><fluor>5.74</fluor></mdp><mdp><tmp>85.89</tmp><fluor>5.73</fluor></mdp><mdp><tmp>86.08</tmp><fluor>5.70</fluor></mdp><mdp><tmp>86.26</tmp><fluor>5.69</fluor></mdp><mdp><tmp>86.46</tmp><fluor>5.70</fluor></mdp><mdp><tmp>86.71</tmp><fluor>5.68</fluor></mdp><mdp><tmp>86.86</tmp><fluor>5.69</fluor></mdp><mdp><tmp>87.05</tmp><fluor>5.67</fluor></mdp><mdp><tmp>87.28</tmp><fluor>5.64</fluor></mdp><mdp><tmp>87.46</tmp><fluor>5.65</fluor></mdp><mdp><tmp>87.68</tmp><fluor>5.64</fluor></mdp><mdp><tmp>87.86</tmp><fluor>5.64</fluor></mdp><mdp><tmp>88.08</tmp><fluor>5.62</fluor></mdp><mdp><tmp>88.29</tmp><fluor>5.59</fluor></mdp><mdp><tmp>88.47</tmp><fluor>5.61</fluor></mdp><mdp><tmp>88.69</tmp><fluor>5.61</fluor></mdp><mdp><tmp>88.87</tmp><fluor>5.58</fluor></mdp><mdp><tmp>89.05</tmp><fluor>5.57</fluor></mdp><mdp><tmp>89.28</tmp><fluor>5.58</fluor></mdp><mdp><tmp>89.49</tmp><fluor>5.57</fluor></mdp><mdp><tmp>89.65</tmp><fluor>5.59</fluor></mdp><mdp><tmp>89.83</tmp><fluor>5.53</fluor></mdp><mdp><tmp>90.08</tmp><fluor>5.53</fluor></mdp><mdp><tmp>90.24</tmp><fluor>5.55</fluor></mdp><mdp><tmp>90.45</tmp><fluor>5.54</fluor></mdp><mdp><tmp>90.65</tmp><fluor>5.53</fluor></mdp><mdp><tmp>90.83</tmp><fluor>5.50</fluor></mdp><mdp><tmp>91.04</tmp><fluor>5.50</fluor></mdp><mdp><tmp>91.24</tmp><fluor>5.50</fluor></mdp><mdp><tmp>91.46</tmp><fluor>5.48</fluor></mdp><mdp><tmp>91.64</tmp><fluor>5.48</fluor></mdp><mdp><tmp>91.87</tmp><fluor>5.48</fluor></mdp><mdp><tmp>92.05</tmp><fluor>5.47</fluor></mdp><mdp><tmp>92.25</tmp><fluor>5.48</fluor></mdp><mdp><tmp>92.47</tmp><fluor>5.43</fluor></mdp><mdp><tmp>92.65</tmp><fluor>5.47</fluor></mdp><mdp><tmp>92.85</tmp><fluor>5.45</fluor></mdp><mdp><tmp>93.04</tmp><fluor>5.44</fluor></mdp><mdp><tmp>93.27</tmp><fluor>5.43</fluor></mdp><mdp><tmp>93.46</tmp><fluor>5.45</fluor></mdp><mdp><tmp>93.65</tmp><fluor>5.43</fluor></mdp><mdp><tmp>93.81</tmp><fluor>5.43</fluor></mdp><mdp><tmp>94.04</tmp><fluor>5.42</fluor></mdp><mdp><tmp>94.22</tmp><fluor>5.40</fluor></mdp><mdp><tmp>94.46</tmp><fluor>5.41</fluor></mdp><mdp><tmp>94.65</tmp><fluor>5.38</fluor></mdp><mdp><tmp>94.85</tmp><fluor>5.38</fluor></mdp><bgFluor>12.845</bgFluor><quantFluor>5.321</quantFluor></data></react><react id="3"><sample id="D20_3"/><data><tar id="ACT1"/><cq>20.741</cq><N0>7.40e-06</N0><ampEffMet>LinRegPCR</ampEffMet><ampEff>1.916</ampEff><ampEffSE>0.039</ampEffSE><adp><cyc>1</cyc><fluor>14.33</fluor></adp><adp><cyc>2</cyc><fluor>14.43</fluor></adp><adp><cyc>3</cyc><fluor>14.48</fluor></adp><adp><cyc>4</cyc><fluor>14.36</fluor></adp><adp><cyc>5</cyc><fluor>14.39</fluor></adp><adp><cyc>6</cyc><fluor>14.37</fluor></adp><adp><cyc>7</cyc><fluor>14.27</fluor></adp><adp><cyc>8</cyc><fluor>14.26</fluor></adp><adp><cyc>9</cyc><fluor>14.25</fluor></adp><adp><cyc>10</cyc><fluor>14.17</fluor></adp><adp><cyc>11</cyc><fluor>14.16</fluor></adp><adp><cyc>12</cyc><fluor>14.06</fluor></adp><adp><cyc>13</cyc><fluor>14.18</fluor></adp><adp><cyc>14</cyc><fluor>14.21</fluor></adp><adp><cyc>15</cyc><fluor>14.19</fluor></adp><adp><cyc>16</cyc><fluor>14.29</fluor></adp><adp><cyc>17</cyc><fluor>14.42</fluor></adp><adp><cyc>18</cyc><fluor>14.94</fluor></adp><adp><cyc>19</cyc><fluor>15.81</fluor></adp><adp><cyc>20</cyc><fluor>17.36</fluor></adp><adp><cyc>21</cyc><fluor>20.39</fluor></adp><adp><cyc>22</cyc><fluor>25.55</fluor></adp><adp><cyc>23</cyc><fluor>33.50</fluor></adp><adp><cyc>24</cyc><fluor>43.77</fluor></adp><adp><cyc>25</cyc><fluor>54.05</fluor></adp><adp><cyc>26</cyc><fluor>62.46</fluor></adp><adp><cyc>27</cyc><fluor>68.21</fluor></adp><adp><cyc>28</cyc><fluor>71.71</fluor></adp><adp><cyc>29</cyc><fluor>73.82</fluor></adp><adp><cyc>30</cyc><fluor>75.00</fluor></adp><adp><cyc>31</cyc><fluor>76.12</fluor></adp><adp><cyc>32</cyc><fluor>76.50</fluor></adp><adp><cyc>33</cyc><fluor>76.95</fluor></adp><adp><cyc>34</cyc><fluor>77.21</fluor></adp><adp><cyc>35</cyc><fluor>77.29</fluor></adp><adp><cyc>36</cyc><fluor>77.09</fluor></adp><adp><cyc>37</cyc><fluor>77.05</fluor></adp><adp><cyc>38</cyc><fluor>77.02</fluor></adp><adp><cyc>39</cyc><fluor>76.96</fluor></adp><adp><cyc>40</cyc><fluor>77.08</fluor></adp><mdp><tmp>59.92</tmp><fluor>77.67</fluor></mdp><mdp><tmp>59.79</tmp><fluor>77.67</fluor></mdp><mdp><tmp>59.76</tmp><fluor>77.80</fluor></mdp><mdp><tmp>59.98</tmp><fluor>77.82</fluor></mdp><mdp><tmp>60.22</tmp><fluor>77.61</fluor></mdp><mdp><tmp>60.45</tmp><fluor>77.49</fluor></mdp><mdp><tmp>60.7</tmp><fluor>77.31</fluor></mdp><mdp><tmp>60.98</tmp><fluor>77.04</fluor></mdp><mdp><tmp>61.16</tmp><fluor>76.68</fluor></mdp><mdp><tmp>61.41</tmp><fluor>76.47</fluor></mdp><mdp><tmp>61.63</tmp><fluor>76.07</fluor></mdp><mdp><tmp>61.84</tmp><fluor>75.71</fluor></mdp><mdp><tmp>62.09</tmp><fluor>75.42</fluor></mdp><mdp><tmp>62.28</tmp><fluor>75.03</fluor></mdp><mdp><tmp>62.49</tmp><fluor>74.69</fluor></mdp><mdp><tmp>62.71</tmp><fluor>74.33</fluor></mdp><mdp><tmp>62.92</tmp><fluor>73.97</fluor></mdp><mdp><tmp>63.13</tmp><fluor>73.56</fluor></mdp><mdp><tmp>63.31</tmp><fluor>73.22</fluor></mdp><mdp><tmp>63.56</tmp><fluor>72.81</fluor></mdp><mdp><tmp>63.73</tmp><fluor>72.53</fluor></mdp><mdp><tmp>63.95</tmp><fluor>72.22</fluor></mdp><mdp><tmp>64.14</tmp><fluor>71.91</fluor></mdp><mdp><tmp>64.34</tmp><fluor>71.51</fluor></mdp><mdp><tmp>64.55</tmp><fluor>71.13</fluor></mdp><mdp><tmp>64.77</tmp><fluor>70.80</fluor></mdp><mdp><tmp>64.94</tmp><fluor>70.43</fluor></mdp><mdp><tmp>65.16</tmp><fluor>70.13</fluor></mdp><mdp><tmp>65.37</tmp><fluor>69.86</fluor></mdp><mdp><tmp>65.57</tmp><fluor>69.54</fluor></mdp><mdp><tmp>65.79</tmp><fluor>69.11</fluor></mdp><mdp><tmp>65.96</tmp><fluor>68.82</fluor></mdp><mdp><tmp>66.18</tmp><fluor>68.48</fluor></mdp><mdp><tmp>66.38</tmp><fluor>68.18</fluor></mdp><mdp><tmp>66.59</tmp><fluor>67.80</fluor></mdp><mdp><tmp>66.77</tmp><fluor>67.49</fluor></mdp><mdp><tmp>66.95</tmp><fluor>67.23</fluor></mdp><mdp><tmp>67.15</tmp><fluor>66.89</fluor></mdp><mdp><tmp>67.39</tmp><fluor>66.55</fluor></mdp><mdp><tmp>67.57</tmp><fluor>67.22</fluor></mdp><mdp><tmp>67.78</tmp><fluor>67.20</fluor></mdp><mdp><tmp>67.96</tmp><fluor>66.67</fluor></mdp><mdp><tmp>68.16</tmp><fluor>66.35</fluor></mdp><mdp><tmp>68.4</tmp><fluor>66.09</fluor></mdp><mdp><tmp>68.55</tmp><fluor>65.78</fluor></mdp><mdp><tmp>68.75</tmp><fluor>65.33</fluor></mdp><mdp><tmp>68.95</tmp><fluor>65.08</fluor></mdp><mdp><tmp>69.16</tmp><fluor>64.71</fluor></mdp><mdp><tmp>69.38</tmp><fluor>64.29</fluor></mdp><mdp><tmp>69.58</tmp><fluor>64.04</fluor></mdp><mdp><tmp>69.75</tmp><fluor>63.80</fluor></mdp><mdp><tmp>69.96</tmp><fluor>63.41</fluor></mdp><mdp><tmp>70.16</tmp><fluor>63.18</fluor></mdp><mdp><tmp>70.37</tmp><fluor>62.82</fluor></mdp><mdp><tmp>70.54</tmp><fluor>62.57</fluor></mdp><mdp><tmp>70.75</tmp><fluor>62.21</fluor></mdp><mdp><tmp>70.95</tmp><fluor>61.93</fluor></mdp><mdp><tmp>71.16</tmp><fluor>61.64</fluor></mdp><mdp><tmp>71.37</tmp><fluor>61.27</fluor></mdp><mdp><tmp>71.54</tmp><fluor>61.11</fluor></mdp><mdp><tmp>71.74</tmp><fluor>60.76</fluor></mdp><mdp><tmp>71.95</tmp><fluor>60.44</fluor></mdp><mdp><tmp>72.16</tmp><fluor>60.12</fluor></mdp><mdp><tmp>72.33</tmp><fluor>59.89</fluor></mdp><mdp><tmp>72.56</tmp><fluor>59.57</fluor></mdp><mdp><tmp>72.76</tmp><fluor>59.32</fluor></mdp><mdp><tmp>72.94</tmp><fluor>58.98</fluor></mdp><mdp><tmp>73.15</tmp><fluor>58.73</fluor></mdp><mdp><tmp>73.35</tmp><fluor>58.43</fluor></mdp><mdp><tmp>73.55</tmp><fluor>58.21</fluor></mdp><mdp><tmp>73.75</tmp><fluor>57.96</fluor></mdp><mdp><tmp>73.93</tmp><fluor>57.64</fluor></mdp><mdp><tmp>74.12</tmp><fluor>57.36</fluor></mdp><mdp><tmp>74.33</tmp><fluor>57.06</fluor></mdp><mdp><tmp>74.54</tmp><fluor>56.74</fluor></mdp><mdp><tmp>74.74</tmp><fluor>56.49</fluor></mdp><mdp><tmp>74.95</tmp><fluor>56.22</fluor></mdp><mdp><tmp>75.12</tmp><fluor>56.06</fluor></mdp><mdp><tmp>75.35</tmp><fluor>55.69</fluor></mdp><mdp><tmp>75.56</tmp><fluor>55.49</fluor></mdp><mdp><tmp>75.74</tmp><fluor>55.22</fluor></mdp><mdp><tmp>75.93</tmp><fluor>54.88</fluor></mdp><mdp><tmp>76.11</tmp><fluor>54.66</fluor></mdp><mdp><tmp>76.35</tmp><fluor>54.40</fluor></mdp><mdp><tmp>76.55</tmp><fluor>54.11</fluor></mdp><mdp><tmp>76.73</tmp><fluor>53.86</fluor></mdp><mdp><tmp>76.93</tmp><fluor>53.57</fluor></mdp><mdp><tmp>77.13</tmp><fluor>53.31</fluor></mdp><mdp><tmp>77.33</tmp><fluor>53.04</fluor></mdp><mdp><tmp>77.54</tmp><fluor>52.68</fluor></mdp><mdp><tmp>77.71</tmp><fluor>52.37</fluor></mdp><mdp><tmp>77.92</tmp><fluor>52.08</fluor></mdp><mdp><tmp>78.15</tmp><fluor>51.62</fluor></mdp><mdp><tmp>78.33</tmp><fluor>51.16</fluor></mdp><mdp><tmp>78.52</tmp><fluor>50.56</fluor></mdp><mdp><tmp>78.71</tmp><fluor>49.69</fluor></mdp><mdp><tmp>78.94</tmp><fluor>48.40</fluor></mdp><mdp><tmp>79.12</tmp><fluor>46.54</fluor></mdp><mdp><tmp>79.33</tmp><fluor>43.57</fluor></mdp><mdp><tmp>79.52</tmp><fluor>39.52</fluor></mdp><mdp><tmp>79.73</tmp><fluor>34.61</fluor></mdp><mdp><tmp>79.91</tmp><fluor>29.06</fluor></mdp><mdp><tmp>80.14</tmp><fluor>23.71</fluor></mdp><mdp><tmp>80.31</tmp><fluor>18.77</fluor></mdp><mdp><tmp>80.48</tmp><fluor>14.51</fluor></mdp><mdp><tmp>80.72</tmp><fluor>11.29</fluor></mdp><mdp><tmp>80.93</tmp><fluor>9.07</fluor></mdp><mdp><tmp>81.1</tmp><fluor>7.75</fluor></mdp><mdp><tmp>81.31</tmp><fluor>7.09</fluor></mdp><mdp><tmp>81.49</tmp><fluor>6.74</fluor></mdp><mdp><tmp>81.69</tmp><fluor>6.55</fluor></mdp><mdp><tmp>81.91</tmp><fluor>6.50</fluor></mdp><mdp><tmp>82.11</tmp><fluor>6.42</fluor></mdp><mdp><tmp>82.31</tmp><fluor>6.41</fluor></mdp><mdp><tmp>82.49</tmp><fluor>6.40</fluor></mdp><mdp><tmp>82.71</tmp><fluor>6.36</fluor></mdp><mdp><tmp>82.9</tmp><fluor>6.33</fluor></mdp><mdp><tmp>83.08</tmp><fluor>6.33</fluor></mdp><mdp><tmp>83.27</tmp><fluor>6.33</fluor></mdp><mdp><tmp>83.5</tmp><fluor>6.28</fluor></mdp><mdp><tmp>83.68</tmp><fluor>6.29</fluor></mdp><mdp><tmp>83.92</tmp><fluor>6.27</fluor></mdp><mdp><tmp>84.09</tmp><fluor>6.27</fluor></mdp><mdp><tmp>84.28</tmp><fluor>6.27</fluor></mdp><mdp><tmp>84.49</tmp><fluor>6.25</fluor></mdp><mdp><tmp>84.66</tmp><fluor>6.22</fluor></mdp><mdp><tmp>84.9</tmp><fluor>6.22</fluor></mdp><mdp><tmp>85.11</tmp><fluor>6.19</fluor></mdp><mdp><tmp>85.26</tmp><fluor>6.19</fluor></mdp><mdp><tmp>85.5</tmp><fluor>6.16</fluor></mdp><mdp><tmp>85.68</tmp><fluor>6.17</fluor></mdp><mdp><tmp>85.89</tmp><fluor>6.15</fluor></mdp><mdp><tmp>86.08</tmp><fluor>6.16</fluor></mdp><mdp><tmp>86.26</tmp><fluor>6.15</fluor></mdp><mdp><tmp>86.46</tmp><fluor>6.13</fluor></mdp><mdp><tmp>86.71</tmp><fluor>6.12</fluor></mdp><mdp><tmp>86.86</tmp><fluor>6.11</fluor></mdp><mdp><tmp>87.05</tmp><fluor>6.10</fluor></mdp><mdp><tmp>87.28</tmp><fluor>6.10</fluor></mdp><mdp><tmp>87.46</tmp><fluor>6.09</fluor></mdp><mdp><tmp>87.68</tmp><fluor>6.08</fluor></mdp><mdp><tmp>87.86</tmp><fluor>6.06</fluor></mdp><mdp><tmp>88.08</tmp><fluor>6.05</fluor></mdp><mdp><tmp>88.29</tmp><fluor>6.04</fluor></mdp><mdp><tmp>88.47</tmp><fluor>6.05</fluor></mdp><mdp><tmp>88.69</tmp><fluor>6.02</fluor></mdp><mdp><tmp>88.87</tmp><fluor>6.00</fluor></mdp><mdp><tmp>89.05</tmp><fluor>6.02</fluor></mdp><mdp><tmp>89.28</tmp><fluor>5.99</fluor></mdp><mdp><tmp>89.49</tmp><fluor>5.98</fluor></mdp><mdp><tmp>89.65</tmp><fluor>5.99</fluor></mdp><mdp><tmp>89.83</tmp><fluor>5.95</fluor></mdp><mdp><tmp>90.08</tmp><fluor>5.97</fluor></mdp><mdp><tmp>90.24</tmp><fluor>5.98</fluor></mdp><mdp><tmp>90.45</tmp><fluor>5.95</fluor></mdp><mdp><tmp>90.65</tmp><fluor>5.97</fluor></mdp><mdp><tmp>90.83</tmp><fluor>5.95</fluor></mdp><mdp><tmp>91.04</tmp><fluor>5.93</fluor></mdp><mdp><tmp>91.24</tmp><fluor>5.90</fluor></mdp><mdp><tmp>91.46</tmp><fluor>5.91</fluor></mdp><mdp><tmp>91.64</tmp><fluor>5.91</fluor></mdp><mdp><tmp>91.87</tmp><fluor>5.90</fluor></mdp><mdp><tmp>92.05</tmp><fluor>5.91</fluor></mdp><mdp><tmp>92.25</tmp><fluor>5.89</fluor></mdp><mdp><tmp>92.47</tmp><fluor>5.90</fluor></mdp><mdp><tmp>92.65</tmp><fluor>5.86</fluor></mdp><mdp><tmp>92.85</tmp><fluor>5.88</fluor></mdp><mdp><tmp>93.04</tmp><fluor>5.87</fluor></mdp><mdp><tmp>93.27</tmp><fluor>5.86</fluor></mdp><mdp><tmp>93.46</tmp><fluor>5.83</fluor></mdp><mdp><tmp>93.65</tmp><fluor>5.86</fluor></mdp><mdp><tmp>93.81</tmp><fluor>5.84</fluor></mdp><mdp><tmp>94.04</tmp><fluor>5.84</fluor></mdp><mdp><tmp>94.22</tmp><fluor>5.82</fluor></mdp><mdp><tmp>94.46</tmp><fluor>5.83</fluor></mdp><mdp><tmp>94.65</tmp><fluor>5.81</fluor></mdp><mdp><tmp>94.85</tmp><fluor>5.80</fluor></mdp><bgFluor>14.065</bgFluor><quantFluor>5.321</quantFluor></data></react><react id="4"><sample id="D28_1"/><data><tar id="ACT1"/><cq>22.395</cq><N0>2.53e-06</N0><ampEffMet>LinRegPCR</ampEffMet><ampEff>1.916</ampEff><ampEffSE>0.039</ampEffSE><adp><cyc>1</cyc><fluor>14.39</fluor></adp><adp><cyc>2</cyc><fluor>14.48</fluor></adp><adp><cyc>3</cyc><fluor>14.43</fluor></adp><adp><cyc>4</cyc><fluor>14.34</fluor></adp><adp><cyc>5</cyc><fluor>14.35</fluor></adp><adp><cyc>6</cyc><fluor>14.33</fluor></adp><adp><cyc>7</cyc><fluor>14.26</fluor></adp><adp><cyc>8</cyc><fluor>14.29</fluor></adp><adp><cyc>9</cyc><fluor>14.24</fluor></adp><adp><cyc>10</cyc><fluor>14.22</fluor></adp><adp><cyc>11</cyc><fluor>14.21</fluor></adp><adp><cyc>12</cyc><fluor>14.12</fluor></adp><adp><cyc>13</cyc><fluor>14.17</fluor></adp><adp><cyc>14</cyc><fluor>14.15</fluor></adp><adp><cyc>15</cyc><fluor>14.06</fluor></adp><adp><cyc>16</cyc><fluor>14.03</fluor></adp><adp><cyc>17</cyc><fluor>14.24</fluor></adp><adp><cyc>18</cyc><fluor>14.39</fluor></adp><adp><cyc>19</cyc><fluor>14.59</fluor></adp><adp><cyc>20</cyc><fluor>15.22</fluor></adp><adp><cyc>21</cyc><fluor>16.25</fluor></adp><adp><cyc>22</cyc><fluor>18.12</fluor></adp><adp><cyc>23</cyc><fluor>21.91</fluor></adp><adp><cyc>24</cyc><fluor>28.02</fluor></adp><adp><cyc>25</cyc><fluor>36.90</fluor></adp><adp><cyc>26</cyc><fluor>47.31</fluor></adp><adp><cyc>27</cyc><fluor>57.07</fluor></adp><adp><cyc>28</cyc><fluor>64.32</fluor></adp><adp><cyc>29</cyc><fluor>68.99</fluor></adp><adp><cyc>30</cyc><fluor>71.72</fluor></adp><adp><cyc>31</cyc><fluor>73.38</fluor></adp><adp><cyc>32</cyc><fluor>74.30</fluor></adp><adp><cyc>33</cyc><fluor>74.95</fluor></adp><adp><cyc>34</cyc><fluor>75.46</fluor></adp><adp><cyc>35</cyc><fluor>75.80</fluor></adp><adp><cyc>36</cyc><fluor>75.73</fluor></adp><adp><cyc>37</cyc><fluor>75.93</fluor></adp><adp><cyc>38</cyc><fluor>75.97</fluor></adp><adp><cyc>39</cyc><fluor>75.94</fluor></adp><adp><cyc>40</cyc><fluor>75.76</fluor></adp><mdp><tmp>59.92</tmp><fluor>76.17</fluor></mdp><mdp><tmp>59.79</tmp><fluor>76.24</fluor></mdp><mdp><tmp>59.76</tmp><fluor>76.35</fluor></mdp><mdp><tmp>59.98</tmp><fluor>76.38</fluor></mdp><mdp><tmp>60.22</tmp><fluor>76.22</fluor></mdp><mdp><tmp>60.45</tmp><fluor>76.05</fluor></mdp><mdp><tmp>60.7</tmp><fluor>75.78</fluor></mdp><mdp><tmp>60.98</tmp><fluor>75.57</fluor></mdp><mdp><tmp>61.16</tmp><fluor>75.25</fluor></mdp><mdp><tmp>61.41</tmp><fluor>75.01</fluor></mdp><mdp><tmp>61.63</tmp><fluor>74.61</fluor></mdp><mdp><tmp>61.84</tmp><fluor>74.29</fluor></mdp><mdp><tmp>62.09</tmp><fluor>73.94</fluor></mdp><mdp><tmp>62.28</tmp><fluor>73.50</fluor></mdp><mdp><tmp>62.49</tmp><fluor>73.23</fluor></mdp><mdp><tmp>62.71</tmp><fluor>72.81</fluor></mdp><mdp><tmp>62.92</tmp><fluor>72.43</fluor></mdp><mdp><tmp>63.13</tmp><fluor>72.09</fluor></mdp><mdp><tmp>63.31</tmp><fluor>71.70</fluor></mdp><mdp><tmp>63.56</tmp><fluor>71.37</fluor></mdp><mdp><tmp>63.73</tmp><fluor>71.03</fluor></mdp><mdp><tmp>63.95</tmp><fluor>70.61</fluor></mdp><mdp><tmp>64.14</tmp><fluor>70.37</fluor></mdp><mdp><tmp>64.34</tmp><fluor>69.96</fluor></mdp><mdp><tmp>64.55</tmp><fluor>69.54</fluor></mdp><mdp><tmp>64.77</tmp><fluor>69.22</fluor></mdp><mdp><tmp>64.94</tmp><fluor>68.89</fluor></mdp><mdp><tmp>65.16</tmp><fluor>68.59</fluor></mdp><mdp><tmp>65.37</tmp><fluor>68.12</fluor></mdp><mdp><tmp>65.57</tmp><fluor>67.90</fluor></mdp><mdp><tmp>65.79</tmp><fluor>67.53</fluor></mdp><mdp><tmp>65.96</tmp><fluor>67.22</fluor></mdp><mdp><tmp>66.18</tmp><fluor>66.86</fluor></mdp><mdp><tmp>66.38</tmp><fluor>66.55</fluor></mdp><mdp><tmp>66.59</tmp><fluor>66.14</fluor></mdp><mdp><tmp>66.77</tmp><fluor>65.80</fluor></mdp><mdp><tmp>66.95</tmp><fluor>65.41</fluor></mdp><mdp><tmp>67.15</tmp><fluor>65.21</fluor></mdp><mdp><tmp>67.39</tmp><fluor>64.91</fluor></mdp><mdp><tmp>67.57</tmp><fluor>64.64</fluor></mdp><mdp><tmp>67.78</tmp><fluor>64.29</fluor></mdp><mdp><tmp>67.96</tmp><fluor>63.85</fluor></mdp><mdp><tmp>68.16</tmp><fluor>63.56</fluor></mdp><mdp><tmp>68.4</tmp><fluor>63.23</fluor></mdp><mdp><tmp>68.55</tmp><fluor>62.92</fluor></mdp><mdp><tmp>68.75</tmp><fluor>62.67</fluor></mdp><mdp><tmp>68.95</tmp><fluor>62.29</fluor></mdp><mdp><tmp>69.16</tmp><fluor>62.11</fluor></mdp><mdp><tmp>69.38</tmp><fluor>61.74</fluor></mdp><mdp><tmp>69.58</tmp><fluor>61.43</fluor></mdp><mdp><tmp>69.75</tmp><fluor>61.17</fluor></mdp><mdp><tmp>69.96</tmp><fluor>60.80</fluor></mdp><mdp><tmp>70.16</tmp><fluor>60.46</fluor></mdp><mdp><tmp>70.37</tmp><fluor>60.23</fluor></mdp><mdp><tmp>70.54</tmp><fluor>59.88</fluor></mdp><mdp><tmp>70.75</tmp><fluor>59.64</fluor></mdp><mdp><tmp>70.95</tmp><fluor>59.36</fluor></mdp><mdp><tmp>71.16</tmp><fluor>59.08</fluor></mdp><mdp><tmp>71.37</tmp><fluor>58.78</fluor></mdp><mdp><tmp>71.54</tmp><fluor>58.49</fluor></mdp><mdp><tmp>71.74</tmp><fluor>58.24</fluor></mdp><mdp><tmp>71.95</tmp><fluor>57.93</fluor></mdp><mdp><tmp>72.16</tmp><fluor>57.63</fluor></mdp><mdp><tmp>72.33</tmp><fluor>57.35</fluor></mdp><mdp><tmp>72.56</tmp><fluor>57.10</fluor></mdp><mdp><tmp>72.76</tmp><fluor>56.81</fluor></mdp><mdp><tmp>72.94</tmp><fluor>57.69</fluor></mdp><mdp><tmp>73.15</tmp><fluor>57.32</fluor></mdp><mdp><tmp>73.35</tmp><fluor>57.04</fluor></mdp><mdp><tmp>73.55</tmp><fluor>56.80</fluor></mdp><mdp><tmp>73.75</tmp><fluor>56.44</fluor></mdp><mdp><tmp>73.93</tmp><fluor>56.24</fluor></mdp><mdp><tmp>74.12</tmp><fluor>55.92</fluor></mdp><mdp><tmp>74.33</tmp><fluor>55.68</fluor></mdp><mdp><tmp>74.54</tmp><fluor>55.39</fluor></mdp><mdp><tmp>74.74</tmp><fluor>55.21</fluor></mdp><mdp><tmp>74.95</tmp><fluor>54.90</fluor></mdp><mdp><tmp>75.12</tmp><fluor>54.63</fluor></mdp><mdp><tmp>75.35</tmp><fluor>54.35</fluor></mdp><mdp><tmp>75.56</tmp><fluor>54.13</fluor></mdp><mdp><tmp>75.74</tmp><fluor>53.94</fluor></mdp><mdp><tmp>75.93</tmp><fluor>53.61</fluor></mdp><mdp><tmp>76.11</tmp><fluor>53.39</fluor></mdp><mdp><tmp>76.35</tmp><fluor>53.20</fluor></mdp><mdp><tmp>76.55</tmp><fluor>52.92</fluor></mdp><mdp><tmp>76.73</tmp><fluor>52.61</fluor></mdp><mdp><tmp>76.93</tmp><fluor>52.41</fluor></mdp><mdp><tmp>77.13</tmp><fluor>52.18</fluor></mdp><mdp><tmp>77.33</tmp><fluor>51.90</fluor></mdp><mdp><tmp>77.54</tmp><fluor>51.67</fluor></mdp><mdp><tmp>77.71</tmp><fluor>51.37</fluor></mdp><mdp><tmp>77.92</tmp><fluor>51.05</fluor></mdp><mdp><tmp>78.15</tmp><fluor>50.69</fluor></mdp><mdp><tmp>78.33</tmp><fluor>50.28</fluor></mdp><mdp><tmp>78.52</tmp><fluor>49.76</fluor></mdp><mdp><tmp>78.71</tmp><fluor>48.89</fluor></mdp><mdp><tmp>78.94</tmp><fluor>47.72</fluor></mdp><mdp><tmp>79.12</tmp><fluor>45.79</fluor></mdp><mdp><tmp>79.33</tmp><fluor>42.95</fluor></mdp><mdp><tmp>79.52</tmp><fluor>39.05</fluor></mdp><mdp><tmp>79.73</tmp><fluor>34.22</fluor></mdp><mdp><tmp>79.91</tmp><fluor>28.96</fluor></mdp><mdp><tmp>80.14</tmp><fluor>23.60</fluor></mdp><mdp><tmp>80.31</tmp><fluor>18.87</fluor></mdp><mdp><tmp>80.48</tmp><fluor>14.67</fluor></mdp><mdp><tmp>80.72</tmp><fluor>11.43</fluor></mdp><mdp><tmp>80.93</tmp><fluor>9.14</fluor></mdp><mdp><tmp>81.1</tmp><fluor>7.75</fluor></mdp><mdp><tmp>81.31</tmp><fluor>7.03</fluor></mdp><mdp><tmp>81.49</tmp><fluor>6.66</fluor></mdp><mdp><tmp>81.69</tmp><fluor>6.48</fluor></mdp><mdp><tmp>81.91</tmp><fluor>6.40</fluor></mdp><mdp><tmp>82.11</tmp><fluor>6.38</fluor></mdp><mdp><tmp>82.31</tmp><fluor>6.35</fluor></mdp><mdp><tmp>82.49</tmp><fluor>6.35</fluor></mdp><mdp><tmp>82.71</tmp><fluor>6.33</fluor></mdp><mdp><tmp>82.9</tmp><fluor>6.31</fluor></mdp><mdp><tmp>83.08</tmp><fluor>6.30</fluor></mdp><mdp><tmp>83.27</tmp><fluor>6.30</fluor></mdp><mdp><tmp>83.5</tmp><fluor>6.24</fluor></mdp><mdp><tmp>83.68</tmp><fluor>6.26</fluor></mdp><mdp><tmp>83.92</tmp><fluor>6.24</fluor></mdp><mdp><tmp>84.09</tmp><fluor>6.20</fluor></mdp><mdp><tmp>84.28</tmp><fluor>6.21</fluor></mdp><mdp><tmp>84.49</tmp><fluor>6.20</fluor></mdp><mdp><tmp>84.66</tmp><fluor>6.19</fluor></mdp><mdp><tmp>84.9</tmp><fluor>6.16</fluor></mdp><mdp><tmp>85.11</tmp><fluor>6.17</fluor></mdp><mdp><tmp>85.26</tmp><fluor>6.15</fluor></mdp><mdp><tmp>85.5</tmp><fluor>6.15</fluor></mdp><mdp><tmp>85.68</tmp><fluor>6.14</fluor></mdp><mdp><tmp>85.89</tmp><fluor>6.12</fluor></mdp><mdp><tmp>86.08</tmp><fluor>6.11</fluor></mdp><mdp><tmp>86.26</tmp><fluor>6.09</fluor></mdp><mdp><tmp>86.46</tmp><fluor>6.08</fluor></mdp><mdp><tmp>86.71</tmp><fluor>6.09</fluor></mdp><mdp><tmp>86.86</tmp><fluor>6.07</fluor></mdp><mdp><tmp>87.05</tmp><fluor>6.06</fluor></mdp><mdp><tmp>87.28</tmp><fluor>6.04</fluor></mdp><mdp><tmp>87.46</tmp><fluor>6.03</fluor></mdp><mdp><tmp>87.68</tmp><fluor>6.02</fluor></mdp><mdp><tmp>87.86</tmp><fluor>5.99</fluor></mdp><mdp><tmp>88.08</tmp><fluor>6.01</fluor></mdp><mdp><tmp>88.29</tmp><fluor>5.99</fluor></mdp><mdp><tmp>88.47</tmp><fluor>5.99</fluor></mdp><mdp><tmp>88.69</tmp><fluor>5.97</fluor></mdp><mdp><tmp>88.87</tmp><fluor>5.95</fluor></mdp><mdp><tmp>89.05</tmp><fluor>5.94</fluor></mdp><mdp><tmp>89.28</tmp><fluor>5.95</fluor></mdp><mdp><tmp>89.49</tmp><fluor>5.94</fluor></mdp><mdp><tmp>89.65</tmp><fluor>5.92</fluor></mdp><mdp><tmp>89.83</tmp><fluor>5.90</fluor></mdp><mdp><tmp>90.08</tmp><fluor>5.90</fluor></mdp><mdp><tmp>90.24</tmp><fluor>5.90</fluor></mdp><mdp><tmp>90.45</tmp><fluor>5.93</fluor></mdp><mdp><tmp>90.65</tmp><fluor>5.89</fluor></mdp><mdp><tmp>90.83</tmp><fluor>5.90</fluor></mdp><mdp><tmp>91.04</tmp><fluor>5.87</fluor></mdp><mdp><tmp>91.24</tmp><fluor>5.88</fluor></mdp><mdp><tmp>91.46</tmp><fluor>5.85</fluor></mdp><mdp><tmp>91.64</tmp><fluor>5.83</fluor></mdp><mdp><tmp>91.87</tmp><fluor>5.85</fluor></mdp><mdp><tmp>92.05</tmp><fluor>5.83</fluor></mdp><mdp><tmp>92.25</tmp><fluor>5.82</fluor></mdp><mdp><tmp>92.47</tmp><fluor>5.83</fluor></mdp><mdp><tmp>92.65</tmp><fluor>5.81</fluor></mdp><mdp><tmp>92.85</tmp><fluor>5.82</fluor></mdp><mdp><tmp>93.04</tmp><fluor>5.79</fluor></mdp><mdp><tmp>93.27</tmp><fluor>5.81</fluor></mdp><mdp><tmp>93.46</tmp><fluor>5.80</fluor></mdp><mdp><tmp>93.65</tmp><fluor>5.78</fluor></mdp><mdp><tmp>93.81</tmp><fluor>5.77</fluor></mdp><mdp><tmp>94.04</tmp><fluor>5.77</fluor></mdp><mdp><tmp>94.22</tmp><fluor>5.76</fluor></mdp><mdp><tmp>94.46</tmp><fluor>5.76</fluor></mdp><mdp><tmp>94.65</tmp><fluor>5.77</fluor></mdp><mdp><tmp>94.85</tmp><fluor>5.75</fluor></mdp><bgFluor>14.081</bgFluor><quantFluor>5.321</quantFluor></data></react><react id="5"><sample id="D28_2"/><data><tar id="ACT1"/><cq>21.466</cq><N0>4.62e-06</N0><ampEffMet>LinRegPCR</ampEffMet><ampEff>1.916</ampEff><ampEffSE>0.039</ampEffSE><adp><cyc>1</cyc><fluor>13.97</fluor></adp><adp><cyc>2</cyc><fluor>14.06</fluor></adp><adp><cyc>3</cyc><fluor>13.98</fluor></adp><adp><cyc>4</cyc><fluor>13.93</fluor></adp><adp><cyc>5</cyc><fluor>13.89</fluor></adp><adp><cyc>6</cyc><fluor>13.82</fluor></adp><adp><cyc>7</cyc><fluor>13.83</fluor></adp><adp><cyc>8</cyc><fluor>13.74</fluor></adp><adp><cyc>9</cyc><fluor>13.70</fluor></adp><adp><cyc>10</cyc><fluor>13.69</fluor></adp><adp><cyc>11</cyc><fluor>13.77</fluor></adp><adp><cyc>12</cyc><fluor>13.68</fluor></adp><adp><cyc>13</cyc><fluor>13.72</fluor></adp><adp><cyc>14</cyc><fluor>13.61</fluor></adp><adp><cyc>15</cyc><fluor>13.62</fluor></adp><adp><cyc>16</cyc><fluor>13.64</fluor></adp><adp><cyc>17</cyc><fluor>13.82</fluor></adp><adp><cyc>18</cyc><fluor>14.11</fluor></adp><adp><cyc>19</cyc><fluor>14.65</fluor></adp><adp><cyc>20</cyc><fluor>15.55</fluor></adp><adp><cyc>21</cyc><fluor>17.57</fluor></adp><adp><cyc>22</cyc><fluor>21.05</fluor></adp><adp><cyc>23</cyc><fluor>27.05</fluor></adp><adp><cyc>24</cyc><fluor>35.35</fluor></adp><adp><cyc>25</cyc><fluor>45.32</fluor></adp><adp><cyc>26</cyc><fluor>54.20</fluor></adp><adp><cyc>27</cyc><fluor>60.64</fluor></adp><adp><cyc>28</cyc><fluor>64.67</fluor></adp><adp><cyc>29</cyc><fluor>67.30</fluor></adp><adp><cyc>30</cyc><fluor>68.36</fluor></adp><adp><cyc>31</cyc><fluor>69.23</fluor></adp><adp><cyc>32</cyc><fluor>69.87</fluor></adp><adp><cyc>33</cyc><fluor>70.43</fluor></adp><adp><cyc>34</cyc><fluor>70.50</fluor></adp><adp><cyc>35</cyc><fluor>70.58</fluor></adp><adp><cyc>36</cyc><fluor>70.64</fluor></adp><adp><cyc>37</cyc><fluor>70.60</fluor></adp><adp><cyc>38</cyc><fluor>70.59</fluor></adp><adp><cyc>39</cyc><fluor>70.56</fluor></adp><adp><cyc>40</cyc><fluor>70.52</fluor></adp><mdp><tmp>59.92</tmp><fluor>70.91</fluor></mdp><mdp><tmp>59.79</tmp><fluor>70.90</fluor></mdp><mdp><tmp>59.76</tmp><fluor>71.01</fluor></mdp><mdp><tmp>59.98</tmp><fluor>71.02</fluor></mdp><mdp><tmp>60.22</tmp><fluor>70.88</fluor></mdp><mdp><tmp>60.45</tmp><fluor>70.73</fluor></mdp><mdp><tmp>60.7</tmp><fluor>70.47</fluor></mdp><mdp><tmp>60.98</tmp><fluor>70.22</fluor></mdp><mdp><tmp>61.16</tmp><fluor>69.99</fluor></mdp><mdp><tmp>61.41</tmp><fluor>69.75</fluor></mdp><mdp><tmp>61.63</tmp><fluor>69.38</fluor></mdp><mdp><tmp>61.84</tmp><fluor>69.01</fluor></mdp><mdp><tmp>62.09</tmp><fluor>68.69</fluor></mdp><mdp><tmp>62.28</tmp><fluor>68.37</fluor></mdp><mdp><tmp>62.49</tmp><fluor>68.04</fluor></mdp><mdp><tmp>62.71</tmp><fluor>67.75</fluor></mdp><mdp><tmp>62.92</tmp><fluor>67.42</fluor></mdp><mdp><tmp>63.13</tmp><fluor>67.17</fluor></mdp><mdp><tmp>63.31</tmp><fluor>66.70</fluor></mdp><mdp><tmp>63.56</tmp><fluor>66.42</fluor></mdp><mdp><tmp>63.73</tmp><fluor>66.07</fluor></mdp><mdp><tmp>63.95</tmp><fluor>65.82</fluor></mdp><mdp><tmp>64.14</tmp><fluor>65.50</fluor></mdp><mdp><tmp>64.34</tmp><fluor>65.12</fluor></mdp><mdp><tmp>64.55</tmp><fluor>64.76</fluor></mdp><mdp><tmp>64.77</tmp><fluor>64.58</fluor></mdp><mdp><tmp>64.94</tmp><fluor>64.23</fluor></mdp><mdp><tmp>65.16</tmp><fluor>63.90</fluor></mdp><mdp><tmp>65.37</tmp><fluor>63.60</fluor></mdp><mdp><tmp>65.57</tmp><fluor>63.15</fluor></mdp><mdp><tmp>65.79</tmp><fluor>62.93</fluor></mdp><mdp><tmp>65.96</tmp><fluor>62.66</fluor></mdp><mdp><tmp>66.18</tmp><fluor>62.35</fluor></mdp><mdp><tmp>66.38</tmp><fluor>62.01</fluor></mdp><mdp><tmp>66.59</tmp><fluor>61.65</fluor></mdp><mdp><tmp>66.77</tmp><fluor>61.48</fluor></mdp><mdp><tmp>66.95</tmp><fluor>61.19</fluor></mdp><mdp><tmp>67.15</tmp><fluor>60.83</fluor></mdp><mdp><tmp>67.39</tmp><fluor>60.54</fluor></mdp><mdp><tmp>67.57</tmp><fluor>60.28</fluor></mdp><mdp><tmp>67.78</tmp><fluor>60.00</fluor></mdp><mdp><tmp>67.96</tmp><fluor>59.76</fluor></mdp><mdp><tmp>68.16</tmp><fluor>59.44</fluor></mdp><mdp><tmp>68.4</tmp><fluor>59.14</fluor></mdp><mdp><tmp>68.55</tmp><fluor>58.89</fluor></mdp><mdp><tmp>68.75</tmp><fluor>58.56</fluor></mdp><mdp><tmp>68.95</tmp><fluor>58.28</fluor></mdp><mdp><tmp>69.16</tmp><fluor>57.93</fluor></mdp><mdp><tmp>69.38</tmp><fluor>57.71</fluor></mdp><mdp><tmp>69.58</tmp><fluor>57.40</fluor></mdp><mdp><tmp>69.75</tmp><fluor>57.25</fluor></mdp><mdp><tmp>69.96</tmp><fluor>56.89</fluor></mdp><mdp><tmp>70.16</tmp><fluor>56.70</fluor></mdp><mdp><tmp>70.37</tmp><fluor>56.34</fluor></mdp><mdp><tmp>70.54</tmp><fluor>56.16</fluor></mdp><mdp><tmp>70.75</tmp><fluor>55.82</fluor></mdp><mdp><tmp>70.95</tmp><fluor>55.60</fluor></mdp><mdp><tmp>71.16</tmp><fluor>55.36</fluor></mdp><mdp><tmp>71.37</tmp><fluor>55.12</fluor></mdp><mdp><tmp>71.54</tmp><fluor>54.88</fluor></mdp><mdp><tmp>71.74</tmp><fluor>54.62</fluor></mdp><mdp><tmp>71.95</tmp><fluor>54.33</fluor></mdp><mdp><tmp>72.16</tmp><fluor>54.09</fluor></mdp><mdp><tmp>72.33</tmp><fluor>53.82</fluor></mdp><mdp><tmp>72.56</tmp><fluor>53.59</fluor></mdp><mdp><tmp>72.76</tmp><fluor>53.33</fluor></mdp><mdp><tmp>72.94</tmp><fluor>53.12</fluor></mdp><mdp><tmp>73.15</tmp><fluor>52.76</fluor></mdp><mdp><tmp>73.35</tmp><fluor>52.55</fluor></mdp><mdp><tmp>73.55</tmp><fluor>52.41</fluor></mdp><mdp><tmp>73.75</tmp><fluor>52.12</fluor></mdp><mdp><tmp>73.93</tmp><fluor>51.88</fluor></mdp><mdp><tmp>74.12</tmp><fluor>51.67</fluor></mdp><mdp><tmp>74.33</tmp><fluor>51.46</fluor></mdp><mdp><tmp>74.54</tmp><fluor>51.19</fluor></mdp><mdp><tmp>74.74</tmp><fluor>51.01</fluor></mdp><mdp><tmp>74.95</tmp><fluor>50.81</fluor></mdp><mdp><tmp>75.12</tmp><fluor>50.64</fluor></mdp><mdp><tmp>75.35</tmp><fluor>50.34</fluor></mdp><mdp><tmp>75.56</tmp><fluor>50.13</fluor></mdp><mdp><tmp>75.74</tmp><fluor>49.95</fluor></mdp><mdp><tmp>75.93</tmp><fluor>49.74</fluor></mdp><mdp><tmp>76.11</tmp><fluor>49.49</fluor></mdp><mdp><tmp>76.35</tmp><fluor>49.32</fluor></mdp><mdp><tmp>76.55</tmp><fluor>49.14</fluor></mdp><mdp><tmp>76.73</tmp><fluor>48.91</fluor></mdp><mdp><tmp>76.93</tmp><fluor>48.71</fluor></mdp><mdp><tmp>77.13</tmp><fluor>48.52</fluor></mdp><mdp><tmp>77.33</tmp><fluor>48.25</fluor></mdp><mdp><tmp>77.54</tmp><fluor>48.08</fluor></mdp><mdp><tmp>77.71</tmp><fluor>47.79</fluor></mdp><mdp><tmp>77.92</tmp><fluor>47.47</fluor></mdp><mdp><tmp>78.15</tmp><fluor>47.17</fluor></mdp><mdp><tmp>78.33</tmp><fluor>46.70</fluor></mdp><mdp><tmp>78.52</tmp><fluor>46.10</fluor></mdp><mdp><tmp>78.71</tmp><fluor>45.15</fluor></mdp><mdp><tmp>78.94</tmp><fluor>43.85</fluor></mdp><mdp><tmp>79.12</tmp><fluor>41.80</fluor></mdp><mdp><tmp>79.33</tmp><fluor>38.77</fluor></mdp><mdp><tmp>79.52</tmp><fluor>34.86</fluor></mdp><mdp><tmp>79.73</tmp><fluor>30.18</fluor></mdp><mdp><tmp>79.91</tmp><fluor>25.36</fluor></mdp><mdp><tmp>80.14</tmp><fluor>20.68</fluor></mdp><mdp><tmp>80.31</tmp><fluor>16.46</fluor></mdp><mdp><tmp>80.48</tmp><fluor>12.96</fluor></mdp><mdp><tmp>80.72</tmp><fluor>10.23</fluor></mdp><mdp><tmp>80.93</tmp><fluor>8.45</fluor></mdp><mdp><tmp>81.1</tmp><fluor>7.36</fluor></mdp><mdp><tmp>81.31</tmp><fluor>6.80</fluor></mdp><mdp><tmp>81.49</tmp><fluor>6.54</fluor></mdp><mdp><tmp>81.69</tmp><fluor>6.41</fluor></mdp><mdp><tmp>81.91</tmp><fluor>6.34</fluor></mdp><mdp><tmp>82.11</tmp><fluor>6.32</fluor></mdp><mdp><tmp>82.31</tmp><fluor>6.29</fluor></mdp><mdp><tmp>82.49</tmp><fluor>6.28</fluor></mdp><mdp><tmp>82.71</tmp><fluor>6.25</fluor></mdp><mdp><tmp>82.9</tmp><fluor>6.24</fluor></mdp><mdp><tmp>83.08</tmp><fluor>6.21</fluor></mdp><mdp><tmp>83.27</tmp><fluor>6.21</fluor></mdp><mdp><tmp>83.5</tmp><fluor>6.22</fluor></mdp><mdp><tmp>83.68</tmp><fluor>6.20</fluor></mdp><mdp><tmp>83.92</tmp><fluor>6.17</fluor></mdp><mdp><tmp>84.09</tmp><fluor>6.16</fluor></mdp><mdp><tmp>84.28</tmp><fluor>6.11</fluor></mdp><mdp><tmp>84.49</tmp><fluor>6.11</fluor></mdp><mdp><tmp>84.66</tmp><fluor>6.11</fluor></mdp><mdp><tmp>84.9</tmp><fluor>6.11</fluor></mdp><mdp><tmp>85.11</tmp><fluor>6.09</fluor></mdp><mdp><tmp>85.26</tmp><fluor>6.08</fluor></mdp><mdp><tmp>85.5</tmp><fluor>6.08</fluor></mdp><mdp><tmp>85.68</tmp><fluor>6.05</fluor></mdp><mdp><tmp>85.89</tmp><fluor>6.04</fluor></mdp><mdp><tmp>86.08</tmp><fluor>6.07</fluor></mdp><mdp><tmp>86.26</tmp><fluor>6.08</fluor></mdp><mdp><tmp>86.46</tmp><fluor>6.09</fluor></mdp><mdp><tmp>86.71</tmp><fluor>6.05</fluor></mdp><mdp><tmp>86.86</tmp><fluor>6.05</fluor></mdp><mdp><tmp>87.05</tmp><fluor>6.04</fluor></mdp><mdp><tmp>87.28</tmp><fluor>6.01</fluor></mdp><mdp><tmp>87.46</tmp><fluor>6.02</fluor></mdp><mdp><tmp>87.68</tmp><fluor>6.00</fluor></mdp><mdp><tmp>87.86</tmp><fluor>6.00</fluor></mdp><mdp><tmp>88.08</tmp><fluor>5.97</fluor></mdp><mdp><tmp>88.29</tmp><fluor>5.97</fluor></mdp><mdp><tmp>88.47</tmp><fluor>5.98</fluor></mdp><mdp><tmp>88.69</tmp><fluor>5.95</fluor></mdp><mdp><tmp>88.87</tmp><fluor>5.94</fluor></mdp><mdp><tmp>89.05</tmp><fluor>5.92</fluor></mdp><mdp><tmp>89.28</tmp><fluor>5.94</fluor></mdp><mdp><tmp>89.49</tmp><fluor>5.90</fluor></mdp><mdp><tmp>89.65</tmp><fluor>5.90</fluor></mdp><mdp><tmp>89.83</tmp><fluor>5.90</fluor></mdp><mdp><tmp>90.08</tmp><fluor>5.89</fluor></mdp><mdp><tmp>90.24</tmp><fluor>5.89</fluor></mdp><mdp><tmp>90.45</tmp><fluor>5.88</fluor></mdp><mdp><tmp>90.65</tmp><fluor>5.87</fluor></mdp><mdp><tmp>90.83</tmp><fluor>5.85</fluor></mdp><mdp><tmp>91.04</tmp><fluor>5.84</fluor></mdp><mdp><tmp>91.24</tmp><fluor>5.84</fluor></mdp><mdp><tmp>91.46</tmp><fluor>5.83</fluor></mdp><mdp><tmp>91.64</tmp><fluor>5.80</fluor></mdp><mdp><tmp>91.87</tmp><fluor>5.81</fluor></mdp><mdp><tmp>92.05</tmp><fluor>5.82</fluor></mdp><mdp><tmp>92.25</tmp><fluor>5.81</fluor></mdp><mdp><tmp>92.47</tmp><fluor>5.80</fluor></mdp><mdp><tmp>92.65</tmp><fluor>5.77</fluor></mdp><mdp><tmp>92.85</tmp><fluor>5.79</fluor></mdp><mdp><tmp>93.04</tmp><fluor>5.79</fluor></mdp><mdp><tmp>93.27</tmp><fluor>5.77</fluor></mdp><mdp><tmp>93.46</tmp><fluor>5.75</fluor></mdp><mdp><tmp>93.65</tmp><fluor>5.74</fluor></mdp><mdp><tmp>93.81</tmp><fluor>5.76</fluor></mdp><mdp><tmp>94.04</tmp><fluor>5.74</fluor></mdp><mdp><tmp>94.22</tmp><fluor>5.75</fluor></mdp><mdp><tmp>94.46</tmp><fluor>5.71</fluor></mdp><mdp><tmp>94.65</tmp><fluor>5.71</fluor></mdp><mdp><tmp>94.85</tmp><fluor>5.72</fluor></mdp><bgFluor>13.562</bgFluor><quantFluor>5.321</quantFluor></data></react><react id="6"><sample id="D28_3"/><data><tar id="ACT1"/><cq>21.603</cq><N0>4.23e-06</N0><ampEffMet>LinRegPCR</ampEffMet><ampEff>1.916</ampEff><ampEffSE>0.039</ampEffSE><adp><cyc>1</cyc><fluor>13.89</fluor></adp><adp><cyc>2</cyc><fluor>13.85</fluor></adp><adp><cyc>3</cyc><fluor>13.83</fluor></adp><adp><cyc>4</cyc><fluor>13.70</fluor></adp><adp><cyc>5</cyc><fluor>13.72</fluor></adp><adp><cyc>6</cyc><fluor>13.76</fluor></adp><adp><cyc>7</cyc><fluor>13.62</fluor></adp><adp><cyc>8</cyc><fluor>13.62</fluor></adp><adp><cyc>9</cyc><fluor>13.58</fluor></adp><adp><cyc>10</cyc><fluor>13.53</fluor></adp><adp><cyc>11</cyc><fluor>13.58</fluor></adp><adp><cyc>12</cyc><fluor>13.51</fluor></adp><adp><cyc>13</cyc><fluor>13.46</fluor></adp><adp><cyc>14</cyc><fluor>13.44</fluor></adp><adp><cyc>15</cyc><fluor>13.41</fluor></adp><adp><cyc>16</cyc><fluor>13.47</fluor></adp><adp><cyc>17</cyc><fluor>13.60</fluor></adp><adp><cyc>18</cyc><fluor>13.94</fluor></adp><adp><cyc>19</cyc><fluor>14.32</fluor></adp><adp><cyc>20</cyc><fluor>15.20</fluor></adp><adp><cyc>21</cyc><fluor>16.93</fluor></adp><adp><cyc>22</cyc><fluor>20.04</fluor></adp><adp><cyc>23</cyc><fluor>25.46</fluor></adp><adp><cyc>24</cyc><fluor>33.33</fluor></adp><adp><cyc>25</cyc><fluor>42.95</fluor></adp><adp><cyc>26</cyc><fluor>52.16</fluor></adp><adp><cyc>27</cyc><fluor>58.98</fluor></adp><adp><cyc>28</cyc><fluor>63.46</fluor></adp><adp><cyc>29</cyc><fluor>66.01</fluor></adp><adp><cyc>30</cyc><fluor>67.48</fluor></adp><adp><cyc>31</cyc><fluor>68.39</fluor></adp><adp><cyc>32</cyc><fluor>68.88</fluor></adp><adp><cyc>33</cyc><fluor>69.53</fluor></adp><adp><cyc>34</cyc><fluor>69.78</fluor></adp><adp><cyc>35</cyc><fluor>69.80</fluor></adp><adp><cyc>36</cyc><fluor>69.77</fluor></adp><adp><cyc>37</cyc><fluor>69.75</fluor></adp><adp><cyc>38</cyc><fluor>69.76</fluor></adp><adp><cyc>39</cyc><fluor>69.65</fluor></adp><adp><cyc>40</cyc><fluor>69.50</fluor></adp><mdp><tmp>59.92</tmp><fluor>70.30</fluor></mdp><mdp><tmp>59.79</tmp><fluor>70.42</fluor></mdp><mdp><tmp>59.76</tmp><fluor>70.49</fluor></mdp><mdp><tmp>59.98</tmp><fluor>70.46</fluor></mdp><mdp><tmp>60.22</tmp><fluor>70.32</fluor></mdp><mdp><tmp>60.45</tmp><fluor>70.18</fluor></mdp><mdp><tmp>60.7</tmp><fluor>69.93</fluor></mdp><mdp><tmp>60.98</tmp><fluor>69.80</fluor></mdp><mdp><tmp>61.16</tmp><fluor>69.47</fluor></mdp><mdp><tmp>61.41</tmp><fluor>69.17</fluor></mdp><mdp><tmp>61.63</tmp><fluor>68.86</fluor></mdp><mdp><tmp>61.84</tmp><fluor>68.56</fluor></mdp><mdp><tmp>62.09</tmp><fluor>68.23</fluor></mdp><mdp><tmp>62.28</tmp><fluor>67.94</fluor></mdp><mdp><tmp>62.49</tmp><fluor>67.63</fluor></mdp><mdp><tmp>62.71</tmp><fluor>67.23</fluor></mdp><mdp><tmp>62.92</tmp><fluor>66.96</fluor></mdp><mdp><tmp>63.13</tmp><fluor>66.65</fluor></mdp><mdp><tmp>63.31</tmp><fluor>66.31</fluor></mdp><mdp><tmp>63.56</tmp><fluor>66.07</fluor></mdp><mdp><tmp>63.73</tmp><fluor>65.71</fluor></mdp><mdp><tmp>63.95</tmp><fluor>65.31</fluor></mdp><mdp><tmp>64.14</tmp><fluor>65.08</fluor></mdp><mdp><tmp>64.34</tmp><fluor>64.78</fluor></mdp><mdp><tmp>64.55</tmp><fluor>64.42</fluor></mdp><mdp><tmp>64.77</tmp><fluor>64.19</fluor></mdp><mdp><tmp>64.94</tmp><fluor>63.87</fluor></mdp><mdp><tmp>65.16</tmp><fluor>63.67</fluor></mdp><mdp><tmp>65.37</tmp><fluor>63.25</fluor></mdp><mdp><tmp>65.57</tmp><fluor>63.01</fluor></mdp><mdp><tmp>65.79</tmp><fluor>62.66</fluor></mdp><mdp><tmp>65.96</tmp><fluor>62.38</fluor></mdp><mdp><tmp>66.18</tmp><fluor>62.14</fluor></mdp><mdp><tmp>66.38</tmp><fluor>61.74</fluor></mdp><mdp><tmp>66.59</tmp><fluor>61.54</fluor></mdp><mdp><tmp>66.77</tmp><fluor>61.27</fluor></mdp><mdp><tmp>66.95</tmp><fluor>60.92</fluor></mdp><mdp><tmp>67.15</tmp><fluor>60.76</fluor></mdp><mdp><tmp>67.39</tmp><fluor>60.38</fluor></mdp><mdp><tmp>67.57</tmp><fluor>60.08</fluor></mdp><mdp><tmp>67.78</tmp><fluor>59.86</fluor></mdp><mdp><tmp>67.96</tmp><fluor>59.61</fluor></mdp><mdp><tmp>68.16</tmp><fluor>59.28</fluor></mdp><mdp><tmp>68.4</tmp><fluor>59.00</fluor></mdp><mdp><tmp>68.55</tmp><fluor>58.74</fluor></mdp><mdp><tmp>68.75</tmp><fluor>58.50</fluor></mdp><mdp><tmp>68.95</tmp><fluor>58.20</fluor></mdp><mdp><tmp>69.16</tmp><fluor>58.01</fluor></mdp><mdp><tmp>69.38</tmp><fluor>57.66</fluor></mdp><mdp><tmp>69.58</tmp><fluor>57.41</fluor></mdp><mdp><tmp>69.75</tmp><fluor>57.24</fluor></mdp><mdp><tmp>69.96</tmp><fluor>56.87</fluor></mdp><mdp><tmp>70.16</tmp><fluor>56.72</fluor></mdp><mdp><tmp>70.37</tmp><fluor>56.40</fluor></mdp><mdp><tmp>70.54</tmp><fluor>56.18</fluor></mdp><mdp><tmp>70.75</tmp><fluor>55.97</fluor></mdp><mdp><tmp>70.95</tmp><fluor>55.66</fluor></mdp><mdp><tmp>71.16</tmp><fluor>55.38</fluor></mdp><mdp><tmp>71.37</tmp><fluor>55.24</fluor></mdp><mdp><tmp>71.54</tmp><fluor>54.97</fluor></mdp><mdp><tmp>71.74</tmp><fluor>54.71</fluor></mdp><mdp><tmp>71.95</tmp><fluor>54.44</fluor></mdp><mdp><tmp>72.16</tmp><fluor>54.23</fluor></mdp><mdp><tmp>72.33</tmp><fluor>53.98</fluor></mdp><mdp><tmp>72.56</tmp><fluor>53.79</fluor></mdp><mdp><tmp>72.76</tmp><fluor>53.47</fluor></mdp><mdp><tmp>72.94</tmp><fluor>53.31</fluor></mdp><mdp><tmp>73.15</tmp><fluor>53.14</fluor></mdp><mdp><tmp>73.35</tmp><fluor>52.85</fluor></mdp><mdp><tmp>73.55</tmp><fluor>52.64</fluor></mdp><mdp><tmp>73.75</tmp><fluor>52.41</fluor></mdp><mdp><tmp>73.93</tmp><fluor>52.20</fluor></mdp><mdp><tmp>74.12</tmp><fluor>52.02</fluor></mdp><mdp><tmp>74.33</tmp><fluor>51.83</fluor></mdp><mdp><tmp>74.54</tmp><fluor>51.57</fluor></mdp><mdp><tmp>74.74</tmp><fluor>51.34</fluor></mdp><mdp><tmp>74.95</tmp><fluor>51.21</fluor></mdp><mdp><tmp>75.12</tmp><fluor>50.98</fluor></mdp><mdp><tmp>75.35</tmp><fluor>50.76</fluor></mdp><mdp><tmp>75.56</tmp><fluor>50.62</fluor></mdp><mdp><tmp>75.74</tmp><fluor>50.43</fluor></mdp><mdp><tmp>75.93</tmp><fluor>50.18</fluor></mdp><mdp><tmp>76.11</tmp><fluor>50.04</fluor></mdp><mdp><tmp>76.35</tmp><fluor>49.80</fluor></mdp><mdp><tmp>76.55</tmp><fluor>49.62</fluor></mdp><mdp><tmp>76.73</tmp><fluor>49.48</fluor></mdp><mdp><tmp>76.93</tmp><fluor>49.32</fluor></mdp><mdp><tmp>77.13</tmp><fluor>49.08</fluor></mdp><mdp><tmp>77.33</tmp><fluor>48.83</fluor></mdp><mdp><tmp>77.54</tmp><fluor>48.67</fluor></mdp><mdp><tmp>77.71</tmp><fluor>48.50</fluor></mdp><mdp><tmp>77.92</tmp><fluor>48.11</fluor></mdp><mdp><tmp>78.15</tmp><fluor>47.77</fluor></mdp><mdp><tmp>78.33</tmp><fluor>47.36</fluor></mdp><mdp><tmp>78.52</tmp><fluor>46.80</fluor></mdp><mdp><tmp>78.71</tmp><fluor>45.86</fluor></mdp><mdp><tmp>78.94</tmp><fluor>44.41</fluor></mdp><mdp><tmp>79.12</tmp><fluor>42.28</fluor></mdp><mdp><tmp>79.33</tmp><fluor>39.19</fluor></mdp><mdp><tmp>79.52</tmp><fluor>35.33</fluor></mdp><mdp><tmp>79.73</tmp><fluor>30.69</fluor></mdp><mdp><tmp>79.91</tmp><fluor>25.87</fluor></mdp><mdp><tmp>80.14</tmp><fluor>21.22</fluor></mdp><mdp><tmp>80.31</tmp><fluor>16.96</fluor></mdp><mdp><tmp>80.48</tmp><fluor>13.40</fluor></mdp><mdp><tmp>80.72</tmp><fluor>10.67</fluor></mdp><mdp><tmp>80.93</tmp><fluor>8.66</fluor></mdp><mdp><tmp>81.1</tmp><fluor>7.44</fluor></mdp><mdp><tmp>81.31</tmp><fluor>6.81</fluor></mdp><mdp><tmp>81.49</tmp><fluor>6.47</fluor></mdp><mdp><tmp>81.69</tmp><fluor>6.29</fluor></mdp><mdp><tmp>81.91</tmp><fluor>6.20</fluor></mdp><mdp><tmp>82.11</tmp><fluor>6.17</fluor></mdp><mdp><tmp>82.31</tmp><fluor>6.12</fluor></mdp><mdp><tmp>82.49</tmp><fluor>6.12</fluor></mdp><mdp><tmp>82.71</tmp><fluor>6.07</fluor></mdp><mdp><tmp>82.9</tmp><fluor>6.06</fluor></mdp><mdp><tmp>83.08</tmp><fluor>6.05</fluor></mdp><mdp><tmp>83.27</tmp><fluor>6.04</fluor></mdp><mdp><tmp>83.5</tmp><fluor>6.02</fluor></mdp><mdp><tmp>83.68</tmp><fluor>6.00</fluor></mdp><mdp><tmp>83.92</tmp><fluor>5.98</fluor></mdp><mdp><tmp>84.09</tmp><fluor>5.99</fluor></mdp><mdp><tmp>84.28</tmp><fluor>5.97</fluor></mdp><mdp><tmp>84.49</tmp><fluor>5.97</fluor></mdp><mdp><tmp>84.66</tmp><fluor>5.94</fluor></mdp><mdp><tmp>84.9</tmp><fluor>5.94</fluor></mdp><mdp><tmp>85.11</tmp><fluor>5.93</fluor></mdp><mdp><tmp>85.26</tmp><fluor>5.90</fluor></mdp><mdp><tmp>85.5</tmp><fluor>5.88</fluor></mdp><mdp><tmp>85.68</tmp><fluor>5.90</fluor></mdp><mdp><tmp>85.89</tmp><fluor>5.88</fluor></mdp><mdp><tmp>86.08</tmp><fluor>5.88</fluor></mdp><mdp><tmp>86.26</tmp><fluor>5.86</fluor></mdp><mdp><tmp>86.46</tmp><fluor>5.85</fluor></mdp><mdp><tmp>86.71</tmp><fluor>5.86</fluor></mdp><mdp><tmp>86.86</tmp><fluor>5.85</fluor></mdp><mdp><tmp>87.05</tmp><fluor>5.83</fluor></mdp><mdp><tmp>87.28</tmp><fluor>5.81</fluor></mdp><mdp><tmp>87.46</tmp><fluor>5.80</fluor></mdp><mdp><tmp>87.68</tmp><fluor>5.78</fluor></mdp><mdp><tmp>87.86</tmp><fluor>5.80</fluor></mdp><mdp><tmp>88.08</tmp><fluor>5.78</fluor></mdp><mdp><tmp>88.29</tmp><fluor>5.77</fluor></mdp><mdp><tmp>88.47</tmp><fluor>5.76</fluor></mdp><mdp><tmp>88.69</tmp><fluor>5.77</fluor></mdp><mdp><tmp>88.87</tmp><fluor>5.73</fluor></mdp><mdp><tmp>89.05</tmp><fluor>5.74</fluor></mdp><mdp><tmp>89.28</tmp><fluor>5.74</fluor></mdp><mdp><tmp>89.49</tmp><fluor>5.71</fluor></mdp><mdp><tmp>89.65</tmp><fluor>5.70</fluor></mdp><mdp><tmp>89.83</tmp><fluor>5.69</fluor></mdp><mdp><tmp>90.08</tmp><fluor>5.69</fluor></mdp><mdp><tmp>90.24</tmp><fluor>5.68</fluor></mdp><mdp><tmp>90.45</tmp><fluor>5.67</fluor></mdp><mdp><tmp>90.65</tmp><fluor>5.65</fluor></mdp><mdp><tmp>90.83</tmp><fluor>5.66</fluor></mdp><mdp><tmp>91.04</tmp><fluor>5.66</fluor></mdp><mdp><tmp>91.24</tmp><fluor>5.64</fluor></mdp><mdp><tmp>91.46</tmp><fluor>5.64</fluor></mdp><mdp><tmp>91.64</tmp><fluor>5.65</fluor></mdp><mdp><tmp>91.87</tmp><fluor>5.68</fluor></mdp><mdp><tmp>92.05</tmp><fluor>5.68</fluor></mdp><mdp><tmp>92.25</tmp><fluor>5.67</fluor></mdp><mdp><tmp>92.47</tmp><fluor>5.64</fluor></mdp><mdp><tmp>92.65</tmp><fluor>5.63</fluor></mdp><mdp><tmp>92.85</tmp><fluor>5.64</fluor></mdp><mdp><tmp>93.04</tmp><fluor>5.62</fluor></mdp><mdp><tmp>93.27</tmp><fluor>5.62</fluor></mdp><mdp><tmp>93.46</tmp><fluor>5.62</fluor></mdp><mdp><tmp>93.65</tmp><fluor>5.59</fluor></mdp><mdp><tmp>93.81</tmp><fluor>5.59</fluor></mdp><mdp><tmp>94.04</tmp><fluor>5.58</fluor></mdp><mdp><tmp>94.22</tmp><fluor>5.57</fluor></mdp><mdp><tmp>94.46</tmp><fluor>5.58</fluor></mdp><mdp><tmp>94.65</tmp><fluor>5.56</fluor></mdp><mdp><tmp>94.85</tmp><fluor>5.56</fluor></mdp><bgFluor>13.321</bgFluor><quantFluor>5.321</quantFluor></data></react><react id="7"><sample id="20_1"/><data><tar id="ACT1"/><cq>20.273</cq><N0>1.00e-05</N0><ampEffMet>LinRegPCR</ampEffMet><ampEff>1.916</ampEff><ampEffSE>0.039</ampEffSE><adp><cyc>1</cyc><fluor>14.81</fluor></adp><adp><cyc>2</cyc><fluor>14.73</fluor></adp><adp><cyc>3</cyc><fluor>14.67</fluor></adp><adp><cyc>4</cyc><fluor>14.67</fluor></adp><adp><cyc>5</cyc><fluor>14.61</fluor></adp><adp><cyc>6</cyc><fluor>14.53</fluor></adp><adp><cyc>7</cyc><fluor>14.50</fluor></adp><adp><cyc>8</cyc><fluor>14.46</fluor></adp><adp><cyc>9</cyc><fluor>14.39</fluor></adp><adp><cyc>10</cyc><fluor>14.35</fluor></adp><adp><cyc>11</cyc><fluor>14.41</fluor></adp><adp><cyc>12</cyc><fluor>14.34</fluor></adp><adp><cyc>13</cyc><fluor>14.32</fluor></adp><adp><cyc>14</cyc><fluor>14.26</fluor></adp><adp><cyc>15</cyc><fluor>14.37</fluor></adp><adp><cyc>16</cyc><fluor>14.61</fluor></adp><adp><cyc>17</cyc><fluor>14.72</fluor></adp><adp><cyc>18</cyc><fluor>15.39</fluor></adp><adp><cyc>19</cyc><fluor>16.63</fluor></adp><adp><cyc>20</cyc><fluor>18.77</fluor></adp><adp><cyc>21</cyc><fluor>22.74</fluor></adp><adp><cyc>22</cyc><fluor>29.16</fluor></adp><adp><cyc>23</cyc><fluor>38.43</fluor></adp><adp><cyc>24</cyc><fluor>49.28</fluor></adp><adp><cyc>25</cyc><fluor>59.08</fluor></adp><adp><cyc>26</cyc><fluor>66.30</fluor></adp><adp><cyc>27</cyc><fluor>71.01</fluor></adp><adp><cyc>28</cyc><fluor>73.81</fluor></adp><adp><cyc>29</cyc><fluor>75.28</fluor></adp><adp><cyc>30</cyc><fluor>76.43</fluor></adp><adp><cyc>31</cyc><fluor>77.13</fluor></adp><adp><cyc>32</cyc><fluor>77.59</fluor></adp><adp><cyc>33</cyc><fluor>77.99</fluor></adp><adp><cyc>34</cyc><fluor>77.80</fluor></adp><adp><cyc>35</cyc><fluor>77.93</fluor></adp><adp><cyc>36</cyc><fluor>77.97</fluor></adp><adp><cyc>37</cyc><fluor>78.02</fluor></adp><adp><cyc>38</cyc><fluor>77.56</fluor></adp><adp><cyc>39</cyc><fluor>77.64</fluor></adp><adp><cyc>40</cyc><fluor>77.71</fluor></adp><mdp><tmp>59.92</tmp><fluor>78.60</fluor></mdp><mdp><tmp>59.79</tmp><fluor>78.70</fluor></mdp><mdp><tmp>59.76</tmp><fluor>78.77</fluor></mdp><mdp><tmp>59.98</tmp><fluor>78.76</fluor></mdp><mdp><tmp>60.22</tmp><fluor>78.59</fluor></mdp><mdp><tmp>60.45</tmp><fluor>78.47</fluor></mdp><mdp><tmp>60.7</tmp><fluor>78.26</fluor></mdp><mdp><tmp>60.98</tmp><fluor>78.01</fluor></mdp><mdp><tmp>61.16</tmp><fluor>77.67</fluor></mdp><mdp><tmp>61.41</tmp><fluor>77.46</fluor></mdp><mdp><tmp>61.63</tmp><fluor>77.04</fluor></mdp><mdp><tmp>61.84</tmp><fluor>76.66</fluor></mdp><mdp><tmp>62.09</tmp><fluor>76.30</fluor></mdp><mdp><tmp>62.28</tmp><fluor>75.94</fluor></mdp><mdp><tmp>62.49</tmp><fluor>75.63</fluor></mdp><mdp><tmp>62.71</tmp><fluor>75.34</fluor></mdp><mdp><tmp>62.92</tmp><fluor>75.02</fluor></mdp><mdp><tmp>63.13</tmp><fluor>74.60</fluor></mdp><mdp><tmp>63.31</tmp><fluor>74.22</fluor></mdp><mdp><tmp>63.56</tmp><fluor>73.86</fluor></mdp><mdp><tmp>63.73</tmp><fluor>73.51</fluor></mdp><mdp><tmp>63.95</tmp><fluor>73.15</fluor></mdp><mdp><tmp>64.14</tmp><fluor>72.79</fluor></mdp><mdp><tmp>64.34</tmp><fluor>72.59</fluor></mdp><mdp><tmp>64.55</tmp><fluor>72.15</fluor></mdp><mdp><tmp>64.77</tmp><fluor>71.86</fluor></mdp><mdp><tmp>64.94</tmp><fluor>71.48</fluor></mdp><mdp><tmp>65.16</tmp><fluor>71.17</fluor></mdp><mdp><tmp>65.37</tmp><fluor>70.91</fluor></mdp><mdp><tmp>65.57</tmp><fluor>70.54</fluor></mdp><mdp><tmp>65.79</tmp><fluor>70.22</fluor></mdp><mdp><tmp>65.96</tmp><fluor>69.92</fluor></mdp><mdp><tmp>66.18</tmp><fluor>69.61</fluor></mdp><mdp><tmp>66.38</tmp><fluor>69.25</fluor></mdp><mdp><tmp>66.59</tmp><fluor>68.97</fluor></mdp><mdp><tmp>66.77</tmp><fluor>68.64</fluor></mdp><mdp><tmp>66.95</tmp><fluor>68.32</fluor></mdp><mdp><tmp>67.15</tmp><fluor>68.05</fluor></mdp><mdp><tmp>67.39</tmp><fluor>67.70</fluor></mdp><mdp><tmp>67.57</tmp><fluor>67.36</fluor></mdp><mdp><tmp>67.78</tmp><fluor>67.07</fluor></mdp><mdp><tmp>67.96</tmp><fluor>66.82</fluor></mdp><mdp><tmp>68.16</tmp><fluor>66.46</fluor></mdp><mdp><tmp>68.4</tmp><fluor>66.20</fluor></mdp><mdp><tmp>68.55</tmp><fluor>65.91</fluor></mdp><mdp><tmp>68.75</tmp><fluor>65.62</fluor></mdp><mdp><tmp>68.95</tmp><fluor>65.31</fluor></mdp><mdp><tmp>69.16</tmp><fluor>65.00</fluor></mdp><mdp><tmp>69.38</tmp><fluor>64.78</fluor></mdp><mdp><tmp>69.58</tmp><fluor>64.54</fluor></mdp><mdp><tmp>69.75</tmp><fluor>64.21</fluor></mdp><mdp><tmp>69.96</tmp><fluor>63.99</fluor></mdp><mdp><tmp>70.16</tmp><fluor>63.72</fluor></mdp><mdp><tmp>70.37</tmp><fluor>63.44</fluor></mdp><mdp><tmp>70.54</tmp><fluor>63.15</fluor></mdp><mdp><tmp>70.75</tmp><fluor>62.88</fluor></mdp><mdp><tmp>70.95</tmp><fluor>62.64</fluor></mdp><mdp><tmp>71.16</tmp><fluor>62.37</fluor></mdp><mdp><tmp>71.37</tmp><fluor>62.14</fluor></mdp><mdp><tmp>71.54</tmp><fluor>61.90</fluor></mdp><mdp><tmp>71.74</tmp><fluor>61.67</fluor></mdp><mdp><tmp>71.95</tmp><fluor>61.40</fluor></mdp><mdp><tmp>72.16</tmp><fluor>61.06</fluor></mdp><mdp><tmp>72.33</tmp><fluor>60.92</fluor></mdp><mdp><tmp>72.56</tmp><fluor>60.64</fluor></mdp><mdp><tmp>72.76</tmp><fluor>60.44</fluor></mdp><mdp><tmp>72.94</tmp><fluor>60.20</fluor></mdp><mdp><tmp>73.15</tmp><fluor>59.96</fluor></mdp><mdp><tmp>73.35</tmp><fluor>59.82</fluor></mdp><mdp><tmp>73.55</tmp><fluor>59.53</fluor></mdp><mdp><tmp>73.75</tmp><fluor>59.33</fluor></mdp><mdp><tmp>73.93</tmp><fluor>59.04</fluor></mdp><mdp><tmp>74.12</tmp><fluor>58.83</fluor></mdp><mdp><tmp>74.33</tmp><fluor>58.70</fluor></mdp><mdp><tmp>74.54</tmp><fluor>58.39</fluor></mdp><mdp><tmp>74.74</tmp><fluor>58.24</fluor></mdp><mdp><tmp>74.95</tmp><fluor>58.00</fluor></mdp><mdp><tmp>75.12</tmp><fluor>57.82</fluor></mdp><mdp><tmp>75.35</tmp><fluor>57.60</fluor></mdp><mdp><tmp>75.56</tmp><fluor>57.36</fluor></mdp><mdp><tmp>75.74</tmp><fluor>57.13</fluor></mdp><mdp><tmp>75.93</tmp><fluor>56.91</fluor></mdp><mdp><tmp>76.11</tmp><fluor>56.72</fluor></mdp><mdp><tmp>76.35</tmp><fluor>56.50</fluor></mdp><mdp><tmp>76.55</tmp><fluor>56.31</fluor></mdp><mdp><tmp>76.73</tmp><fluor>56.05</fluor></mdp><mdp><tmp>76.93</tmp><fluor>55.78</fluor></mdp><mdp><tmp>77.13</tmp><fluor>55.57</fluor></mdp><mdp><tmp>77.33</tmp><fluor>55.31</fluor></mdp><mdp><tmp>77.54</tmp><fluor>55.10</fluor></mdp><mdp><tmp>77.71</tmp><fluor>54.81</fluor></mdp><mdp><tmp>77.92</tmp><fluor>54.46</fluor></mdp><mdp><tmp>78.15</tmp><fluor>54.10</fluor></mdp><mdp><tmp>78.33</tmp><fluor>53.58</fluor></mdp><mdp><tmp>78.52</tmp><fluor>53.06</fluor></mdp><mdp><tmp>78.71</tmp><fluor>52.29</fluor></mdp><mdp><tmp>78.94</tmp><fluor>51.13</fluor></mdp><mdp><tmp>79.12</tmp><fluor>49.38</fluor></mdp><mdp><tmp>79.33</tmp><fluor>46.71</fluor></mdp><mdp><tmp>79.52</tmp><fluor>43.21</fluor></mdp><mdp><tmp>79.73</tmp><fluor>38.71</fluor></mdp><mdp><tmp>79.91</tmp><fluor>33.53</fluor></mdp><mdp><tmp>80.14</tmp><fluor>28.18</fluor></mdp><mdp><tmp>80.31</tmp><fluor>23.09</fluor></mdp><mdp><tmp>80.48</tmp><fluor>18.43</fluor></mdp><mdp><tmp>80.72</tmp><fluor>14.47</fluor></mdp><mdp><tmp>80.93</tmp><fluor>11.32</fluor></mdp><mdp><tmp>81.1</tmp><fluor>9.17</fluor></mdp><mdp><tmp>81.31</tmp><fluor>7.82</fluor></mdp><mdp><tmp>81.49</tmp><fluor>7.10</fluor></mdp><mdp><tmp>81.69</tmp><fluor>6.69</fluor></mdp><mdp><tmp>81.91</tmp><fluor>6.52</fluor></mdp><mdp><tmp>82.11</tmp><fluor>6.43</fluor></mdp><mdp><tmp>82.31</tmp><fluor>6.39</fluor></mdp><mdp><tmp>82.49</tmp><fluor>6.35</fluor></mdp><mdp><tmp>82.71</tmp><fluor>6.33</fluor></mdp><mdp><tmp>82.9</tmp><fluor>6.32</fluor></mdp><mdp><tmp>83.08</tmp><fluor>6.27</fluor></mdp><mdp><tmp>83.27</tmp><fluor>6.26</fluor></mdp><mdp><tmp>83.5</tmp><fluor>6.25</fluor></mdp><mdp><tmp>83.68</tmp><fluor>6.22</fluor></mdp><mdp><tmp>83.92</tmp><fluor>6.22</fluor></mdp><mdp><tmp>84.09</tmp><fluor>6.20</fluor></mdp><mdp><tmp>84.28</tmp><fluor>6.18</fluor></mdp><mdp><tmp>84.49</tmp><fluor>6.18</fluor></mdp><mdp><tmp>84.66</tmp><fluor>6.17</fluor></mdp><mdp><tmp>84.9</tmp><fluor>6.16</fluor></mdp><mdp><tmp>85.11</tmp><fluor>6.14</fluor></mdp><mdp><tmp>85.26</tmp><fluor>6.11</fluor></mdp><mdp><tmp>85.5</tmp><fluor>6.11</fluor></mdp><mdp><tmp>85.68</tmp><fluor>6.11</fluor></mdp><mdp><tmp>85.89</tmp><fluor>6.10</fluor></mdp><mdp><tmp>86.08</tmp><fluor>6.07</fluor></mdp><mdp><tmp>86.26</tmp><fluor>6.08</fluor></mdp><mdp><tmp>86.46</tmp><fluor>6.06</fluor></mdp><mdp><tmp>86.71</tmp><fluor>6.05</fluor></mdp><mdp><tmp>86.86</tmp><fluor>6.06</fluor></mdp><mdp><tmp>87.05</tmp><fluor>6.04</fluor></mdp><mdp><tmp>87.28</tmp><fluor>6.01</fluor></mdp><mdp><tmp>87.46</tmp><fluor>6.03</fluor></mdp><mdp><tmp>87.68</tmp><fluor>6.00</fluor></mdp><mdp><tmp>87.86</tmp><fluor>6.00</fluor></mdp><mdp><tmp>88.08</tmp><fluor>5.98</fluor></mdp><mdp><tmp>88.29</tmp><fluor>5.99</fluor></mdp><mdp><tmp>88.47</tmp><fluor>5.97</fluor></mdp><mdp><tmp>88.69</tmp><fluor>5.98</fluor></mdp><mdp><tmp>88.87</tmp><fluor>5.95</fluor></mdp><mdp><tmp>89.05</tmp><fluor>5.94</fluor></mdp><mdp><tmp>89.28</tmp><fluor>5.94</fluor></mdp><mdp><tmp>89.49</tmp><fluor>5.95</fluor></mdp><mdp><tmp>89.65</tmp><fluor>5.92</fluor></mdp><mdp><tmp>89.83</tmp><fluor>5.91</fluor></mdp><mdp><tmp>90.08</tmp><fluor>5.92</fluor></mdp><mdp><tmp>90.24</tmp><fluor>5.91</fluor></mdp><mdp><tmp>90.45</tmp><fluor>5.89</fluor></mdp><mdp><tmp>90.65</tmp><fluor>5.88</fluor></mdp><mdp><tmp>90.83</tmp><fluor>5.89</fluor></mdp><mdp><tmp>91.04</tmp><fluor>5.87</fluor></mdp><mdp><tmp>91.24</tmp><fluor>5.84</fluor></mdp><mdp><tmp>91.46</tmp><fluor>5.85</fluor></mdp><mdp><tmp>91.64</tmp><fluor>5.84</fluor></mdp><mdp><tmp>91.87</tmp><fluor>5.86</fluor></mdp><mdp><tmp>92.05</tmp><fluor>5.85</fluor></mdp><mdp><tmp>92.25</tmp><fluor>5.81</fluor></mdp><mdp><tmp>92.47</tmp><fluor>5.77</fluor></mdp><mdp><tmp>92.65</tmp><fluor>5.86</fluor></mdp><mdp><tmp>92.85</tmp><fluor>5.83</fluor></mdp><mdp><tmp>93.04</tmp><fluor>5.83</fluor></mdp><mdp><tmp>93.27</tmp><fluor>5.82</fluor></mdp><mdp><tmp>93.46</tmp><fluor>5.81</fluor></mdp><mdp><tmp>93.65</tmp><fluor>5.82</fluor></mdp><mdp><tmp>93.81</tmp><fluor>5.79</fluor></mdp><mdp><tmp>94.04</tmp><fluor>5.79</fluor></mdp><mdp><tmp>94.22</tmp><fluor>5.80</fluor></mdp><mdp><tmp>94.46</tmp><fluor>5.78</fluor></mdp><mdp><tmp>94.65</tmp><fluor>5.78</fluor></mdp><mdp><tmp>94.85</tmp><fluor>5.77</fluor></mdp><bgFluor>14.231</bgFluor><quantFluor>5.321</quantFluor></data></react><react id="8"><sample id="20_2"/><data><tar id="ACT1"/><cq>21.486</cq><N0>4.56e-06</N0><ampEffMet>LinRegPCR</ampEffMet><ampEff>1.916</ampEff><ampEffSE>0.039</ampEffSE><adp><cyc>1</cyc><fluor>15.18</fluor></adp><adp><cyc>2</cyc><fluor>15.12</fluor></adp><adp><cyc>3</cyc><fluor>15.17</fluor></adp><adp><cyc>4</cyc><fluor>15.10</fluor></adp><adp><cyc>5</cyc><fluor>15.04</fluor></adp><adp><cyc>6</cyc><fluor>14.99</fluor></adp><adp><cyc>7</cyc><fluor>15.01</fluor></adp><adp><cyc>8</cyc><fluor>14.98</fluor></adp><adp><cyc>9</cyc><fluor>14.89</fluor></adp><adp><cyc>10</cyc><fluor>14.96</fluor></adp><adp><cyc>11</cyc><fluor>14.81</fluor></adp><adp><cyc>12</cyc><fluor>14.86</fluor></adp><adp><cyc>13</cyc><fluor>14.83</fluor></adp><adp><cyc>14</cyc><fluor>14.67</fluor></adp><adp><cyc>15</cyc><fluor>14.75</fluor></adp><adp><cyc>16</cyc><fluor>14.86</fluor></adp><adp><cyc>17</cyc><fluor>15.02</fluor></adp><adp><cyc>18</cyc><fluor>15.26</fluor></adp><adp><cyc>19</cyc><fluor>15.77</fluor></adp><adp><cyc>20</cyc><fluor>16.72</fluor></adp><adp><cyc>21</cyc><fluor>18.56</fluor></adp><adp><cyc>22</cyc><fluor>22.11</fluor></adp><adp><cyc>23</cyc><fluor>27.85</fluor></adp><adp><cyc>24</cyc><fluor>36.55</fluor></adp><adp><cyc>25</cyc><fluor>47.26</fluor></adp><adp><cyc>26</cyc><fluor>57.71</fluor></adp><adp><cyc>27</cyc><fluor>65.59</fluor></adp><adp><cyc>28</cyc><fluor>70.85</fluor></adp><adp><cyc>29</cyc><fluor>74.03</fluor></adp><adp><cyc>30</cyc><fluor>75.59</fluor></adp><adp><cyc>31</cyc><fluor>76.82</fluor></adp><adp><cyc>32</cyc><fluor>77.32</fluor></adp><adp><cyc>33</cyc><fluor>77.86</fluor></adp><adp><cyc>34</cyc><fluor>78.28</fluor></adp><adp><cyc>35</cyc><fluor>78.48</fluor></adp><adp><cyc>36</cyc><fluor>78.38</fluor></adp><adp><cyc>37</cyc><fluor>78.23</fluor></adp><adp><cyc>38</cyc><fluor>78.20</fluor></adp><adp><cyc>39</cyc><fluor>78.32</fluor></adp><adp><cyc>40</cyc><fluor>78.22</fluor></adp><mdp><tmp>59.92</tmp><fluor>78.99</fluor></mdp><mdp><tmp>59.79</tmp><fluor>79.01</fluor></mdp><mdp><tmp>59.76</tmp><fluor>79.07</fluor></mdp><mdp><tmp>59.98</tmp><fluor>79.07</fluor></mdp><mdp><tmp>60.22</tmp><fluor>79.04</fluor></mdp><mdp><tmp>60.45</tmp><fluor>78.85</fluor></mdp><mdp><tmp>60.7</tmp><fluor>78.56</fluor></mdp><mdp><tmp>60.98</tmp><fluor>78.33</fluor></mdp><mdp><tmp>61.16</tmp><fluor>78.13</fluor></mdp><mdp><tmp>61.41</tmp><fluor>77.80</fluor></mdp><mdp><tmp>61.63</tmp><fluor>77.43</fluor></mdp><mdp><tmp>61.84</tmp><fluor>77.08</fluor></mdp><mdp><tmp>62.09</tmp><fluor>76.76</fluor></mdp><mdp><tmp>62.28</tmp><fluor>76.44</fluor></mdp><mdp><tmp>62.49</tmp><fluor>76.07</fluor></mdp><mdp><tmp>62.71</tmp><fluor>75.75</fluor></mdp><mdp><tmp>62.92</tmp><fluor>75.36</fluor></mdp><mdp><tmp>63.13</tmp><fluor>74.99</fluor></mdp><mdp><tmp>63.31</tmp><fluor>74.59</fluor></mdp><mdp><tmp>63.56</tmp><fluor>74.28</fluor></mdp><mdp><tmp>63.73</tmp><fluor>73.88</fluor></mdp><mdp><tmp>63.95</tmp><fluor>73.56</fluor></mdp><mdp><tmp>64.14</tmp><fluor>73.20</fluor></mdp><mdp><tmp>64.34</tmp><fluor>72.87</fluor></mdp><mdp><tmp>64.55</tmp><fluor>72.49</fluor></mdp><mdp><tmp>64.77</tmp><fluor>72.18</fluor></mdp><mdp><tmp>64.94</tmp><fluor>71.80</fluor></mdp><mdp><tmp>65.16</tmp><fluor>71.47</fluor></mdp><mdp><tmp>65.37</tmp><fluor>71.07</fluor></mdp><mdp><tmp>65.57</tmp><fluor>70.80</fluor></mdp><mdp><tmp>65.79</tmp><fluor>70.48</fluor></mdp><mdp><tmp>65.96</tmp><fluor>70.12</fluor></mdp><mdp><tmp>66.18</tmp><fluor>69.73</fluor></mdp><mdp><tmp>66.38</tmp><fluor>69.42</fluor></mdp><mdp><tmp>66.59</tmp><fluor>69.13</fluor></mdp><mdp><tmp>66.77</tmp><fluor>68.90</fluor></mdp><mdp><tmp>66.95</tmp><fluor>68.47</fluor></mdp><mdp><tmp>67.15</tmp><fluor>68.15</fluor></mdp><mdp><tmp>67.39</tmp><fluor>67.80</fluor></mdp><mdp><tmp>67.57</tmp><fluor>67.48</fluor></mdp><mdp><tmp>67.78</tmp><fluor>67.13</fluor></mdp><mdp><tmp>67.96</tmp><fluor>66.84</fluor></mdp><mdp><tmp>68.16</tmp><fluor>66.52</fluor></mdp><mdp><tmp>68.4</tmp><fluor>66.18</fluor></mdp><mdp><tmp>68.55</tmp><fluor>65.89</fluor></mdp><mdp><tmp>68.75</tmp><fluor>65.59</fluor></mdp><mdp><tmp>68.95</tmp><fluor>65.30</fluor></mdp><mdp><tmp>69.16</tmp><fluor>65.01</fluor></mdp><mdp><tmp>69.38</tmp><fluor>64.70</fluor></mdp><mdp><tmp>69.58</tmp><fluor>64.42</fluor></mdp><mdp><tmp>69.75</tmp><fluor>64.04</fluor></mdp><mdp><tmp>69.96</tmp><fluor>63.79</fluor></mdp><mdp><tmp>70.16</tmp><fluor>63.54</fluor></mdp><mdp><tmp>70.37</tmp><fluor>63.24</fluor></mdp><mdp><tmp>70.54</tmp><fluor>62.87</fluor></mdp><mdp><tmp>70.75</tmp><fluor>62.66</fluor></mdp><mdp><tmp>70.95</tmp><fluor>62.32</fluor></mdp><mdp><tmp>71.16</tmp><fluor>62.02</fluor></mdp><mdp><tmp>71.37</tmp><fluor>61.81</fluor></mdp><mdp><tmp>71.54</tmp><fluor>61.47</fluor></mdp><mdp><tmp>71.74</tmp><fluor>61.21</fluor></mdp><mdp><tmp>71.95</tmp><fluor>60.96</fluor></mdp><mdp><tmp>72.16</tmp><fluor>60.64</fluor></mdp><mdp><tmp>72.33</tmp><fluor>60.38</fluor></mdp><mdp><tmp>72.56</tmp><fluor>60.09</fluor></mdp><mdp><tmp>72.76</tmp><fluor>59.81</fluor></mdp><mdp><tmp>72.94</tmp><fluor>59.60</fluor></mdp><mdp><tmp>73.15</tmp><fluor>59.32</fluor></mdp><mdp><tmp>73.35</tmp><fluor>59.09</fluor></mdp><mdp><tmp>73.55</tmp><fluor>58.72</fluor></mdp><mdp><tmp>73.75</tmp><fluor>58.54</fluor></mdp><mdp><tmp>73.93</tmp><fluor>58.21</fluor></mdp><mdp><tmp>74.12</tmp><fluor>58.01</fluor></mdp><mdp><tmp>74.33</tmp><fluor>57.73</fluor></mdp><mdp><tmp>74.54</tmp><fluor>57.41</fluor></mdp><mdp><tmp>74.74</tmp><fluor>57.29</fluor></mdp><mdp><tmp>74.95</tmp><fluor>57.01</fluor></mdp><mdp><tmp>75.12</tmp><fluor>56.79</fluor></mdp><mdp><tmp>75.35</tmp><fluor>56.65</fluor></mdp><mdp><tmp>75.56</tmp><fluor>56.37</fluor></mdp><mdp><tmp>75.74</tmp><fluor>56.05</fluor></mdp><mdp><tmp>75.93</tmp><fluor>55.83</fluor></mdp><mdp><tmp>76.11</tmp><fluor>55.56</fluor></mdp><mdp><tmp>76.35</tmp><fluor>55.35</fluor></mdp><mdp><tmp>76.55</tmp><fluor>55.15</fluor></mdp><mdp><tmp>76.73</tmp><fluor>54.93</fluor></mdp><mdp><tmp>76.93</tmp><fluor>54.69</fluor></mdp><mdp><tmp>77.13</tmp><fluor>54.53</fluor></mdp><mdp><tmp>77.33</tmp><fluor>54.32</fluor></mdp><mdp><tmp>77.54</tmp><fluor>54.04</fluor></mdp><mdp><tmp>77.71</tmp><fluor>53.82</fluor></mdp><mdp><tmp>77.92</tmp><fluor>53.57</fluor></mdp><mdp><tmp>78.15</tmp><fluor>53.25</fluor></mdp><mdp><tmp>78.33</tmp><fluor>52.82</fluor></mdp><mdp><tmp>78.52</tmp><fluor>52.33</fluor></mdp><mdp><tmp>78.71</tmp><fluor>51.61</fluor></mdp><mdp><tmp>78.94</tmp><fluor>50.68</fluor></mdp><mdp><tmp>79.12</tmp><fluor>49.25</fluor></mdp><mdp><tmp>79.33</tmp><fluor>46.91</fluor></mdp><mdp><tmp>79.52</tmp><fluor>43.55</fluor></mdp><mdp><tmp>79.73</tmp><fluor>39.26</fluor></mdp><mdp><tmp>79.91</tmp><fluor>34.24</fluor></mdp><mdp><tmp>80.14</tmp><fluor>28.82</fluor></mdp><mdp><tmp>80.31</tmp><fluor>23.62</fluor></mdp><mdp><tmp>80.48</tmp><fluor>18.79</fluor></mdp><mdp><tmp>80.72</tmp><fluor>14.74</fluor></mdp><mdp><tmp>80.93</tmp><fluor>11.52</fluor></mdp><mdp><tmp>81.1</tmp><fluor>9.32</fluor></mdp><mdp><tmp>81.31</tmp><fluor>7.93</fluor></mdp><mdp><tmp>81.49</tmp><fluor>7.20</fluor></mdp><mdp><tmp>81.69</tmp><fluor>6.78</fluor></mdp><mdp><tmp>81.91</tmp><fluor>6.62</fluor></mdp><mdp><tmp>82.11</tmp><fluor>6.52</fluor></mdp><mdp><tmp>82.31</tmp><fluor>6.45</fluor></mdp><mdp><tmp>82.49</tmp><fluor>6.42</fluor></mdp><mdp><tmp>82.71</tmp><fluor>6.40</fluor></mdp><mdp><tmp>82.9</tmp><fluor>6.36</fluor></mdp><mdp><tmp>83.08</tmp><fluor>6.37</fluor></mdp><mdp><tmp>83.27</tmp><fluor>6.33</fluor></mdp><mdp><tmp>83.5</tmp><fluor>6.32</fluor></mdp><mdp><tmp>83.68</tmp><fluor>6.32</fluor></mdp><mdp><tmp>83.92</tmp><fluor>6.30</fluor></mdp><mdp><tmp>84.09</tmp><fluor>6.28</fluor></mdp><mdp><tmp>84.28</tmp><fluor>6.27</fluor></mdp><mdp><tmp>84.49</tmp><fluor>6.24</fluor></mdp><mdp><tmp>84.66</tmp><fluor>6.22</fluor></mdp><mdp><tmp>84.9</tmp><fluor>6.22</fluor></mdp><mdp><tmp>85.11</tmp><fluor>6.22</fluor></mdp><mdp><tmp>85.26</tmp><fluor>6.18</fluor></mdp><mdp><tmp>85.5</tmp><fluor>6.19</fluor></mdp><mdp><tmp>85.68</tmp><fluor>6.18</fluor></mdp><mdp><tmp>85.89</tmp><fluor>6.17</fluor></mdp><mdp><tmp>86.08</tmp><fluor>6.16</fluor></mdp><mdp><tmp>86.26</tmp><fluor>6.15</fluor></mdp><mdp><tmp>86.46</tmp><fluor>6.13</fluor></mdp><mdp><tmp>86.71</tmp><fluor>6.11</fluor></mdp><mdp><tmp>86.86</tmp><fluor>6.11</fluor></mdp><mdp><tmp>87.05</tmp><fluor>6.10</fluor></mdp><mdp><tmp>87.28</tmp><fluor>6.11</fluor></mdp><mdp><tmp>87.46</tmp><fluor>6.11</fluor></mdp><mdp><tmp>87.68</tmp><fluor>6.10</fluor></mdp><mdp><tmp>87.86</tmp><fluor>6.10</fluor></mdp><mdp><tmp>88.08</tmp><fluor>6.07</fluor></mdp><mdp><tmp>88.29</tmp><fluor>6.05</fluor></mdp><mdp><tmp>88.47</tmp><fluor>6.06</fluor></mdp><mdp><tmp>88.69</tmp><fluor>6.04</fluor></mdp><mdp><tmp>88.87</tmp><fluor>6.04</fluor></mdp><mdp><tmp>89.05</tmp><fluor>6.01</fluor></mdp><mdp><tmp>89.28</tmp><fluor>6.02</fluor></mdp><mdp><tmp>89.49</tmp><fluor>6.00</fluor></mdp><mdp><tmp>89.65</tmp><fluor>5.97</fluor></mdp><mdp><tmp>89.83</tmp><fluor>5.98</fluor></mdp><mdp><tmp>90.08</tmp><fluor>5.95</fluor></mdp><mdp><tmp>90.24</tmp><fluor>5.97</fluor></mdp><mdp><tmp>90.45</tmp><fluor>5.97</fluor></mdp><mdp><tmp>90.65</tmp><fluor>5.94</fluor></mdp><mdp><tmp>90.83</tmp><fluor>5.95</fluor></mdp><mdp><tmp>91.04</tmp><fluor>5.94</fluor></mdp><mdp><tmp>91.24</tmp><fluor>5.91</fluor></mdp><mdp><tmp>91.46</tmp><fluor>5.90</fluor></mdp><mdp><tmp>91.64</tmp><fluor>5.91</fluor></mdp><mdp><tmp>91.87</tmp><fluor>5.90</fluor></mdp><mdp><tmp>92.05</tmp><fluor>5.90</fluor></mdp><mdp><tmp>92.25</tmp><fluor>5.88</fluor></mdp><mdp><tmp>92.47</tmp><fluor>5.87</fluor></mdp><mdp><tmp>92.65</tmp><fluor>5.86</fluor></mdp><mdp><tmp>92.85</tmp><fluor>5.87</fluor></mdp><mdp><tmp>93.04</tmp><fluor>5.86</fluor></mdp><mdp><tmp>93.27</tmp><fluor>5.84</fluor></mdp><mdp><tmp>93.46</tmp><fluor>5.82</fluor></mdp><mdp><tmp>93.65</tmp><fluor>5.82</fluor></mdp><mdp><tmp>93.81</tmp><fluor>5.82</fluor></mdp><mdp><tmp>94.04</tmp><fluor>5.80</fluor></mdp><mdp><tmp>94.22</tmp><fluor>5.81</fluor></mdp><mdp><tmp>94.46</tmp><fluor>5.80</fluor></mdp><mdp><tmp>94.65</tmp><fluor>5.78</fluor></mdp><mdp><tmp>94.85</tmp><fluor>5.76</fluor></mdp><bgFluor>14.701</bgFluor><quantFluor>5.321</quantFluor></data></react><react id="9"><sample id="20_3"/><data><tar id="ACT1"/><cq>21.468</cq><N0>4.62e-06</N0><ampEffMet>LinRegPCR</ampEffMet><ampEff>1.916</ampEff><ampEffSE>0.039</ampEffSE><adp><cyc>1</cyc><fluor>15.58</fluor></adp><adp><cyc>2</cyc><fluor>15.56</fluor></adp><adp><cyc>3</cyc><fluor>15.55</fluor></adp><adp><cyc>4</cyc><fluor>15.57</fluor></adp><adp><cyc>5</cyc><fluor>15.60</fluor></adp><adp><cyc>6</cyc><fluor>15.45</fluor></adp><adp><cyc>7</cyc><fluor>15.55</fluor></adp><adp><cyc>8</cyc><fluor>15.47</fluor></adp><adp><cyc>9</cyc><fluor>15.40</fluor></adp><adp><cyc>10</cyc><fluor>15.35</fluor></adp><adp><cyc>11</cyc><fluor>15.32</fluor></adp><adp><cyc>12</cyc><fluor>15.26</fluor></adp><adp><cyc>13</cyc><fluor>15.27</fluor></adp><adp><cyc>14</cyc><fluor>15.25</fluor></adp><adp><cyc>15</cyc><fluor>15.24</fluor></adp><adp><cyc>16</cyc><fluor>15.34</fluor></adp><adp><cyc>17</cyc><fluor>15.42</fluor></adp><adp><cyc>18</cyc><fluor>15.76</fluor></adp><adp><cyc>19</cyc><fluor>16.18</fluor></adp><adp><cyc>20</cyc><fluor>17.24</fluor></adp><adp><cyc>21</cyc><fluor>19.27</fluor></adp><adp><cyc>22</cyc><fluor>22.80</fluor></adp><adp><cyc>23</cyc><fluor>28.93</fluor></adp><adp><cyc>24</cyc><fluor>37.88</fluor></adp><adp><cyc>25</cyc><fluor>48.90</fluor></adp><adp><cyc>26</cyc><fluor>59.52</fluor></adp><adp><cyc>27</cyc><fluor>67.61</fluor></adp><adp><cyc>28</cyc><fluor>72.71</fluor></adp><adp><cyc>29</cyc><fluor>75.85</fluor></adp><adp><cyc>30</cyc><fluor>77.45</fluor></adp><adp><cyc>31</cyc><fluor>78.61</fluor></adp><adp><cyc>32</cyc><fluor>79.47</fluor></adp><adp><cyc>33</cyc><fluor>79.79</fluor></adp><adp><cyc>34</cyc><fluor>80.36</fluor></adp><adp><cyc>35</cyc><fluor>80.35</fluor></adp><adp><cyc>36</cyc><fluor>80.41</fluor></adp><adp><cyc>37</cyc><fluor>80.12</fluor></adp><adp><cyc>38</cyc><fluor>80.34</fluor></adp><adp><cyc>39</cyc><fluor>80.17</fluor></adp><adp><cyc>40</cyc><fluor>80.22</fluor></adp><mdp><tmp>59.92</tmp><fluor>80.77</fluor></mdp><mdp><tmp>59.79</tmp><fluor>80.76</fluor></mdp><mdp><tmp>59.76</tmp><fluor>80.92</fluor></mdp><mdp><tmp>59.98</tmp><fluor>80.96</fluor></mdp><mdp><tmp>60.22</tmp><fluor>80.87</fluor></mdp><mdp><tmp>60.45</tmp><fluor>80.68</fluor></mdp><mdp><tmp>60.7</tmp><fluor>80.43</fluor></mdp><mdp><tmp>60.98</tmp><fluor>80.14</fluor></mdp><mdp><tmp>61.16</tmp><fluor>79.93</fluor></mdp><mdp><tmp>61.41</tmp><fluor>79.51</fluor></mdp><mdp><tmp>61.63</tmp><fluor>79.16</fluor></mdp><mdp><tmp>61.84</tmp><fluor>78.85</fluor></mdp><mdp><tmp>62.09</tmp><fluor>78.45</fluor></mdp><mdp><tmp>62.28</tmp><fluor>78.05</fluor></mdp><mdp><tmp>62.49</tmp><fluor>77.77</fluor></mdp><mdp><tmp>62.71</tmp><fluor>77.38</fluor></mdp><mdp><tmp>62.92</tmp><fluor>77.04</fluor></mdp><mdp><tmp>63.13</tmp><fluor>76.64</fluor></mdp><mdp><tmp>63.31</tmp><fluor>76.31</fluor></mdp><mdp><tmp>63.56</tmp><fluor>75.92</fluor></mdp><mdp><tmp>63.73</tmp><fluor>75.55</fluor></mdp><mdp><tmp>63.95</tmp><fluor>75.18</fluor></mdp><mdp><tmp>64.14</tmp><fluor>74.85</fluor></mdp><mdp><tmp>64.34</tmp><fluor>74.47</fluor></mdp><mdp><tmp>64.55</tmp><fluor>74.12</fluor></mdp><mdp><tmp>64.77</tmp><fluor>73.83</fluor></mdp><mdp><tmp>64.94</tmp><fluor>73.42</fluor></mdp><mdp><tmp>65.16</tmp><fluor>73.01</fluor></mdp><mdp><tmp>65.37</tmp><fluor>72.68</fluor></mdp><mdp><tmp>65.57</tmp><fluor>72.24</fluor></mdp><mdp><tmp>65.79</tmp><fluor>72.00</fluor></mdp><mdp><tmp>65.96</tmp><fluor>71.62</fluor></mdp><mdp><tmp>66.18</tmp><fluor>71.27</fluor></mdp><mdp><tmp>66.38</tmp><fluor>71.02</fluor></mdp><mdp><tmp>66.59</tmp><fluor>70.74</fluor></mdp><mdp><tmp>66.77</tmp><fluor>70.35</fluor></mdp><mdp><tmp>66.95</tmp><fluor>69.96</fluor></mdp><mdp><tmp>67.15</tmp><fluor>69.59</fluor></mdp><mdp><tmp>67.39</tmp><fluor>69.25</fluor></mdp><mdp><tmp>67.57</tmp><fluor>68.97</fluor></mdp><mdp><tmp>67.78</tmp><fluor>68.58</fluor></mdp><mdp><tmp>67.96</tmp><fluor>68.28</fluor></mdp><mdp><tmp>68.16</tmp><fluor>67.87</fluor></mdp><mdp><tmp>68.4</tmp><fluor>67.64</fluor></mdp><mdp><tmp>68.55</tmp><fluor>67.24</fluor></mdp><mdp><tmp>68.75</tmp><fluor>66.98</fluor></mdp><mdp><tmp>68.95</tmp><fluor>66.71</fluor></mdp><mdp><tmp>69.16</tmp><fluor>66.32</fluor></mdp><mdp><tmp>69.38</tmp><fluor>66.02</fluor></mdp><mdp><tmp>69.58</tmp><fluor>65.68</fluor></mdp><mdp><tmp>69.75</tmp><fluor>65.46</fluor></mdp><mdp><tmp>69.96</tmp><fluor>65.10</fluor></mdp><mdp><tmp>70.16</tmp><fluor>64.84</fluor></mdp><mdp><tmp>70.37</tmp><fluor>64.50</fluor></mdp><mdp><tmp>70.54</tmp><fluor>64.18</fluor></mdp><mdp><tmp>70.75</tmp><fluor>63.83</fluor></mdp><mdp><tmp>70.95</tmp><fluor>63.62</fluor></mdp><mdp><tmp>71.16</tmp><fluor>63.30</fluor></mdp><mdp><tmp>71.37</tmp><fluor>63.03</fluor></mdp><mdp><tmp>71.54</tmp><fluor>62.71</fluor></mdp><mdp><tmp>71.74</tmp><fluor>62.49</fluor></mdp><mdp><tmp>71.95</tmp><fluor>62.16</fluor></mdp><mdp><tmp>72.16</tmp><fluor>61.87</fluor></mdp><mdp><tmp>72.33</tmp><fluor>61.63</fluor></mdp><mdp><tmp>72.56</tmp><fluor>61.31</fluor></mdp><mdp><tmp>72.76</tmp><fluor>61.00</fluor></mdp><mdp><tmp>72.94</tmp><fluor>60.72</fluor></mdp><mdp><tmp>73.15</tmp><fluor>60.46</fluor></mdp><mdp><tmp>73.35</tmp><fluor>60.13</fluor></mdp><mdp><tmp>73.55</tmp><fluor>59.95</fluor></mdp><mdp><tmp>73.75</tmp><fluor>59.66</fluor></mdp><mdp><tmp>73.93</tmp><fluor>59.43</fluor></mdp><mdp><tmp>74.12</tmp><fluor>59.21</fluor></mdp><mdp><tmp>74.33</tmp><fluor>58.92</fluor></mdp><mdp><tmp>74.54</tmp><fluor>58.69</fluor></mdp><mdp><tmp>74.74</tmp><fluor>58.46</fluor></mdp><mdp><tmp>74.95</tmp><fluor>58.19</fluor></mdp><mdp><tmp>75.12</tmp><fluor>57.92</fluor></mdp><mdp><tmp>75.35</tmp><fluor>57.68</fluor></mdp><mdp><tmp>75.56</tmp><fluor>57.46</fluor></mdp><mdp><tmp>75.74</tmp><fluor>57.13</fluor></mdp><mdp><tmp>75.93</tmp><fluor>56.88</fluor></mdp><mdp><tmp>76.11</tmp><fluor>56.69</fluor></mdp><mdp><tmp>76.35</tmp><fluor>56.52</fluor></mdp><mdp><tmp>76.55</tmp><fluor>56.23</fluor></mdp><mdp><tmp>76.73</tmp><fluor>56.03</fluor></mdp><mdp><tmp>76.93</tmp><fluor>55.86</fluor></mdp><mdp><tmp>77.13</tmp><fluor>55.58</fluor></mdp><mdp><tmp>77.33</tmp><fluor>55.34</fluor></mdp><mdp><tmp>77.54</tmp><fluor>55.05</fluor></mdp><mdp><tmp>77.71</tmp><fluor>54.79</fluor></mdp><mdp><tmp>77.92</tmp><fluor>54.52</fluor></mdp><mdp><tmp>78.15</tmp><fluor>54.22</fluor></mdp><mdp><tmp>78.33</tmp><fluor>53.81</fluor></mdp><mdp><tmp>78.52</tmp><fluor>53.36</fluor></mdp><mdp><tmp>78.71</tmp><fluor>52.71</fluor></mdp><mdp><tmp>78.94</tmp><fluor>52.01</fluor></mdp><mdp><tmp>79.12</tmp><fluor>50.81</fluor></mdp><mdp><tmp>79.33</tmp><fluor>48.95</fluor></mdp><mdp><tmp>79.52</tmp><fluor>46.27</fluor></mdp><mdp><tmp>79.73</tmp><fluor>42.49</fluor></mdp><mdp><tmp>79.91</tmp><fluor>37.74</fluor></mdp><mdp><tmp>80.14</tmp><fluor>32.42</fluor></mdp><mdp><tmp>80.31</tmp><fluor>26.94</fluor></mdp><mdp><tmp>80.48</tmp><fluor>21.85</fluor></mdp><mdp><tmp>80.72</tmp><fluor>17.25</fluor></mdp><mdp><tmp>80.93</tmp><fluor>13.41</fluor></mdp><mdp><tmp>81.1</tmp><fluor>10.61</fluor></mdp><mdp><tmp>81.31</tmp><fluor>8.75</fluor></mdp><mdp><tmp>81.49</tmp><fluor>7.63</fluor></mdp><mdp><tmp>81.69</tmp><fluor>7.06</fluor></mdp><mdp><tmp>81.91</tmp><fluor>6.77</fluor></mdp><mdp><tmp>82.11</tmp><fluor>6.67</fluor></mdp><mdp><tmp>82.31</tmp><fluor>6.57</fluor></mdp><mdp><tmp>82.49</tmp><fluor>6.53</fluor></mdp><mdp><tmp>82.71</tmp><fluor>6.50</fluor></mdp><mdp><tmp>82.9</tmp><fluor>6.48</fluor></mdp><mdp><tmp>83.08</tmp><fluor>6.46</fluor></mdp><mdp><tmp>83.27</tmp><fluor>6.42</fluor></mdp><mdp><tmp>83.5</tmp><fluor>6.41</fluor></mdp><mdp><tmp>83.68</tmp><fluor>6.39</fluor></mdp><mdp><tmp>83.92</tmp><fluor>6.38</fluor></mdp><mdp><tmp>84.09</tmp><fluor>6.35</fluor></mdp><mdp><tmp>84.28</tmp><fluor>6.34</fluor></mdp><mdp><tmp>84.49</tmp><fluor>6.34</fluor></mdp><mdp><tmp>84.66</tmp><fluor>6.31</fluor></mdp><mdp><tmp>84.9</tmp><fluor>6.30</fluor></mdp><mdp><tmp>85.11</tmp><fluor>6.30</fluor></mdp><mdp><tmp>85.26</tmp><fluor>6.27</fluor></mdp><mdp><tmp>85.5</tmp><fluor>6.30</fluor></mdp><mdp><tmp>85.68</tmp><fluor>6.31</fluor></mdp><mdp><tmp>85.89</tmp><fluor>6.30</fluor></mdp><mdp><tmp>86.08</tmp><fluor>6.27</fluor></mdp><mdp><tmp>86.26</tmp><fluor>6.26</fluor></mdp><mdp><tmp>86.46</tmp><fluor>6.22</fluor></mdp><mdp><tmp>86.71</tmp><fluor>6.24</fluor></mdp><mdp><tmp>86.86</tmp><fluor>6.21</fluor></mdp><mdp><tmp>87.05</tmp><fluor>6.20</fluor></mdp><mdp><tmp>87.28</tmp><fluor>6.20</fluor></mdp><mdp><tmp>87.46</tmp><fluor>6.17</fluor></mdp><mdp><tmp>87.68</tmp><fluor>6.15</fluor></mdp><mdp><tmp>87.86</tmp><fluor>6.15</fluor></mdp><mdp><tmp>88.08</tmp><fluor>6.14</fluor></mdp><mdp><tmp>88.29</tmp><fluor>6.13</fluor></mdp><mdp><tmp>88.47</tmp><fluor>6.13</fluor></mdp><mdp><tmp>88.69</tmp><fluor>6.14</fluor></mdp><mdp><tmp>88.87</tmp><fluor>6.09</fluor></mdp><mdp><tmp>89.05</tmp><fluor>6.08</fluor></mdp><mdp><tmp>89.28</tmp><fluor>6.09</fluor></mdp><mdp><tmp>89.49</tmp><fluor>6.06</fluor></mdp><mdp><tmp>89.65</tmp><fluor>6.06</fluor></mdp><mdp><tmp>89.83</tmp><fluor>6.04</fluor></mdp><mdp><tmp>90.08</tmp><fluor>6.04</fluor></mdp><mdp><tmp>90.24</tmp><fluor>6.03</fluor></mdp><mdp><tmp>90.45</tmp><fluor>6.03</fluor></mdp><mdp><tmp>90.65</tmp><fluor>6.02</fluor></mdp><mdp><tmp>90.83</tmp><fluor>6.01</fluor></mdp><mdp><tmp>91.04</tmp><fluor>6.00</fluor></mdp><mdp><tmp>91.24</tmp><fluor>5.99</fluor></mdp><mdp><tmp>91.46</tmp><fluor>5.98</fluor></mdp><mdp><tmp>91.64</tmp><fluor>5.98</fluor></mdp><mdp><tmp>91.87</tmp><fluor>5.96</fluor></mdp><mdp><tmp>92.05</tmp><fluor>5.97</fluor></mdp><mdp><tmp>92.25</tmp><fluor>5.94</fluor></mdp><mdp><tmp>92.47</tmp><fluor>5.93</fluor></mdp><mdp><tmp>92.65</tmp><fluor>5.94</fluor></mdp><mdp><tmp>92.85</tmp><fluor>5.93</fluor></mdp><mdp><tmp>93.04</tmp><fluor>5.92</fluor></mdp><mdp><tmp>93.27</tmp><fluor>5.92</fluor></mdp><mdp><tmp>93.46</tmp><fluor>5.91</fluor></mdp><mdp><tmp>93.65</tmp><fluor>5.89</fluor></mdp><mdp><tmp>93.81</tmp><fluor>5.89</fluor></mdp><mdp><tmp>94.04</tmp><fluor>5.87</fluor></mdp><mdp><tmp>94.22</tmp><fluor>5.85</fluor></mdp><mdp><tmp>94.46</tmp><fluor>5.88</fluor></mdp><mdp><tmp>94.65</tmp><fluor>5.87</fluor></mdp><mdp><tmp>94.85</tmp><fluor>5.87</fluor></mdp><bgFluor>15.176</bgFluor><quantFluor>5.321</quantFluor></data></react><react id="10"><sample id="28_1"/><data><tar id="ACT1"/><cq>22.103</cq><N0>3.06e-06</N0><ampEffMet>LinRegPCR</ampEffMet><ampEff>1.916</ampEff><ampEffSE>0.039</ampEffSE><adp><cyc>1</cyc><fluor>15.97</fluor></adp><adp><cyc>2</cyc><fluor>16.00</fluor></adp><adp><cyc>3</cyc><fluor>16.03</fluor></adp><adp><cyc>4</cyc><fluor>16.00</fluor></adp><adp><cyc>5</cyc><fluor>16.03</fluor></adp><adp><cyc>6</cyc><fluor>15.93</fluor></adp><adp><cyc>7</cyc><fluor>15.84</fluor></adp><adp><cyc>8</cyc><fluor>15.78</fluor></adp><adp><cyc>9</cyc><fluor>15.79</fluor></adp><adp><cyc>10</cyc><fluor>15.74</fluor></adp><adp><cyc>11</cyc><fluor>15.73</fluor></adp><adp><cyc>12</cyc><fluor>15.66</fluor></adp><adp><cyc>13</cyc><fluor>15.73</fluor></adp><adp><cyc>14</cyc><fluor>15.66</fluor></adp><adp><cyc>15</cyc><fluor>15.62</fluor></adp><adp><cyc>16</cyc><fluor>15.61</fluor></adp><adp><cyc>17</cyc><fluor>15.74</fluor></adp><adp><cyc>18</cyc><fluor>15.98</fluor></adp><adp><cyc>19</cyc><fluor>16.24</fluor></adp><adp><cyc>20</cyc><fluor>16.92</fluor></adp><adp><cyc>21</cyc><fluor>18.20</fluor></adp><adp><cyc>22</cyc><fluor>20.48</fluor></adp><adp><cyc>23</cyc><fluor>24.86</fluor></adp><adp><cyc>24</cyc><fluor>32.04</fluor></adp><adp><cyc>25</cyc><fluor>42.03</fluor></adp><adp><cyc>26</cyc><fluor>53.25</fluor></adp><adp><cyc>27</cyc><fluor>63.46</fluor></adp><adp><cyc>28</cyc><fluor>70.88</fluor></adp><adp><cyc>29</cyc><fluor>75.34</fluor></adp><adp><cyc>30</cyc><fluor>77.87</fluor></adp><adp><cyc>31</cyc><fluor>79.49</fluor></adp><adp><cyc>32</cyc><fluor>80.36</fluor></adp><adp><cyc>33</cyc><fluor>80.89</fluor></adp><adp><cyc>34</cyc><fluor>81.52</fluor></adp><adp><cyc>35</cyc><fluor>81.55</fluor></adp><adp><cyc>36</cyc><fluor>81.81</fluor></adp><adp><cyc>37</cyc><fluor>81.77</fluor></adp><adp><cyc>38</cyc><fluor>81.66</fluor></adp><adp><cyc>39</cyc><fluor>81.67</fluor></adp><adp><cyc>40</cyc><fluor>81.54</fluor></adp><mdp><tmp>59.92</tmp><fluor>82.07</fluor></mdp><mdp><tmp>59.79</tmp><fluor>82.15</fluor></mdp><mdp><tmp>59.76</tmp><fluor>82.19</fluor></mdp><mdp><tmp>59.98</tmp><fluor>82.23</fluor></mdp><mdp><tmp>60.22</tmp><fluor>82.11</fluor></mdp><mdp><tmp>60.45</tmp><fluor>81.88</fluor></mdp><mdp><tmp>60.7</tmp><fluor>81.60</fluor></mdp><mdp><tmp>60.98</tmp><fluor>81.38</fluor></mdp><mdp><tmp>61.16</tmp><fluor>81.11</fluor></mdp><mdp><tmp>61.41</tmp><fluor>80.68</fluor></mdp><mdp><tmp>61.63</tmp><fluor>80.41</fluor></mdp><mdp><tmp>61.84</tmp><fluor>79.99</fluor></mdp><mdp><tmp>62.09</tmp><fluor>79.56</fluor></mdp><mdp><tmp>62.28</tmp><fluor>79.18</fluor></mdp><mdp><tmp>62.49</tmp><fluor>78.80</fluor></mdp><mdp><tmp>62.71</tmp><fluor>78.49</fluor></mdp><mdp><tmp>62.92</tmp><fluor>78.02</fluor></mdp><mdp><tmp>63.13</tmp><fluor>77.76</fluor></mdp><mdp><tmp>63.31</tmp><fluor>77.41</fluor></mdp><mdp><tmp>63.56</tmp><fluor>76.97</fluor></mdp><mdp><tmp>63.73</tmp><fluor>76.58</fluor></mdp><mdp><tmp>63.95</tmp><fluor>76.19</fluor></mdp><mdp><tmp>64.14</tmp><fluor>75.92</fluor></mdp><mdp><tmp>64.34</tmp><fluor>75.38</fluor></mdp><mdp><tmp>64.55</tmp><fluor>75.09</fluor></mdp><mdp><tmp>64.77</tmp><fluor>74.71</fluor></mdp><mdp><tmp>64.94</tmp><fluor>74.37</fluor></mdp><mdp><tmp>65.16</tmp><fluor>74.01</fluor></mdp><mdp><tmp>65.37</tmp><fluor>73.59</fluor></mdp><mdp><tmp>65.57</tmp><fluor>73.25</fluor></mdp><mdp><tmp>65.79</tmp><fluor>72.93</fluor></mdp><mdp><tmp>65.96</tmp><fluor>72.50</fluor></mdp><mdp><tmp>66.18</tmp><fluor>72.16</fluor></mdp><mdp><tmp>66.38</tmp><fluor>71.88</fluor></mdp><mdp><tmp>66.59</tmp><fluor>71.44</fluor></mdp><mdp><tmp>66.77</tmp><fluor>71.18</fluor></mdp><mdp><tmp>66.95</tmp><fluor>70.74</fluor></mdp><mdp><tmp>67.15</tmp><fluor>70.44</fluor></mdp><mdp><tmp>67.39</tmp><fluor>70.09</fluor></mdp><mdp><tmp>67.57</tmp><fluor>69.81</fluor></mdp><mdp><tmp>67.78</tmp><fluor>69.36</fluor></mdp><mdp><tmp>67.96</tmp><fluor>69.12</fluor></mdp><mdp><tmp>68.16</tmp><fluor>68.73</fluor></mdp><mdp><tmp>68.4</tmp><fluor>68.43</fluor></mdp><mdp><tmp>68.55</tmp><fluor>68.06</fluor></mdp><mdp><tmp>68.75</tmp><fluor>67.80</fluor></mdp><mdp><tmp>68.95</tmp><fluor>67.41</fluor></mdp><mdp><tmp>69.16</tmp><fluor>67.04</fluor></mdp><mdp><tmp>69.38</tmp><fluor>66.73</fluor></mdp><mdp><tmp>69.58</tmp><fluor>66.37</fluor></mdp><mdp><tmp>69.75</tmp><fluor>66.08</fluor></mdp><mdp><tmp>69.96</tmp><fluor>65.75</fluor></mdp><mdp><tmp>70.16</tmp><fluor>65.49</fluor></mdp><mdp><tmp>70.37</tmp><fluor>65.13</fluor></mdp><mdp><tmp>70.54</tmp><fluor>64.80</fluor></mdp><mdp><tmp>70.75</tmp><fluor>64.46</fluor></mdp><mdp><tmp>70.95</tmp><fluor>64.17</fluor></mdp><mdp><tmp>71.16</tmp><fluor>63.89</fluor></mdp><mdp><tmp>71.37</tmp><fluor>63.60</fluor></mdp><mdp><tmp>71.54</tmp><fluor>63.41</fluor></mdp><mdp><tmp>71.74</tmp><fluor>62.98</fluor></mdp><mdp><tmp>71.95</tmp><fluor>62.80</fluor></mdp><mdp><tmp>72.16</tmp><fluor>62.43</fluor></mdp><mdp><tmp>72.33</tmp><fluor>62.16</fluor></mdp><mdp><tmp>72.56</tmp><fluor>61.88</fluor></mdp><mdp><tmp>72.76</tmp><fluor>61.57</fluor></mdp><mdp><tmp>72.94</tmp><fluor>61.33</fluor></mdp><mdp><tmp>73.15</tmp><fluor>61.04</fluor></mdp><mdp><tmp>73.35</tmp><fluor>60.68</fluor></mdp><mdp><tmp>73.55</tmp><fluor>60.43</fluor></mdp><mdp><tmp>73.75</tmp><fluor>60.21</fluor></mdp><mdp><tmp>73.93</tmp><fluor>59.91</fluor></mdp><mdp><tmp>74.12</tmp><fluor>59.67</fluor></mdp><mdp><tmp>74.33</tmp><fluor>59.35</fluor></mdp><mdp><tmp>74.54</tmp><fluor>59.17</fluor></mdp><mdp><tmp>74.74</tmp><fluor>58.91</fluor></mdp><mdp><tmp>74.95</tmp><fluor>58.59</fluor></mdp><mdp><tmp>75.12</tmp><fluor>58.36</fluor></mdp><mdp><tmp>75.35</tmp><fluor>58.10</fluor></mdp><mdp><tmp>75.56</tmp><fluor>57.86</fluor></mdp><mdp><tmp>75.74</tmp><fluor>57.65</fluor></mdp><mdp><tmp>75.93</tmp><fluor>57.42</fluor></mdp><mdp><tmp>76.11</tmp><fluor>57.16</fluor></mdp><mdp><tmp>76.35</tmp><fluor>57.00</fluor></mdp><mdp><tmp>76.55</tmp><fluor>56.71</fluor></mdp><mdp><tmp>76.73</tmp><fluor>56.51</fluor></mdp><mdp><tmp>76.93</tmp><fluor>56.31</fluor></mdp><mdp><tmp>77.13</tmp><fluor>56.03</fluor></mdp><mdp><tmp>77.33</tmp><fluor>55.77</fluor></mdp><mdp><tmp>77.54</tmp><fluor>55.59</fluor></mdp><mdp><tmp>77.71</tmp><fluor>55.19</fluor></mdp><mdp><tmp>77.92</tmp><fluor>55.00</fluor></mdp><mdp><tmp>78.15</tmp><fluor>55.10</fluor></mdp><mdp><tmp>78.33</tmp><fluor>55.08</fluor></mdp><mdp><tmp>78.52</tmp><fluor>54.71</fluor></mdp><mdp><tmp>78.71</tmp><fluor>54.09</fluor></mdp><mdp><tmp>78.94</tmp><fluor>53.40</fluor></mdp><mdp><tmp>79.12</tmp><fluor>52.29</fluor></mdp><mdp><tmp>79.33</tmp><fluor>50.56</fluor></mdp><mdp><tmp>79.52</tmp><fluor>48.06</fluor></mdp><mdp><tmp>79.73</tmp><fluor>44.42</fluor></mdp><mdp><tmp>79.91</tmp><fluor>39.77</fluor></mdp><mdp><tmp>80.14</tmp><fluor>34.22</fluor></mdp><mdp><tmp>80.31</tmp><fluor>28.58</fluor></mdp><mdp><tmp>80.48</tmp><fluor>23.14</fluor></mdp><mdp><tmp>80.72</tmp><fluor>18.29</fluor></mdp><mdp><tmp>80.93</tmp><fluor>14.20</fluor></mdp><mdp><tmp>81.1</tmp><fluor>11.14</fluor></mdp><mdp><tmp>81.31</tmp><fluor>9.09</fluor></mdp><mdp><tmp>81.49</tmp><fluor>7.89</fluor></mdp><mdp><tmp>81.69</tmp><fluor>7.30</fluor></mdp><mdp><tmp>81.91</tmp><fluor>6.97</fluor></mdp><mdp><tmp>82.11</tmp><fluor>6.85</fluor></mdp><mdp><tmp>82.31</tmp><fluor>6.77</fluor></mdp><mdp><tmp>82.49</tmp><fluor>6.74</fluor></mdp><mdp><tmp>82.71</tmp><fluor>6.70</fluor></mdp><mdp><tmp>82.9</tmp><fluor>6.65</fluor></mdp><mdp><tmp>83.08</tmp><fluor>6.64</fluor></mdp><mdp><tmp>83.27</tmp><fluor>6.62</fluor></mdp><mdp><tmp>83.5</tmp><fluor>6.59</fluor></mdp><mdp><tmp>83.68</tmp><fluor>6.58</fluor></mdp><mdp><tmp>83.92</tmp><fluor>6.60</fluor></mdp><mdp><tmp>84.09</tmp><fluor>6.56</fluor></mdp><mdp><tmp>84.28</tmp><fluor>6.53</fluor></mdp><mdp><tmp>84.49</tmp><fluor>6.50</fluor></mdp><mdp><tmp>84.66</tmp><fluor>6.52</fluor></mdp><mdp><tmp>84.9</tmp><fluor>6.49</fluor></mdp><mdp><tmp>85.11</tmp><fluor>6.48</fluor></mdp><mdp><tmp>85.26</tmp><fluor>6.45</fluor></mdp><mdp><tmp>85.5</tmp><fluor>6.46</fluor></mdp><mdp><tmp>85.68</tmp><fluor>6.46</fluor></mdp><mdp><tmp>85.89</tmp><fluor>6.43</fluor></mdp><mdp><tmp>86.08</tmp><fluor>6.41</fluor></mdp><mdp><tmp>86.26</tmp><fluor>6.39</fluor></mdp><mdp><tmp>86.46</tmp><fluor>6.37</fluor></mdp><mdp><tmp>86.71</tmp><fluor>6.36</fluor></mdp><mdp><tmp>86.86</tmp><fluor>6.34</fluor></mdp><mdp><tmp>87.05</tmp><fluor>6.37</fluor></mdp><mdp><tmp>87.28</tmp><fluor>6.35</fluor></mdp><mdp><tmp>87.46</tmp><fluor>6.33</fluor></mdp><mdp><tmp>87.68</tmp><fluor>6.33</fluor></mdp><mdp><tmp>87.86</tmp><fluor>6.34</fluor></mdp><mdp><tmp>88.08</tmp><fluor>6.32</fluor></mdp><mdp><tmp>88.29</tmp><fluor>6.29</fluor></mdp><mdp><tmp>88.47</tmp><fluor>6.28</fluor></mdp><mdp><tmp>88.69</tmp><fluor>6.27</fluor></mdp><mdp><tmp>88.87</tmp><fluor>6.26</fluor></mdp><mdp><tmp>89.05</tmp><fluor>6.26</fluor></mdp><mdp><tmp>89.28</tmp><fluor>6.24</fluor></mdp><mdp><tmp>89.49</tmp><fluor>6.21</fluor></mdp><mdp><tmp>89.65</tmp><fluor>6.21</fluor></mdp><mdp><tmp>89.83</tmp><fluor>6.22</fluor></mdp><mdp><tmp>90.08</tmp><fluor>6.21</fluor></mdp><mdp><tmp>90.24</tmp><fluor>6.21</fluor></mdp><mdp><tmp>90.45</tmp><fluor>6.19</fluor></mdp><mdp><tmp>90.65</tmp><fluor>6.18</fluor></mdp><mdp><tmp>90.83</tmp><fluor>6.21</fluor></mdp><mdp><tmp>91.04</tmp><fluor>6.16</fluor></mdp><mdp><tmp>91.24</tmp><fluor>6.16</fluor></mdp><mdp><tmp>91.46</tmp><fluor>6.15</fluor></mdp><mdp><tmp>91.64</tmp><fluor>6.12</fluor></mdp><mdp><tmp>91.87</tmp><fluor>6.12</fluor></mdp><mdp><tmp>92.05</tmp><fluor>6.15</fluor></mdp><mdp><tmp>92.25</tmp><fluor>6.12</fluor></mdp><mdp><tmp>92.47</tmp><fluor>6.13</fluor></mdp><mdp><tmp>92.65</tmp><fluor>6.11</fluor></mdp><mdp><tmp>92.85</tmp><fluor>6.10</fluor></mdp><mdp><tmp>93.04</tmp><fluor>6.08</fluor></mdp><mdp><tmp>93.27</tmp><fluor>6.08</fluor></mdp><mdp><tmp>93.46</tmp><fluor>6.07</fluor></mdp><mdp><tmp>93.65</tmp><fluor>6.07</fluor></mdp><mdp><tmp>93.81</tmp><fluor>6.06</fluor></mdp><mdp><tmp>94.04</tmp><fluor>6.06</fluor></mdp><mdp><tmp>94.22</tmp><fluor>6.04</fluor></mdp><mdp><tmp>94.46</tmp><fluor>6.05</fluor></mdp><mdp><tmp>94.65</tmp><fluor>6.04</fluor></mdp><mdp><tmp>94.85</tmp><fluor>6.01</fluor></mdp><bgFluor>15.547</bgFluor><quantFluor>5.321</quantFluor></data></react><react id="11"><sample id="28_2"/><data><tar id="ACT1"/><cq>22.050</cq><N0>3.16e-06</N0><ampEffMet>LinRegPCR</ampEffMet><ampEff>1.916</ampEff><ampEffSE>0.039</ampEffSE><adp><cyc>1</cyc><fluor>14.51</fluor></adp><adp><cyc>2</cyc><fluor>14.56</fluor></adp><adp><cyc>3</cyc><fluor>14.55</fluor></adp><adp><cyc>4</cyc><fluor>14.45</fluor></adp><adp><cyc>5</cyc><fluor>14.40</fluor></adp><adp><cyc>6</cyc><fluor>14.32</fluor></adp><adp><cyc>7</cyc><fluor>14.38</fluor></adp><adp><cyc>8</cyc><fluor>14.29</fluor></adp><adp><cyc>9</cyc><fluor>14.17</fluor></adp><adp><cyc>10</cyc><fluor>14.17</fluor></adp><adp><cyc>11</cyc><fluor>14.20</fluor></adp><adp><cyc>12</cyc><fluor>14.19</fluor></adp><adp><cyc>13</cyc><fluor>14.14</fluor></adp><adp><cyc>14</cyc><fluor>14.09</fluor></adp><adp><cyc>15</cyc><fluor>14.13</fluor></adp><adp><cyc>16</cyc><fluor>14.18</fluor></adp><adp><cyc>17</cyc><fluor>14.18</fluor></adp><adp><cyc>18</cyc><fluor>14.36</fluor></adp><adp><cyc>19</cyc><fluor>14.74</fluor></adp><adp><cyc>20</cyc><fluor>15.45</fluor></adp><adp><cyc>21</cyc><fluor>16.85</fluor></adp><adp><cyc>22</cyc><fluor>19.34</fluor></adp><adp><cyc>23</cyc><fluor>23.81</fluor></adp><adp><cyc>24</cyc><fluor>30.83</fluor></adp><adp><cyc>25</cyc><fluor>40.28</fluor></adp><adp><cyc>26</cyc><fluor>50.38</fluor></adp><adp><cyc>27</cyc><fluor>58.74</fluor></adp><adp><cyc>28</cyc><fluor>64.49</fluor></adp><adp><cyc>29</cyc><fluor>67.94</fluor></adp><adp><cyc>30</cyc><fluor>69.70</fluor></adp><adp><cyc>31</cyc><fluor>71.02</fluor></adp><adp><cyc>32</cyc><fluor>71.89</fluor></adp><adp><cyc>33</cyc><fluor>72.33</fluor></adp><adp><cyc>34</cyc><fluor>72.82</fluor></adp><adp><cyc>35</cyc><fluor>72.97</fluor></adp><adp><cyc>36</cyc><fluor>72.95</fluor></adp><adp><cyc>37</cyc><fluor>72.87</fluor></adp><adp><cyc>38</cyc><fluor>72.77</fluor></adp><adp><cyc>39</cyc><fluor>72.70</fluor></adp><adp><cyc>40</cyc><fluor>72.82</fluor></adp><mdp><tmp>59.92</tmp><fluor>73.25</fluor></mdp><mdp><tmp>59.79</tmp><fluor>73.42</fluor></mdp><mdp><tmp>59.76</tmp><fluor>73.39</fluor></mdp><mdp><tmp>59.98</tmp><fluor>73.41</fluor></mdp><mdp><tmp>60.22</tmp><fluor>73.37</fluor></mdp><mdp><tmp>60.45</tmp><fluor>73.15</fluor></mdp><mdp><tmp>60.7</tmp><fluor>72.95</fluor></mdp><mdp><tmp>60.98</tmp><fluor>72.73</fluor></mdp><mdp><tmp>61.16</tmp><fluor>72.45</fluor></mdp><mdp><tmp>61.41</tmp><fluor>72.07</fluor></mdp><mdp><tmp>61.63</tmp><fluor>71.80</fluor></mdp><mdp><tmp>61.84</tmp><fluor>71.66</fluor></mdp><mdp><tmp>62.09</tmp><fluor>71.22</fluor></mdp><mdp><tmp>62.28</tmp><fluor>70.88</fluor></mdp><mdp><tmp>62.49</tmp><fluor>70.60</fluor></mdp><mdp><tmp>62.71</tmp><fluor>70.24</fluor></mdp><mdp><tmp>62.92</tmp><fluor>69.91</fluor></mdp><mdp><tmp>63.13</tmp><fluor>69.56</fluor></mdp><mdp><tmp>63.31</tmp><fluor>69.27</fluor></mdp><mdp><tmp>63.56</tmp><fluor>68.97</fluor></mdp><mdp><tmp>63.73</tmp><fluor>68.63</fluor></mdp><mdp><tmp>63.95</tmp><fluor>68.26</fluor></mdp><mdp><tmp>64.14</tmp><fluor>67.96</fluor></mdp><mdp><tmp>64.34</tmp><fluor>67.61</fluor></mdp><mdp><tmp>64.55</tmp><fluor>67.28</fluor></mdp><mdp><tmp>64.77</tmp><fluor>66.98</fluor></mdp><mdp><tmp>64.94</tmp><fluor>66.77</fluor></mdp><mdp><tmp>65.16</tmp><fluor>66.33</fluor></mdp><mdp><tmp>65.37</tmp><fluor>66.01</fluor></mdp><mdp><tmp>65.57</tmp><fluor>65.70</fluor></mdp><mdp><tmp>65.79</tmp><fluor>65.32</fluor></mdp><mdp><tmp>65.96</tmp><fluor>65.10</fluor></mdp><mdp><tmp>66.18</tmp><fluor>64.82</fluor></mdp><mdp><tmp>66.38</tmp><fluor>64.46</fluor></mdp><mdp><tmp>66.59</tmp><fluor>64.15</fluor></mdp><mdp><tmp>66.77</tmp><fluor>63.87</fluor></mdp><mdp><tmp>66.95</tmp><fluor>63.51</fluor></mdp><mdp><tmp>67.15</tmp><fluor>63.22</fluor></mdp><mdp><tmp>67.39</tmp><fluor>62.97</fluor></mdp><mdp><tmp>67.57</tmp><fluor>62.66</fluor></mdp><mdp><tmp>67.78</tmp><fluor>62.33</fluor></mdp><mdp><tmp>67.96</tmp><fluor>62.12</fluor></mdp><mdp><tmp>68.16</tmp><fluor>61.79</fluor></mdp><mdp><tmp>68.4</tmp><fluor>61.52</fluor></mdp><mdp><tmp>68.55</tmp><fluor>61.16</fluor></mdp><mdp><tmp>68.75</tmp><fluor>60.90</fluor></mdp><mdp><tmp>68.95</tmp><fluor>60.69</fluor></mdp><mdp><tmp>69.16</tmp><fluor>60.29</fluor></mdp><mdp><tmp>69.38</tmp><fluor>60.02</fluor></mdp><mdp><tmp>69.58</tmp><fluor>59.82</fluor></mdp><mdp><tmp>69.75</tmp><fluor>59.54</fluor></mdp><mdp><tmp>69.96</tmp><fluor>59.21</fluor></mdp><mdp><tmp>70.16</tmp><fluor>58.95</fluor></mdp><mdp><tmp>70.37</tmp><fluor>58.72</fluor></mdp><mdp><tmp>70.54</tmp><fluor>58.44</fluor></mdp><mdp><tmp>70.75</tmp><fluor>58.19</fluor></mdp><mdp><tmp>70.95</tmp><fluor>57.85</fluor></mdp><mdp><tmp>71.16</tmp><fluor>57.60</fluor></mdp><mdp><tmp>71.37</tmp><fluor>57.43</fluor></mdp><mdp><tmp>71.54</tmp><fluor>57.18</fluor></mdp><mdp><tmp>71.74</tmp><fluor>56.86</fluor></mdp><mdp><tmp>71.95</tmp><fluor>56.64</fluor></mdp><mdp><tmp>72.16</tmp><fluor>56.37</fluor></mdp><mdp><tmp>72.33</tmp><fluor>56.18</fluor></mdp><mdp><tmp>72.56</tmp><fluor>55.91</fluor></mdp><mdp><tmp>72.76</tmp><fluor>55.68</fluor></mdp><mdp><tmp>72.94</tmp><fluor>55.45</fluor></mdp><mdp><tmp>73.15</tmp><fluor>55.24</fluor></mdp><mdp><tmp>73.35</tmp><fluor>55.09</fluor></mdp><mdp><tmp>73.55</tmp><fluor>54.81</fluor></mdp><mdp><tmp>73.75</tmp><fluor>54.54</fluor></mdp><mdp><tmp>73.93</tmp><fluor>54.30</fluor></mdp><mdp><tmp>74.12</tmp><fluor>54.18</fluor></mdp><mdp><tmp>74.33</tmp><fluor>53.97</fluor></mdp><mdp><tmp>74.54</tmp><fluor>53.74</fluor></mdp><mdp><tmp>74.74</tmp><fluor>53.51</fluor></mdp><mdp><tmp>74.95</tmp><fluor>53.32</fluor></mdp><mdp><tmp>75.12</tmp><fluor>53.14</fluor></mdp><mdp><tmp>75.35</tmp><fluor>52.94</fluor></mdp><mdp><tmp>75.56</tmp><fluor>52.74</fluor></mdp><mdp><tmp>75.74</tmp><fluor>52.54</fluor></mdp><mdp><tmp>75.93</tmp><fluor>52.40</fluor></mdp><mdp><tmp>76.11</tmp><fluor>52.19</fluor></mdp><mdp><tmp>76.35</tmp><fluor>52.04</fluor></mdp><mdp><tmp>76.55</tmp><fluor>51.87</fluor></mdp><mdp><tmp>76.73</tmp><fluor>51.63</fluor></mdp><mdp><tmp>76.93</tmp><fluor>51.50</fluor></mdp><mdp><tmp>77.13</tmp><fluor>51.31</fluor></mdp><mdp><tmp>77.33</tmp><fluor>51.11</fluor></mdp><mdp><tmp>77.54</tmp><fluor>50.95</fluor></mdp><mdp><tmp>77.71</tmp><fluor>50.73</fluor></mdp><mdp><tmp>77.92</tmp><fluor>50.53</fluor></mdp><mdp><tmp>78.15</tmp><fluor>50.31</fluor></mdp><mdp><tmp>78.33</tmp><fluor>50.07</fluor></mdp><mdp><tmp>78.52</tmp><fluor>49.77</fluor></mdp><mdp><tmp>78.71</tmp><fluor>49.41</fluor></mdp><mdp><tmp>78.94</tmp><fluor>48.89</fluor></mdp><mdp><tmp>79.12</tmp><fluor>48.20</fluor></mdp><mdp><tmp>79.33</tmp><fluor>47.20</fluor></mdp><mdp><tmp>79.52</tmp><fluor>45.47</fluor></mdp><mdp><tmp>79.73</tmp><fluor>42.96</fluor></mdp><mdp><tmp>79.91</tmp><fluor>39.40</fluor></mdp><mdp><tmp>80.14</tmp><fluor>34.80</fluor></mdp><mdp><tmp>80.31</tmp><fluor>29.71</fluor></mdp><mdp><tmp>80.48</tmp><fluor>24.53</fluor></mdp><mdp><tmp>80.72</tmp><fluor>19.73</fluor></mdp><mdp><tmp>80.93</tmp><fluor>15.44</fluor></mdp><mdp><tmp>81.1</tmp><fluor>12.06</fluor></mdp><mdp><tmp>81.31</tmp><fluor>9.62</fluor></mdp><mdp><tmp>81.49</tmp><fluor>8.05</fluor></mdp><mdp><tmp>81.69</tmp><fluor>7.20</fluor></mdp><mdp><tmp>81.91</tmp><fluor>6.77</fluor></mdp><mdp><tmp>82.11</tmp><fluor>6.60</fluor></mdp><mdp><tmp>82.31</tmp><fluor>6.51</fluor></mdp><mdp><tmp>82.49</tmp><fluor>6.49</fluor></mdp><mdp><tmp>82.71</tmp><fluor>6.45</fluor></mdp><mdp><tmp>82.9</tmp><fluor>6.46</fluor></mdp><mdp><tmp>83.08</tmp><fluor>6.43</fluor></mdp><mdp><tmp>83.27</tmp><fluor>6.45</fluor></mdp><mdp><tmp>83.5</tmp><fluor>6.45</fluor></mdp><mdp><tmp>83.68</tmp><fluor>6.43</fluor></mdp><mdp><tmp>83.92</tmp><fluor>6.44</fluor></mdp><mdp><tmp>84.09</tmp><fluor>6.42</fluor></mdp><mdp><tmp>84.28</tmp><fluor>6.41</fluor></mdp><mdp><tmp>84.49</tmp><fluor>6.38</fluor></mdp><mdp><tmp>84.66</tmp><fluor>6.39</fluor></mdp><mdp><tmp>84.9</tmp><fluor>6.38</fluor></mdp><mdp><tmp>85.11</tmp><fluor>6.34</fluor></mdp><mdp><tmp>85.26</tmp><fluor>6.34</fluor></mdp><mdp><tmp>85.5</tmp><fluor>6.32</fluor></mdp><mdp><tmp>85.68</tmp><fluor>6.30</fluor></mdp><mdp><tmp>85.89</tmp><fluor>6.31</fluor></mdp><mdp><tmp>86.08</tmp><fluor>6.30</fluor></mdp><mdp><tmp>86.26</tmp><fluor>6.28</fluor></mdp><mdp><tmp>86.46</tmp><fluor>6.27</fluor></mdp><mdp><tmp>86.71</tmp><fluor>6.25</fluor></mdp><mdp><tmp>86.86</tmp><fluor>6.27</fluor></mdp><mdp><tmp>87.05</tmp><fluor>6.25</fluor></mdp><mdp><tmp>87.28</tmp><fluor>6.23</fluor></mdp><mdp><tmp>87.46</tmp><fluor>6.22</fluor></mdp><mdp><tmp>87.68</tmp><fluor>6.22</fluor></mdp><mdp><tmp>87.86</tmp><fluor>6.18</fluor></mdp><mdp><tmp>88.08</tmp><fluor>6.19</fluor></mdp><mdp><tmp>88.29</tmp><fluor>6.19</fluor></mdp><mdp><tmp>88.47</tmp><fluor>6.16</fluor></mdp><mdp><tmp>88.69</tmp><fluor>6.16</fluor></mdp><mdp><tmp>88.87</tmp><fluor>6.13</fluor></mdp><mdp><tmp>89.05</tmp><fluor>6.14</fluor></mdp><mdp><tmp>89.28</tmp><fluor>6.13</fluor></mdp><mdp><tmp>89.49</tmp><fluor>6.13</fluor></mdp><mdp><tmp>89.65</tmp><fluor>6.10</fluor></mdp><mdp><tmp>89.83</tmp><fluor>6.10</fluor></mdp><mdp><tmp>90.08</tmp><fluor>6.10</fluor></mdp><mdp><tmp>90.24</tmp><fluor>6.09</fluor></mdp><mdp><tmp>90.45</tmp><fluor>6.10</fluor></mdp><mdp><tmp>90.65</tmp><fluor>6.08</fluor></mdp><mdp><tmp>90.83</tmp><fluor>6.07</fluor></mdp><mdp><tmp>91.04</tmp><fluor>6.06</fluor></mdp><mdp><tmp>91.24</tmp><fluor>6.05</fluor></mdp><mdp><tmp>91.46</tmp><fluor>6.05</fluor></mdp><mdp><tmp>91.64</tmp><fluor>6.05</fluor></mdp><mdp><tmp>91.87</tmp><fluor>6.02</fluor></mdp><mdp><tmp>92.05</tmp><fluor>6.04</fluor></mdp><mdp><tmp>92.25</tmp><fluor>6.02</fluor></mdp><mdp><tmp>92.47</tmp><fluor>6.01</fluor></mdp><mdp><tmp>92.65</tmp><fluor>6.00</fluor></mdp><mdp><tmp>92.85</tmp><fluor>6.01</fluor></mdp><mdp><tmp>93.04</tmp><fluor>5.99</fluor></mdp><mdp><tmp>93.27</tmp><fluor>5.99</fluor></mdp><mdp><tmp>93.46</tmp><fluor>5.97</fluor></mdp><mdp><tmp>93.65</tmp><fluor>5.94</fluor></mdp><mdp><tmp>93.81</tmp><fluor>5.95</fluor></mdp><mdp><tmp>94.04</tmp><fluor>5.95</fluor></mdp><mdp><tmp>94.22</tmp><fluor>5.93</fluor></mdp><mdp><tmp>94.46</tmp><fluor>5.94</fluor></mdp><mdp><tmp>94.65</tmp><fluor>5.93</fluor></mdp><mdp><tmp>94.85</tmp><fluor>5.91</fluor></mdp><bgFluor>14.090</bgFluor><quantFluor>5.321</quantFluor></data></react><react id="12"><sample id="28_3"/><data><tar id="ACT1"/><cq>22.341</cq><N0>2.62e-06</N0><ampEffMet>LinRegPCR</ampEffMet><ampEff>1.916</ampEff><ampEffSE>0.039</ampEffSE><adp><cyc>1</cyc><fluor>14.67</fluor></adp><adp><cyc>2</cyc><fluor>14.75</fluor></adp><adp><cyc>3</cyc><fluor>14.82</fluor></adp><adp><cyc>4</cyc><fluor>14.74</fluor></adp><adp><cyc>5</cyc><fluor>14.84</fluor></adp><adp><cyc>6</cyc><fluor>14.83</fluor></adp><adp><cyc>7</cyc><fluor>14.79</fluor></adp><adp><cyc>8</cyc><fluor>14.82</fluor></adp><adp><cyc>9</cyc><fluor>14.75</fluor></adp><adp><cyc>10</cyc><fluor>14.77</fluor></adp><adp><cyc>11</cyc><fluor>14.73</fluor></adp><adp><cyc>12</cyc><fluor>14.77</fluor></adp><adp><cyc>13</cyc><fluor>14.87</fluor></adp><adp><cyc>14</cyc><fluor>14.93</fluor></adp><adp><cyc>15</cyc><fluor>14.86</fluor></adp><adp><cyc>16</cyc><fluor>14.89</fluor></adp><adp><cyc>17</cyc><fluor>15.03</fluor></adp><adp><cyc>18</cyc><fluor>15.13</fluor></adp><adp><cyc>19</cyc><fluor>15.39</fluor></adp><adp><cyc>20</cyc><fluor>15.97</fluor></adp><adp><cyc>21</cyc><fluor>17.07</fluor></adp><adp><cyc>22</cyc><fluor>19.09</fluor></adp><adp><cyc>23</cyc><fluor>22.82</fluor></adp><adp><cyc>24</cyc><fluor>29.19</fluor></adp><adp><cyc>25</cyc><fluor>38.26</fluor></adp><adp><cyc>26</cyc><fluor>49.05</fluor></adp><adp><cyc>27</cyc><fluor>58.79</fluor></adp><adp><cyc>28</cyc><fluor>66.21</fluor></adp><adp><cyc>29</cyc><fluor>70.95</fluor></adp><adp><cyc>30</cyc><fluor>73.50</fluor></adp><adp><cyc>31</cyc><fluor>75.15</fluor></adp><adp><cyc>32</cyc><fluor>76.19</fluor></adp><adp><cyc>33</cyc><fluor>76.93</fluor></adp><adp><cyc>34</cyc><fluor>77.29</fluor></adp><adp><cyc>35</cyc><fluor>77.53</fluor></adp><adp><cyc>36</cyc><fluor>77.60</fluor></adp><adp><cyc>37</cyc><fluor>77.58</fluor></adp><adp><cyc>38</cyc><fluor>77.57</fluor></adp><adp><cyc>39</cyc><fluor>77.67</fluor></adp><adp><cyc>40</cyc><fluor>77.64</fluor></adp><mdp><tmp>59.92</tmp><fluor>78.30</fluor></mdp><mdp><tmp>59.79</tmp><fluor>78.31</fluor></mdp><mdp><tmp>59.76</tmp><fluor>78.39</fluor></mdp><mdp><tmp>59.98</tmp><fluor>78.50</fluor></mdp><mdp><tmp>60.22</tmp><fluor>78.33</fluor></mdp><mdp><tmp>60.45</tmp><fluor>78.14</fluor></mdp><mdp><tmp>60.7</tmp><fluor>77.91</fluor></mdp><mdp><tmp>60.98</tmp><fluor>77.59</fluor></mdp><mdp><tmp>61.16</tmp><fluor>77.36</fluor></mdp><mdp><tmp>61.41</tmp><fluor>77.04</fluor></mdp><mdp><tmp>61.63</tmp><fluor>76.73</fluor></mdp><mdp><tmp>61.84</tmp><fluor>76.38</fluor></mdp><mdp><tmp>62.09</tmp><fluor>75.99</fluor></mdp><mdp><tmp>62.28</tmp><fluor>75.65</fluor></mdp><mdp><tmp>62.49</tmp><fluor>75.29</fluor></mdp><mdp><tmp>62.71</tmp><fluor>75.00</fluor></mdp><mdp><tmp>62.92</tmp><fluor>74.65</fluor></mdp><mdp><tmp>63.13</tmp><fluor>74.23</fluor></mdp><mdp><tmp>63.31</tmp><fluor>73.92</fluor></mdp><mdp><tmp>63.56</tmp><fluor>73.58</fluor></mdp><mdp><tmp>63.73</tmp><fluor>73.14</fluor></mdp><mdp><tmp>63.95</tmp><fluor>72.80</fluor></mdp><mdp><tmp>64.14</tmp><fluor>72.44</fluor></mdp><mdp><tmp>64.34</tmp><fluor>72.03</fluor></mdp><mdp><tmp>64.55</tmp><fluor>71.75</fluor></mdp><mdp><tmp>64.77</tmp><fluor>71.46</fluor></mdp><mdp><tmp>64.94</tmp><fluor>71.12</fluor></mdp><mdp><tmp>65.16</tmp><fluor>70.73</fluor></mdp><mdp><tmp>65.37</tmp><fluor>70.40</fluor></mdp><mdp><tmp>65.57</tmp><fluor>69.99</fluor></mdp><mdp><tmp>65.79</tmp><fluor>69.71</fluor></mdp><mdp><tmp>65.96</tmp><fluor>69.36</fluor></mdp><mdp><tmp>66.18</tmp><fluor>69.09</fluor></mdp><mdp><tmp>66.38</tmp><fluor>68.70</fluor></mdp><mdp><tmp>66.59</tmp><fluor>68.38</fluor></mdp><mdp><tmp>66.77</tmp><fluor>68.12</fluor></mdp><mdp><tmp>66.95</tmp><fluor>67.74</fluor></mdp><mdp><tmp>67.15</tmp><fluor>67.43</fluor></mdp><mdp><tmp>67.39</tmp><fluor>67.07</fluor></mdp><mdp><tmp>67.57</tmp><fluor>66.87</fluor></mdp><mdp><tmp>67.78</tmp><fluor>66.46</fluor></mdp><mdp><tmp>67.96</tmp><fluor>66.22</fluor></mdp><mdp><tmp>68.16</tmp><fluor>65.95</fluor></mdp><mdp><tmp>68.4</tmp><fluor>65.74</fluor></mdp><mdp><tmp>68.55</tmp><fluor>65.40</fluor></mdp><mdp><tmp>68.75</tmp><fluor>65.98</fluor></mdp><mdp><tmp>68.95</tmp><fluor>65.61</fluor></mdp><mdp><tmp>69.16</tmp><fluor>65.22</fluor></mdp><mdp><tmp>69.38</tmp><fluor>64.86</fluor></mdp><mdp><tmp>69.58</tmp><fluor>64.44</fluor></mdp><mdp><tmp>69.75</tmp><fluor>64.25</fluor></mdp><mdp><tmp>69.96</tmp><fluor>63.85</fluor></mdp><mdp><tmp>70.16</tmp><fluor>63.48</fluor></mdp><mdp><tmp>70.37</tmp><fluor>63.24</fluor></mdp><mdp><tmp>70.54</tmp><fluor>63.01</fluor></mdp><mdp><tmp>70.75</tmp><fluor>62.64</fluor></mdp><mdp><tmp>70.95</tmp><fluor>62.45</fluor></mdp><mdp><tmp>71.16</tmp><fluor>61.99</fluor></mdp><mdp><tmp>71.37</tmp><fluor>61.82</fluor></mdp><mdp><tmp>71.54</tmp><fluor>61.50</fluor></mdp><mdp><tmp>71.74</tmp><fluor>61.33</fluor></mdp><mdp><tmp>71.95</tmp><fluor>60.96</fluor></mdp><mdp><tmp>72.16</tmp><fluor>60.64</fluor></mdp><mdp><tmp>72.33</tmp><fluor>60.43</fluor></mdp><mdp><tmp>72.56</tmp><fluor>60.09</fluor></mdp><mdp><tmp>72.76</tmp><fluor>59.80</fluor></mdp><mdp><tmp>72.94</tmp><fluor>59.61</fluor></mdp><mdp><tmp>73.15</tmp><fluor>59.27</fluor></mdp><mdp><tmp>73.35</tmp><fluor>59.12</fluor></mdp><mdp><tmp>73.55</tmp><fluor>58.80</fluor></mdp><mdp><tmp>73.75</tmp><fluor>58.53</fluor></mdp><mdp><tmp>73.93</tmp><fluor>58.25</fluor></mdp><mdp><tmp>74.12</tmp><fluor>58.05</fluor></mdp><mdp><tmp>74.33</tmp><fluor>57.79</fluor></mdp><mdp><tmp>74.54</tmp><fluor>57.52</fluor></mdp><mdp><tmp>74.74</tmp><fluor>57.29</fluor></mdp><mdp><tmp>74.95</tmp><fluor>57.02</fluor></mdp><mdp><tmp>75.12</tmp><fluor>56.74</fluor></mdp><mdp><tmp>75.35</tmp><fluor>56.61</fluor></mdp><mdp><tmp>75.56</tmp><fluor>56.29</fluor></mdp><mdp><tmp>75.74</tmp><fluor>56.12</fluor></mdp><mdp><tmp>75.93</tmp><fluor>55.93</fluor></mdp><mdp><tmp>76.11</tmp><fluor>55.64</fluor></mdp><mdp><tmp>76.35</tmp><fluor>55.44</fluor></mdp><mdp><tmp>76.55</tmp><fluor>55.15</fluor></mdp><mdp><tmp>76.73</tmp><fluor>54.93</fluor></mdp><mdp><tmp>76.93</tmp><fluor>54.71</fluor></mdp><mdp><tmp>77.13</tmp><fluor>54.56</fluor></mdp><mdp><tmp>77.33</tmp><fluor>54.26</fluor></mdp><mdp><tmp>77.54</tmp><fluor>54.03</fluor></mdp><mdp><tmp>77.71</tmp><fluor>53.84</fluor></mdp><mdp><tmp>77.92</tmp><fluor>53.56</fluor></mdp><mdp><tmp>78.15</tmp><fluor>53.32</fluor></mdp><mdp><tmp>78.33</tmp><fluor>53.06</fluor></mdp><mdp><tmp>78.52</tmp><fluor>52.74</fluor></mdp><mdp><tmp>78.71</tmp><fluor>52.25</fluor></mdp><mdp><tmp>78.94</tmp><fluor>51.68</fluor></mdp><mdp><tmp>79.12</tmp><fluor>50.92</fluor></mdp><mdp><tmp>79.33</tmp><fluor>49.70</fluor></mdp><mdp><tmp>79.52</tmp><fluor>47.81</fluor></mdp><mdp><tmp>79.73</tmp><fluor>44.90</fluor></mdp><mdp><tmp>79.91</tmp><fluor>40.95</fluor></mdp><mdp><tmp>80.14</tmp><fluor>36.09</fluor></mdp><mdp><tmp>80.31</tmp><fluor>30.68</fluor></mdp><mdp><tmp>80.48</tmp><fluor>25.25</fluor></mdp><mdp><tmp>80.72</tmp><fluor>20.19</fluor></mdp><mdp><tmp>80.93</tmp><fluor>15.79</fluor></mdp><mdp><tmp>81.1</tmp><fluor>12.31</fluor></mdp><mdp><tmp>81.31</tmp><fluor>9.80</fluor></mdp><mdp><tmp>81.49</tmp><fluor>8.24</fluor></mdp><mdp><tmp>81.69</tmp><fluor>7.39</fluor></mdp><mdp><tmp>81.91</tmp><fluor>6.93</fluor></mdp><mdp><tmp>82.11</tmp><fluor>6.75</fluor></mdp><mdp><tmp>82.31</tmp><fluor>6.62</fluor></mdp><mdp><tmp>82.49</tmp><fluor>6.59</fluor></mdp><mdp><tmp>82.71</tmp><fluor>6.55</fluor></mdp><mdp><tmp>82.9</tmp><fluor>6.51</fluor></mdp><mdp><tmp>83.08</tmp><fluor>6.51</fluor></mdp><mdp><tmp>83.27</tmp><fluor>6.48</fluor></mdp><mdp><tmp>83.5</tmp><fluor>6.49</fluor></mdp><mdp><tmp>83.68</tmp><fluor>6.44</fluor></mdp><mdp><tmp>83.92</tmp><fluor>6.44</fluor></mdp><mdp><tmp>84.09</tmp><fluor>6.43</fluor></mdp><mdp><tmp>84.28</tmp><fluor>6.39</fluor></mdp><mdp><tmp>84.49</tmp><fluor>6.38</fluor></mdp><mdp><tmp>84.66</tmp><fluor>6.40</fluor></mdp><mdp><tmp>84.9</tmp><fluor>6.35</fluor></mdp><mdp><tmp>85.11</tmp><fluor>6.34</fluor></mdp><mdp><tmp>85.26</tmp><fluor>6.34</fluor></mdp><mdp><tmp>85.5</tmp><fluor>6.32</fluor></mdp><mdp><tmp>85.68</tmp><fluor>6.29</fluor></mdp><mdp><tmp>85.89</tmp><fluor>6.30</fluor></mdp><mdp><tmp>86.08</tmp><fluor>6.30</fluor></mdp><mdp><tmp>86.26</tmp><fluor>6.27</fluor></mdp><mdp><tmp>86.46</tmp><fluor>6.26</fluor></mdp><mdp><tmp>86.71</tmp><fluor>6.25</fluor></mdp><mdp><tmp>86.86</tmp><fluor>6.24</fluor></mdp><mdp><tmp>87.05</tmp><fluor>6.22</fluor></mdp><mdp><tmp>87.28</tmp><fluor>6.22</fluor></mdp><mdp><tmp>87.46</tmp><fluor>6.20</fluor></mdp><mdp><tmp>87.68</tmp><fluor>6.19</fluor></mdp><mdp><tmp>87.86</tmp><fluor>6.18</fluor></mdp><mdp><tmp>88.08</tmp><fluor>6.17</fluor></mdp><mdp><tmp>88.29</tmp><fluor>6.15</fluor></mdp><mdp><tmp>88.47</tmp><fluor>6.16</fluor></mdp><mdp><tmp>88.69</tmp><fluor>6.14</fluor></mdp><mdp><tmp>88.87</tmp><fluor>6.10</fluor></mdp><mdp><tmp>89.05</tmp><fluor>6.12</fluor></mdp><mdp><tmp>89.28</tmp><fluor>6.11</fluor></mdp><mdp><tmp>89.49</tmp><fluor>6.09</fluor></mdp><mdp><tmp>89.65</tmp><fluor>6.10</fluor></mdp><mdp><tmp>89.83</tmp><fluor>6.09</fluor></mdp><mdp><tmp>90.08</tmp><fluor>6.08</fluor></mdp><mdp><tmp>90.24</tmp><fluor>6.08</fluor></mdp><mdp><tmp>90.45</tmp><fluor>6.05</fluor></mdp><mdp><tmp>90.65</tmp><fluor>6.06</fluor></mdp><mdp><tmp>90.83</tmp><fluor>6.05</fluor></mdp><mdp><tmp>91.04</tmp><fluor>6.05</fluor></mdp><mdp><tmp>91.24</tmp><fluor>6.06</fluor></mdp><mdp><tmp>91.46</tmp><fluor>6.03</fluor></mdp><mdp><tmp>91.64</tmp><fluor>6.03</fluor></mdp><mdp><tmp>91.87</tmp><fluor>6.00</fluor></mdp><mdp><tmp>92.05</tmp><fluor>6.00</fluor></mdp><mdp><tmp>92.25</tmp><fluor>5.98</fluor></mdp><mdp><tmp>92.47</tmp><fluor>6.00</fluor></mdp><mdp><tmp>92.65</tmp><fluor>6.00</fluor></mdp><mdp><tmp>92.85</tmp><fluor>5.99</fluor></mdp><mdp><tmp>93.04</tmp><fluor>5.98</fluor></mdp><mdp><tmp>93.27</tmp><fluor>5.97</fluor></mdp><mdp><tmp>93.46</tmp><fluor>5.95</fluor></mdp><mdp><tmp>93.65</tmp><fluor>5.97</fluor></mdp><mdp><tmp>93.81</tmp><fluor>5.94</fluor></mdp><mdp><tmp>94.04</tmp><fluor>5.94</fluor></mdp><mdp><tmp>94.22</tmp><fluor>5.91</fluor></mdp><mdp><tmp>94.46</tmp><fluor>5.92</fluor></mdp><mdp><tmp>94.65</tmp><fluor>5.92</fluor></mdp><mdp><tmp>94.85</tmp><fluor>5.94</fluor></mdp><bgFluor>14.810</bgFluor><quantFluor>5.321</quantFluor></data></react><react id="13"><sample id="D20_1"/><data><tar id="ACT1"/><cq>21.335</cq><N0>5.03e-06</N0><ampEffMet>LinRegPCR</ampEffMet><ampEff>1.916</ampEff><ampEffSE>0.039</ampEffSE><adp><cyc>1</cyc><fluor>13.39</fluor></adp><adp><cyc>2</cyc><fluor>13.48</fluor></adp><adp><cyc>3</cyc><fluor>13.57</fluor></adp><adp><cyc>4</cyc><fluor>13.36</fluor></adp><adp><cyc>5</cyc><fluor>13.44</fluor></adp><adp><cyc>6</cyc><fluor>13.33</fluor></adp><adp><cyc>7</cyc><fluor>13.24</fluor></adp><adp><cyc>8</cyc><fluor>13.19</fluor></adp><adp><cyc>9</cyc><fluor>13.28</fluor></adp><adp><cyc>10</cyc><fluor>13.14</fluor></adp><adp><cyc>11</cyc><fluor>13.19</fluor></adp><adp><cyc>12</cyc><fluor>13.16</fluor></adp><adp><cyc>13</cyc><fluor>13.17</fluor></adp><adp><cyc>14</cyc><fluor>13.11</fluor></adp><adp><cyc>15</cyc><fluor>13.15</fluor></adp><adp><cyc>16</cyc><fluor>13.25</fluor></adp><adp><cyc>17</cyc><fluor>13.36</fluor></adp><adp><cyc>18</cyc><fluor>13.67</fluor></adp><adp><cyc>19</cyc><fluor>14.29</fluor></adp><adp><cyc>20</cyc><fluor>15.32</fluor></adp><adp><cyc>21</cyc><fluor>17.24</fluor></adp><adp><cyc>22</cyc><fluor>20.96</fluor></adp><adp><cyc>23</cyc><fluor>27.05</fluor></adp><adp><cyc>24</cyc><fluor>35.45</fluor></adp><adp><cyc>25</cyc><fluor>45.32</fluor></adp><adp><cyc>26</cyc><fluor>54.55</fluor></adp><adp><cyc>27</cyc><fluor>61.25</fluor></adp><adp><cyc>28</cyc><fluor>65.83</fluor></adp><adp><cyc>29</cyc><fluor>68.46</fluor></adp><adp><cyc>30</cyc><fluor>70.28</fluor></adp><adp><cyc>31</cyc><fluor>71.33</fluor></adp><adp><cyc>32</cyc><fluor>72.03</fluor></adp><adp><cyc>33</cyc><fluor>72.68</fluor></adp><adp><cyc>34</cyc><fluor>72.92</fluor></adp><adp><cyc>35</cyc><fluor>73.23</fluor></adp><adp><cyc>36</cyc><fluor>72.97</fluor></adp><adp><cyc>37</cyc><fluor>72.91</fluor></adp><adp><cyc>38</cyc><fluor>72.94</fluor></adp><adp><cyc>39</cyc><fluor>72.78</fluor></adp><adp><cyc>40</cyc><fluor>72.87</fluor></adp><mdp><tmp>59.92</tmp><fluor>73.08</fluor></mdp><mdp><tmp>59.79</tmp><fluor>73.19</fluor></mdp><mdp><tmp>59.76</tmp><fluor>73.15</fluor></mdp><mdp><tmp>59.98</tmp><fluor>73.24</fluor></mdp><mdp><tmp>60.22</tmp><fluor>73.08</fluor></mdp><mdp><tmp>60.45</tmp><fluor>72.89</fluor></mdp><mdp><tmp>60.7</tmp><fluor>72.64</fluor></mdp><mdp><tmp>60.98</tmp><fluor>72.38</fluor></mdp><mdp><tmp>61.16</tmp><fluor>72.20</fluor></mdp><mdp><tmp>61.41</tmp><fluor>71.82</fluor></mdp><mdp><tmp>61.63</tmp><fluor>71.42</fluor></mdp><mdp><tmp>61.84</tmp><fluor>71.13</fluor></mdp><mdp><tmp>62.09</tmp><fluor>70.76</fluor></mdp><mdp><tmp>62.28</tmp><fluor>70.41</fluor></mdp><mdp><tmp>62.49</tmp><fluor>69.97</fluor></mdp><mdp><tmp>62.71</tmp><fluor>69.81</fluor></mdp><mdp><tmp>62.92</tmp><fluor>69.31</fluor></mdp><mdp><tmp>63.13</tmp><fluor>69.07</fluor></mdp><mdp><tmp>63.31</tmp><fluor>68.68</fluor></mdp><mdp><tmp>63.56</tmp><fluor>68.32</fluor></mdp><mdp><tmp>63.73</tmp><fluor>68.03</fluor></mdp><mdp><tmp>63.95</tmp><fluor>67.67</fluor></mdp><mdp><tmp>64.14</tmp><fluor>67.33</fluor></mdp><mdp><tmp>64.34</tmp><fluor>66.88</fluor></mdp><mdp><tmp>64.55</tmp><fluor>66.65</fluor></mdp><mdp><tmp>64.77</tmp><fluor>66.36</fluor></mdp><mdp><tmp>64.94</tmp><fluor>66.00</fluor></mdp><mdp><tmp>65.16</tmp><fluor>65.64</fluor></mdp><mdp><tmp>65.37</tmp><fluor>65.33</fluor></mdp><mdp><tmp>65.57</tmp><fluor>65.00</fluor></mdp><mdp><tmp>65.79</tmp><fluor>64.71</fluor></mdp><mdp><tmp>65.96</tmp><fluor>64.43</fluor></mdp><mdp><tmp>66.18</tmp><fluor>64.04</fluor></mdp><mdp><tmp>66.38</tmp><fluor>63.72</fluor></mdp><mdp><tmp>66.59</tmp><fluor>63.46</fluor></mdp><mdp><tmp>66.77</tmp><fluor>63.09</fluor></mdp><mdp><tmp>66.95</tmp><fluor>62.79</fluor></mdp><mdp><tmp>67.15</tmp><fluor>62.48</fluor></mdp><mdp><tmp>67.39</tmp><fluor>62.15</fluor></mdp><mdp><tmp>67.57</tmp><fluor>61.86</fluor></mdp><mdp><tmp>67.78</tmp><fluor>61.63</fluor></mdp><mdp><tmp>67.96</tmp><fluor>61.35</fluor></mdp><mdp><tmp>68.16</tmp><fluor>61.11</fluor></mdp><mdp><tmp>68.4</tmp><fluor>60.72</fluor></mdp><mdp><tmp>68.55</tmp><fluor>60.41</fluor></mdp><mdp><tmp>68.75</tmp><fluor>60.14</fluor></mdp><mdp><tmp>68.95</tmp><fluor>59.97</fluor></mdp><mdp><tmp>69.16</tmp><fluor>59.59</fluor></mdp><mdp><tmp>69.38</tmp><fluor>59.36</fluor></mdp><mdp><tmp>69.58</tmp><fluor>59.04</fluor></mdp><mdp><tmp>69.75</tmp><fluor>58.85</fluor></mdp><mdp><tmp>69.96</tmp><fluor>58.50</fluor></mdp><mdp><tmp>70.16</tmp><fluor>58.28</fluor></mdp><mdp><tmp>70.37</tmp><fluor>58.04</fluor></mdp><mdp><tmp>70.54</tmp><fluor>57.77</fluor></mdp><mdp><tmp>70.75</tmp><fluor>57.52</fluor></mdp><mdp><tmp>70.95</tmp><fluor>57.24</fluor></mdp><mdp><tmp>71.16</tmp><fluor>57.00</fluor></mdp><mdp><tmp>71.37</tmp><fluor>56.79</fluor></mdp><mdp><tmp>71.54</tmp><fluor>56.56</fluor></mdp><mdp><tmp>71.74</tmp><fluor>56.27</fluor></mdp><mdp><tmp>71.95</tmp><fluor>56.04</fluor></mdp><mdp><tmp>72.16</tmp><fluor>55.86</fluor></mdp><mdp><tmp>72.33</tmp><fluor>55.55</fluor></mdp><mdp><tmp>72.56</tmp><fluor>55.30</fluor></mdp><mdp><tmp>72.76</tmp><fluor>55.14</fluor></mdp><mdp><tmp>72.94</tmp><fluor>54.90</fluor></mdp><mdp><tmp>73.15</tmp><fluor>54.73</fluor></mdp><mdp><tmp>73.35</tmp><fluor>54.48</fluor></mdp><mdp><tmp>73.55</tmp><fluor>54.26</fluor></mdp><mdp><tmp>73.75</tmp><fluor>54.03</fluor></mdp><mdp><tmp>73.93</tmp><fluor>53.79</fluor></mdp><mdp><tmp>74.12</tmp><fluor>53.65</fluor></mdp><mdp><tmp>74.33</tmp><fluor>53.37</fluor></mdp><mdp><tmp>74.54</tmp><fluor>53.09</fluor></mdp><mdp><tmp>74.74</tmp><fluor>52.90</fluor></mdp><mdp><tmp>74.95</tmp><fluor>52.69</fluor></mdp><mdp><tmp>75.12</tmp><fluor>52.42</fluor></mdp><mdp><tmp>75.35</tmp><fluor>52.28</fluor></mdp><mdp><tmp>75.56</tmp><fluor>52.06</fluor></mdp><mdp><tmp>75.74</tmp><fluor>51.88</fluor></mdp><mdp><tmp>75.93</tmp><fluor>51.60</fluor></mdp><mdp><tmp>76.11</tmp><fluor>51.45</fluor></mdp><mdp><tmp>76.35</tmp><fluor>51.18</fluor></mdp><mdp><tmp>76.55</tmp><fluor>51.09</fluor></mdp><mdp><tmp>76.73</tmp><fluor>50.84</fluor></mdp><mdp><tmp>76.93</tmp><fluor>50.62</fluor></mdp><mdp><tmp>77.13</tmp><fluor>50.41</fluor></mdp><mdp><tmp>77.33</tmp><fluor>50.18</fluor></mdp><mdp><tmp>77.54</tmp><fluor>49.93</fluor></mdp><mdp><tmp>77.71</tmp><fluor>49.74</fluor></mdp><mdp><tmp>77.92</tmp><fluor>49.44</fluor></mdp><mdp><tmp>78.15</tmp><fluor>49.17</fluor></mdp><mdp><tmp>78.33</tmp><fluor>48.78</fluor></mdp><mdp><tmp>78.52</tmp><fluor>48.27</fluor></mdp><mdp><tmp>78.71</tmp><fluor>47.67</fluor></mdp><mdp><tmp>78.94</tmp><fluor>46.65</fluor></mdp><mdp><tmp>79.12</tmp><fluor>45.17</fluor></mdp><mdp><tmp>79.33</tmp><fluor>42.80</fluor></mdp><mdp><tmp>79.52</tmp><fluor>39.32</fluor></mdp><mdp><tmp>79.73</tmp><fluor>34.76</fluor></mdp><mdp><tmp>79.91</tmp><fluor>29.59</fluor></mdp><mdp><tmp>80.14</tmp><fluor>24.19</fluor></mdp><mdp><tmp>80.31</tmp><fluor>19.15</fluor></mdp><mdp><tmp>80.48</tmp><fluor>14.84</fluor></mdp><mdp><tmp>80.72</tmp><fluor>11.42</fluor></mdp><mdp><tmp>80.93</tmp><fluor>9.04</fluor></mdp><mdp><tmp>81.1</tmp><fluor>7.66</fluor></mdp><mdp><tmp>81.31</tmp><fluor>6.95</fluor></mdp><mdp><tmp>81.49</tmp><fluor>6.61</fluor></mdp><mdp><tmp>81.69</tmp><fluor>6.43</fluor></mdp><mdp><tmp>81.91</tmp><fluor>6.37</fluor></mdp><mdp><tmp>82.11</tmp><fluor>6.32</fluor></mdp><mdp><tmp>82.31</tmp><fluor>6.27</fluor></mdp><mdp><tmp>82.49</tmp><fluor>6.28</fluor></mdp><mdp><tmp>82.71</tmp><fluor>6.25</fluor></mdp><mdp><tmp>82.9</tmp><fluor>6.23</fluor></mdp><mdp><tmp>83.08</tmp><fluor>6.23</fluor></mdp><mdp><tmp>83.27</tmp><fluor>6.23</fluor></mdp><mdp><tmp>83.5</tmp><fluor>6.18</fluor></mdp><mdp><tmp>83.68</tmp><fluor>6.18</fluor></mdp><mdp><tmp>83.92</tmp><fluor>6.18</fluor></mdp><mdp><tmp>84.09</tmp><fluor>6.16</fluor></mdp><mdp><tmp>84.28</tmp><fluor>6.13</fluor></mdp><mdp><tmp>84.49</tmp><fluor>6.16</fluor></mdp><mdp><tmp>84.66</tmp><fluor>6.10</fluor></mdp><mdp><tmp>84.9</tmp><fluor>6.12</fluor></mdp><mdp><tmp>85.11</tmp><fluor>6.10</fluor></mdp><mdp><tmp>85.26</tmp><fluor>6.09</fluor></mdp><mdp><tmp>85.5</tmp><fluor>6.08</fluor></mdp><mdp><tmp>85.68</tmp><fluor>6.07</fluor></mdp><mdp><tmp>85.89</tmp><fluor>6.07</fluor></mdp><mdp><tmp>86.08</tmp><fluor>6.05</fluor></mdp><mdp><tmp>86.26</tmp><fluor>6.06</fluor></mdp><mdp><tmp>86.46</tmp><fluor>6.04</fluor></mdp><mdp><tmp>86.71</tmp><fluor>6.04</fluor></mdp><mdp><tmp>86.86</tmp><fluor>6.01</fluor></mdp><mdp><tmp>87.05</tmp><fluor>6.02</fluor></mdp><mdp><tmp>87.28</tmp><fluor>5.99</fluor></mdp><mdp><tmp>87.46</tmp><fluor>5.99</fluor></mdp><mdp><tmp>87.68</tmp><fluor>5.98</fluor></mdp><mdp><tmp>87.86</tmp><fluor>5.97</fluor></mdp><mdp><tmp>88.08</tmp><fluor>5.99</fluor></mdp><mdp><tmp>88.29</tmp><fluor>5.98</fluor></mdp><mdp><tmp>88.47</tmp><fluor>5.94</fluor></mdp><mdp><tmp>88.69</tmp><fluor>5.93</fluor></mdp><mdp><tmp>88.87</tmp><fluor>5.93</fluor></mdp><mdp><tmp>89.05</tmp><fluor>5.93</fluor></mdp><mdp><tmp>89.28</tmp><fluor>5.92</fluor></mdp><mdp><tmp>89.49</tmp><fluor>5.91</fluor></mdp><mdp><tmp>89.65</tmp><fluor>5.89</fluor></mdp><mdp><tmp>89.83</tmp><fluor>5.89</fluor></mdp><mdp><tmp>90.08</tmp><fluor>5.90</fluor></mdp><mdp><tmp>90.24</tmp><fluor>5.88</fluor></mdp><mdp><tmp>90.45</tmp><fluor>5.89</fluor></mdp><mdp><tmp>90.65</tmp><fluor>5.86</fluor></mdp><mdp><tmp>90.83</tmp><fluor>5.85</fluor></mdp><mdp><tmp>91.04</tmp><fluor>5.85</fluor></mdp><mdp><tmp>91.24</tmp><fluor>5.87</fluor></mdp><mdp><tmp>91.46</tmp><fluor>5.85</fluor></mdp><mdp><tmp>91.64</tmp><fluor>5.84</fluor></mdp><mdp><tmp>91.87</tmp><fluor>5.85</fluor></mdp><mdp><tmp>92.05</tmp><fluor>5.83</fluor></mdp><mdp><tmp>92.25</tmp><fluor>5.81</fluor></mdp><mdp><tmp>92.47</tmp><fluor>5.82</fluor></mdp><mdp><tmp>92.65</tmp><fluor>5.79</fluor></mdp><mdp><tmp>92.85</tmp><fluor>5.80</fluor></mdp><mdp><tmp>93.04</tmp><fluor>5.81</fluor></mdp><mdp><tmp>93.27</tmp><fluor>5.78</fluor></mdp><mdp><tmp>93.46</tmp><fluor>5.77</fluor></mdp><mdp><tmp>93.65</tmp><fluor>5.80</fluor></mdp><mdp><tmp>93.81</tmp><fluor>5.76</fluor></mdp><mdp><tmp>94.04</tmp><fluor>5.75</fluor></mdp><mdp><tmp>94.22</tmp><fluor>5.76</fluor></mdp><mdp><tmp>94.46</tmp><fluor>5.77</fluor></mdp><mdp><tmp>94.65</tmp><fluor>5.77</fluor></mdp><mdp><tmp>94.85</tmp><fluor>5.74</fluor></mdp><bgFluor>13.063</bgFluor><quantFluor>5.321</quantFluor></data></react><react id="14"><sample id="D20_2"/><data><tar id="ACT1"/><cq>21.927</cq><N0>3.42e-06</N0><ampEffMet>LinRegPCR</ampEffMet><ampEff>1.916</ampEff><ampEffSE>0.039</ampEffSE><adp><cyc>1</cyc><fluor>13.79</fluor></adp><adp><cyc>2</cyc><fluor>13.86</fluor></adp><adp><cyc>3</cyc><fluor>13.82</fluor></adp><adp><cyc>4</cyc><fluor>13.75</fluor></adp><adp><cyc>5</cyc><fluor>13.73</fluor></adp><adp><cyc>6</cyc><fluor>13.61</fluor></adp><adp><cyc>7</cyc><fluor>13.67</fluor></adp><adp><cyc>8</cyc><fluor>13.58</fluor></adp><adp><cyc>9</cyc><fluor>13.59</fluor></adp><adp><cyc>10</cyc><fluor>13.56</fluor></adp><adp><cyc>11</cyc><fluor>13.61</fluor></adp><adp><cyc>12</cyc><fluor>13.52</fluor></adp><adp><cyc>13</cyc><fluor>13.42</fluor></adp><adp><cyc>14</cyc><fluor>13.49</fluor></adp><adp><cyc>15</cyc><fluor>13.46</fluor></adp><adp><cyc>16</cyc><fluor>13.57</fluor></adp><adp><cyc>17</cyc><fluor>13.65</fluor></adp><adp><cyc>18</cyc><fluor>13.75</fluor></adp><adp><cyc>19</cyc><fluor>14.19</fluor></adp><adp><cyc>20</cyc><fluor>15.00</fluor></adp><adp><cyc>21</cyc><fluor>16.38</fluor></adp><adp><cyc>22</cyc><fluor>19.18</fluor></adp><adp><cyc>23</cyc><fluor>23.88</fluor></adp><adp><cyc>24</cyc><fluor>31.10</fluor></adp><adp><cyc>25</cyc><fluor>40.81</fluor></adp><adp><cyc>26</cyc><fluor>50.80</fluor></adp><adp><cyc>27</cyc><fluor>59.11</fluor></adp><adp><cyc>28</cyc><fluor>64.80</fluor></adp><adp><cyc>29</cyc><fluor>68.26</fluor></adp><adp><cyc>30</cyc><fluor>70.49</fluor></adp><adp><cyc>31</cyc><fluor>71.83</fluor></adp><adp><cyc>32</cyc><fluor>72.60</fluor></adp><adp><cyc>33</cyc><fluor>73.46</fluor></adp><adp><cyc>34</cyc><fluor>73.78</fluor></adp><adp><cyc>35</cyc><fluor>73.77</fluor></adp><adp><cyc>36</cyc><fluor>73.91</fluor></adp><adp><cyc>37</cyc><fluor>73.82</fluor></adp><adp><cyc>38</cyc><fluor>73.74</fluor></adp><adp><cyc>39</cyc><fluor>73.60</fluor></adp><adp><cyc>40</cyc><fluor>73.56</fluor></adp><mdp><tmp>59.92</tmp><fluor>74.01</fluor></mdp><mdp><tmp>59.79</tmp><fluor>74.09</fluor></mdp><mdp><tmp>59.76</tmp><fluor>74.08</fluor></mdp><mdp><tmp>59.98</tmp><fluor>74.15</fluor></mdp><mdp><tmp>60.22</tmp><fluor>74.03</fluor></mdp><mdp><tmp>60.45</tmp><fluor>73.80</fluor></mdp><mdp><tmp>60.7</tmp><fluor>73.55</fluor></mdp><mdp><tmp>60.98</tmp><fluor>73.27</fluor></mdp><mdp><tmp>61.16</tmp><fluor>73.02</fluor></mdp><mdp><tmp>61.41</tmp><fluor>72.65</fluor></mdp><mdp><tmp>61.63</tmp><fluor>72.30</fluor></mdp><mdp><tmp>61.84</tmp><fluor>72.01</fluor></mdp><mdp><tmp>62.09</tmp><fluor>71.70</fluor></mdp><mdp><tmp>62.28</tmp><fluor>71.32</fluor></mdp><mdp><tmp>62.49</tmp><fluor>70.97</fluor></mdp><mdp><tmp>62.71</tmp><fluor>70.56</fluor></mdp><mdp><tmp>62.92</tmp><fluor>70.33</fluor></mdp><mdp><tmp>63.13</tmp><fluor>69.83</fluor></mdp><mdp><tmp>63.31</tmp><fluor>69.59</fluor></mdp><mdp><tmp>63.56</tmp><fluor>69.24</fluor></mdp><mdp><tmp>63.73</tmp><fluor>68.80</fluor></mdp><mdp><tmp>63.95</tmp><fluor>68.43</fluor></mdp><mdp><tmp>64.14</tmp><fluor>68.15</fluor></mdp><mdp><tmp>64.34</tmp><fluor>67.80</fluor></mdp><mdp><tmp>64.55</tmp><fluor>67.40</fluor></mdp><mdp><tmp>64.77</tmp><fluor>67.11</fluor></mdp><mdp><tmp>64.94</tmp><fluor>66.73</fluor></mdp><mdp><tmp>65.16</tmp><fluor>66.38</fluor></mdp><mdp><tmp>65.37</tmp><fluor>66.08</fluor></mdp><mdp><tmp>65.57</tmp><fluor>65.72</fluor></mdp><mdp><tmp>65.79</tmp><fluor>65.42</fluor></mdp><mdp><tmp>65.96</tmp><fluor>65.14</fluor></mdp><mdp><tmp>66.18</tmp><fluor>64.83</fluor></mdp><mdp><tmp>66.38</tmp><fluor>64.46</fluor></mdp><mdp><tmp>66.59</tmp><fluor>64.12</fluor></mdp><mdp><tmp>66.77</tmp><fluor>63.84</fluor></mdp><mdp><tmp>66.95</tmp><fluor>63.56</fluor></mdp><mdp><tmp>67.15</tmp><fluor>63.23</fluor></mdp><mdp><tmp>67.39</tmp><fluor>62.88</fluor></mdp><mdp><tmp>67.57</tmp><fluor>62.56</fluor></mdp><mdp><tmp>67.78</tmp><fluor>62.25</fluor></mdp><mdp><tmp>67.96</tmp><fluor>61.91</fluor></mdp><mdp><tmp>68.16</tmp><fluor>61.66</fluor></mdp><mdp><tmp>68.4</tmp><fluor>61.39</fluor></mdp><mdp><tmp>68.55</tmp><fluor>61.11</fluor></mdp><mdp><tmp>68.75</tmp><fluor>60.73</fluor></mdp><mdp><tmp>68.95</tmp><fluor>60.54</fluor></mdp><mdp><tmp>69.16</tmp><fluor>60.12</fluor></mdp><mdp><tmp>69.38</tmp><fluor>59.91</fluor></mdp><mdp><tmp>69.58</tmp><fluor>59.60</fluor></mdp><mdp><tmp>69.75</tmp><fluor>59.29</fluor></mdp><mdp><tmp>69.96</tmp><fluor>59.04</fluor></mdp><mdp><tmp>70.16</tmp><fluor>58.79</fluor></mdp><mdp><tmp>70.37</tmp><fluor>58.50</fluor></mdp><mdp><tmp>70.54</tmp><fluor>58.23</fluor></mdp><mdp><tmp>70.75</tmp><fluor>57.92</fluor></mdp><mdp><tmp>70.95</tmp><fluor>57.66</fluor></mdp><mdp><tmp>71.16</tmp><fluor>57.42</fluor></mdp><mdp><tmp>71.37</tmp><fluor>57.18</fluor></mdp><mdp><tmp>71.54</tmp><fluor>56.90</fluor></mdp><mdp><tmp>71.74</tmp><fluor>56.64</fluor></mdp><mdp><tmp>71.95</tmp><fluor>56.39</fluor></mdp><mdp><tmp>72.16</tmp><fluor>56.10</fluor></mdp><mdp><tmp>72.33</tmp><fluor>55.83</fluor></mdp><mdp><tmp>72.56</tmp><fluor>55.62</fluor></mdp><mdp><tmp>72.76</tmp><fluor>55.32</fluor></mdp><mdp><tmp>72.94</tmp><fluor>55.13</fluor></mdp><mdp><tmp>73.15</tmp><fluor>54.91</fluor></mdp><mdp><tmp>73.35</tmp><fluor>54.66</fluor></mdp><mdp><tmp>73.55</tmp><fluor>54.43</fluor></mdp><mdp><tmp>73.75</tmp><fluor>54.25</fluor></mdp><mdp><tmp>73.93</tmp><fluor>53.99</fluor></mdp><mdp><tmp>74.12</tmp><fluor>53.74</fluor></mdp><mdp><tmp>74.33</tmp><fluor>53.55</fluor></mdp><mdp><tmp>74.54</tmp><fluor>53.28</fluor></mdp><mdp><tmp>74.74</tmp><fluor>53.04</fluor></mdp><mdp><tmp>74.95</tmp><fluor>52.86</fluor></mdp><mdp><tmp>75.12</tmp><fluor>52.61</fluor></mdp><mdp><tmp>75.35</tmp><fluor>52.40</fluor></mdp><mdp><tmp>75.56</tmp><fluor>52.15</fluor></mdp><mdp><tmp>75.74</tmp><fluor>51.97</fluor></mdp><mdp><tmp>75.93</tmp><fluor>51.73</fluor></mdp><mdp><tmp>76.11</tmp><fluor>51.58</fluor></mdp><mdp><tmp>76.35</tmp><fluor>51.32</fluor></mdp><mdp><tmp>76.55</tmp><fluor>51.08</fluor></mdp><mdp><tmp>76.73</tmp><fluor>50.94</fluor></mdp><mdp><tmp>76.93</tmp><fluor>50.68</fluor></mdp><mdp><tmp>77.13</tmp><fluor>50.46</fluor></mdp><mdp><tmp>77.33</tmp><fluor>50.30</fluor></mdp><mdp><tmp>77.54</tmp><fluor>50.02</fluor></mdp><mdp><tmp>77.71</tmp><fluor>49.80</fluor></mdp><mdp><tmp>77.92</tmp><fluor>49.55</fluor></mdp><mdp><tmp>78.15</tmp><fluor>49.23</fluor></mdp><mdp><tmp>78.33</tmp><fluor>48.83</fluor></mdp><mdp><tmp>78.52</tmp><fluor>48.30</fluor></mdp><mdp><tmp>78.71</tmp><fluor>47.57</fluor></mdp><mdp><tmp>78.94</tmp><fluor>46.45</fluor></mdp><mdp><tmp>79.12</tmp><fluor>44.74</fluor></mdp><mdp><tmp>79.33</tmp><fluor>42.02</fluor></mdp><mdp><tmp>79.52</tmp><fluor>38.19</fluor></mdp><mdp><tmp>79.73</tmp><fluor>33.39</fluor></mdp><mdp><tmp>79.91</tmp><fluor>28.08</fluor></mdp><mdp><tmp>80.14</tmp><fluor>22.85</fluor></mdp><mdp><tmp>80.31</tmp><fluor>18.04</fluor></mdp><mdp><tmp>80.48</tmp><fluor>13.93</fluor></mdp><mdp><tmp>80.72</tmp><fluor>10.78</fluor></mdp><mdp><tmp>80.93</tmp><fluor>8.68</fluor></mdp><mdp><tmp>81.1</tmp><fluor>7.44</fluor></mdp><mdp><tmp>81.31</tmp><fluor>6.83</fluor></mdp><mdp><tmp>81.49</tmp><fluor>6.55</fluor></mdp><mdp><tmp>81.69</tmp><fluor>6.41</fluor></mdp><mdp><tmp>81.91</tmp><fluor>6.36</fluor></mdp><mdp><tmp>82.11</tmp><fluor>6.34</fluor></mdp><mdp><tmp>82.31</tmp><fluor>6.29</fluor></mdp><mdp><tmp>82.49</tmp><fluor>6.32</fluor></mdp><mdp><tmp>82.71</tmp><fluor>6.32</fluor></mdp><mdp><tmp>82.9</tmp><fluor>6.30</fluor></mdp><mdp><tmp>83.08</tmp><fluor>6.29</fluor></mdp><mdp><tmp>83.27</tmp><fluor>6.27</fluor></mdp><mdp><tmp>83.5</tmp><fluor>6.25</fluor></mdp><mdp><tmp>83.68</tmp><fluor>6.24</fluor></mdp><mdp><tmp>83.92</tmp><fluor>6.24</fluor></mdp><mdp><tmp>84.09</tmp><fluor>6.24</fluor></mdp><mdp><tmp>84.28</tmp><fluor>6.21</fluor></mdp><mdp><tmp>84.49</tmp><fluor>6.20</fluor></mdp><mdp><tmp>84.66</tmp><fluor>6.19</fluor></mdp><mdp><tmp>84.9</tmp><fluor>6.18</fluor></mdp><mdp><tmp>85.11</tmp><fluor>6.19</fluor></mdp><mdp><tmp>85.26</tmp><fluor>6.15</fluor></mdp><mdp><tmp>85.5</tmp><fluor>6.15</fluor></mdp><mdp><tmp>85.68</tmp><fluor>6.15</fluor></mdp><mdp><tmp>85.89</tmp><fluor>6.13</fluor></mdp><mdp><tmp>86.08</tmp><fluor>6.13</fluor></mdp><mdp><tmp>86.26</tmp><fluor>6.11</fluor></mdp><mdp><tmp>86.46</tmp><fluor>6.09</fluor></mdp><mdp><tmp>86.71</tmp><fluor>6.06</fluor></mdp><mdp><tmp>86.86</tmp><fluor>6.08</fluor></mdp><mdp><tmp>87.05</tmp><fluor>6.07</fluor></mdp><mdp><tmp>87.28</tmp><fluor>6.06</fluor></mdp><mdp><tmp>87.46</tmp><fluor>6.04</fluor></mdp><mdp><tmp>87.68</tmp><fluor>6.03</fluor></mdp><mdp><tmp>87.86</tmp><fluor>6.04</fluor></mdp><mdp><tmp>88.08</tmp><fluor>6.05</fluor></mdp><mdp><tmp>88.29</tmp><fluor>6.02</fluor></mdp><mdp><tmp>88.47</tmp><fluor>6.01</fluor></mdp><mdp><tmp>88.69</tmp><fluor>6.00</fluor></mdp><mdp><tmp>88.87</tmp><fluor>6.00</fluor></mdp><mdp><tmp>89.05</tmp><fluor>5.99</fluor></mdp><mdp><tmp>89.28</tmp><fluor>5.97</fluor></mdp><mdp><tmp>89.49</tmp><fluor>5.96</fluor></mdp><mdp><tmp>89.65</tmp><fluor>5.97</fluor></mdp><mdp><tmp>89.83</tmp><fluor>5.97</fluor></mdp><mdp><tmp>90.08</tmp><fluor>5.93</fluor></mdp><mdp><tmp>90.24</tmp><fluor>5.94</fluor></mdp><mdp><tmp>90.45</tmp><fluor>5.94</fluor></mdp><mdp><tmp>90.65</tmp><fluor>5.94</fluor></mdp><mdp><tmp>90.83</tmp><fluor>5.89</fluor></mdp><mdp><tmp>91.04</tmp><fluor>5.93</fluor></mdp><mdp><tmp>91.24</tmp><fluor>5.91</fluor></mdp><mdp><tmp>91.46</tmp><fluor>5.91</fluor></mdp><mdp><tmp>91.64</tmp><fluor>5.91</fluor></mdp><mdp><tmp>91.87</tmp><fluor>5.90</fluor></mdp><mdp><tmp>92.05</tmp><fluor>5.87</fluor></mdp><mdp><tmp>92.25</tmp><fluor>5.87</fluor></mdp><mdp><tmp>92.47</tmp><fluor>5.89</fluor></mdp><mdp><tmp>92.65</tmp><fluor>5.86</fluor></mdp><mdp><tmp>92.85</tmp><fluor>5.87</fluor></mdp><mdp><tmp>93.04</tmp><fluor>5.86</fluor></mdp><mdp><tmp>93.27</tmp><fluor>5.83</fluor></mdp><mdp><tmp>93.46</tmp><fluor>5.84</fluor></mdp><mdp><tmp>93.65</tmp><fluor>5.84</fluor></mdp><mdp><tmp>93.81</tmp><fluor>5.82</fluor></mdp><mdp><tmp>94.04</tmp><fluor>5.83</fluor></mdp><mdp><tmp>94.22</tmp><fluor>5.82</fluor></mdp><mdp><tmp>94.46</tmp><fluor>5.83</fluor></mdp><mdp><tmp>94.65</tmp><fluor>5.81</fluor></mdp><mdp><tmp>94.85</tmp><fluor>5.81</fluor></mdp><bgFluor>13.472</bgFluor><quantFluor>5.321</quantFluor></data></react><react id="15"><sample id="D20_3"/><data><tar id="ACT1"/><cq>20.741</cq><N0>7.41e-06</N0><ampEffMet>LinRegPCR</ampEffMet><ampEff>1.916</ampEff><ampEffSE>0.039</ampEffSE><adp><cyc>1</cyc><fluor>14.08</fluor></adp><adp><cyc>2</cyc><fluor>14.28</fluor></adp><adp><cyc>3</cyc><fluor>14.15</fluor></adp><adp><cyc>4</cyc><fluor>14.01</fluor></adp><adp><cyc>5</cyc><fluor>13.99</fluor></adp><adp><cyc>6</cyc><fluor>13.91</fluor></adp><adp><cyc>7</cyc><fluor>13.81</fluor></adp><adp><cyc>8</cyc><fluor>13.82</fluor></adp><adp><cyc>9</cyc><fluor>13.90</fluor></adp><adp><cyc>10</cyc><fluor>13.69</fluor></adp><adp><cyc>11</cyc><fluor>13.77</fluor></adp><adp><cyc>12</cyc><fluor>13.79</fluor></adp><adp><cyc>13</cyc><fluor>13.72</fluor></adp><adp><cyc>14</cyc><fluor>13.61</fluor></adp><adp><cyc>15</cyc><fluor>13.73</fluor></adp><adp><cyc>16</cyc><fluor>13.84</fluor></adp><adp><cyc>17</cyc><fluor>14.09</fluor></adp><adp><cyc>18</cyc><fluor>14.47</fluor></adp><adp><cyc>19</cyc><fluor>15.35</fluor></adp><adp><cyc>20</cyc><fluor>16.88</fluor></adp><adp><cyc>21</cyc><fluor>19.82</fluor></adp><adp><cyc>22</cyc><fluor>24.81</fluor></adp><adp><cyc>23</cyc><fluor>32.64</fluor></adp><adp><cyc>24</cyc><fluor>42.36</fluor></adp><adp><cyc>25</cyc><fluor>52.14</fluor></adp><adp><cyc>26</cyc><fluor>59.81</fluor></adp><adp><cyc>27</cyc><fluor>65.12</fluor></adp><adp><cyc>28</cyc><fluor>67.94</fluor></adp><adp><cyc>29</cyc><fluor>69.90</fluor></adp><adp><cyc>30</cyc><fluor>70.79</fluor></adp><adp><cyc>31</cyc><fluor>71.47</fluor></adp><adp><cyc>32</cyc><fluor>72.07</fluor></adp><adp><cyc>33</cyc><fluor>72.38</fluor></adp><adp><cyc>34</cyc><fluor>72.45</fluor></adp><adp><cyc>35</cyc><fluor>72.40</fluor></adp><adp><cyc>36</cyc><fluor>72.40</fluor></adp><adp><cyc>37</cyc><fluor>72.36</fluor></adp><adp><cyc>38</cyc><fluor>72.24</fluor></adp><adp><cyc>39</cyc><fluor>72.25</fluor></adp><adp><cyc>40</cyc><fluor>72.17</fluor></adp><mdp><tmp>59.92</tmp><fluor>72.51</fluor></mdp><mdp><tmp>59.79</tmp><fluor>72.59</fluor></mdp><mdp><tmp>59.76</tmp><fluor>72.55</fluor></mdp><mdp><tmp>59.98</tmp><fluor>72.59</fluor></mdp><mdp><tmp>60.22</tmp><fluor>72.44</fluor></mdp><mdp><tmp>60.45</tmp><fluor>72.25</fluor></mdp><mdp><tmp>60.7</tmp><fluor>72.06</fluor></mdp><mdp><tmp>60.98</tmp><fluor>71.76</fluor></mdp><mdp><tmp>61.16</tmp><fluor>71.50</fluor></mdp><mdp><tmp>61.41</tmp><fluor>71.16</fluor></mdp><mdp><tmp>61.63</tmp><fluor>70.85</fluor></mdp><mdp><tmp>61.84</tmp><fluor>70.53</fluor></mdp><mdp><tmp>62.09</tmp><fluor>70.16</fluor></mdp><mdp><tmp>62.28</tmp><fluor>69.84</fluor></mdp><mdp><tmp>62.49</tmp><fluor>69.47</fluor></mdp><mdp><tmp>62.71</tmp><fluor>69.15</fluor></mdp><mdp><tmp>62.92</tmp><fluor>68.82</fluor></mdp><mdp><tmp>63.13</tmp><fluor>68.46</fluor></mdp><mdp><tmp>63.31</tmp><fluor>68.10</fluor></mdp><mdp><tmp>63.56</tmp><fluor>67.80</fluor></mdp><mdp><tmp>63.73</tmp><fluor>67.39</fluor></mdp><mdp><tmp>63.95</tmp><fluor>67.05</fluor></mdp><mdp><tmp>64.14</tmp><fluor>66.71</fluor></mdp><mdp><tmp>64.34</tmp><fluor>66.45</fluor></mdp><mdp><tmp>64.55</tmp><fluor>66.07</fluor></mdp><mdp><tmp>64.77</tmp><fluor>65.74</fluor></mdp><mdp><tmp>64.94</tmp><fluor>65.37</fluor></mdp><mdp><tmp>65.16</tmp><fluor>65.04</fluor></mdp><mdp><tmp>65.37</tmp><fluor>64.75</fluor></mdp><mdp><tmp>65.57</tmp><fluor>64.37</fluor></mdp><mdp><tmp>65.79</tmp><fluor>64.03</fluor></mdp><mdp><tmp>65.96</tmp><fluor>63.71</fluor></mdp><mdp><tmp>66.18</tmp><fluor>63.46</fluor></mdp><mdp><tmp>66.38</tmp><fluor>63.09</fluor></mdp><mdp><tmp>66.59</tmp><fluor>62.83</fluor></mdp><mdp><tmp>66.77</tmp><fluor>62.53</fluor></mdp><mdp><tmp>66.95</tmp><fluor>62.18</fluor></mdp><mdp><tmp>67.15</tmp><fluor>61.87</fluor></mdp><mdp><tmp>67.39</tmp><fluor>61.56</fluor></mdp><mdp><tmp>67.57</tmp><fluor>61.20</fluor></mdp><mdp><tmp>67.78</tmp><fluor>60.98</fluor></mdp><mdp><tmp>67.96</tmp><fluor>60.64</fluor></mdp><mdp><tmp>68.16</tmp><fluor>60.23</fluor></mdp><mdp><tmp>68.4</tmp><fluor>60.05</fluor></mdp><mdp><tmp>68.55</tmp><fluor>59.71</fluor></mdp><mdp><tmp>68.75</tmp><fluor>59.47</fluor></mdp><mdp><tmp>68.95</tmp><fluor>59.12</fluor></mdp><mdp><tmp>69.16</tmp><fluor>58.79</fluor></mdp><mdp><tmp>69.38</tmp><fluor>58.47</fluor></mdp><mdp><tmp>69.58</tmp><fluor>58.20</fluor></mdp><mdp><tmp>69.75</tmp><fluor>57.92</fluor></mdp><mdp><tmp>69.96</tmp><fluor>57.64</fluor></mdp><mdp><tmp>70.16</tmp><fluor>57.34</fluor></mdp><mdp><tmp>70.37</tmp><fluor>57.11</fluor></mdp><mdp><tmp>70.54</tmp><fluor>56.76</fluor></mdp><mdp><tmp>70.75</tmp><fluor>56.49</fluor></mdp><mdp><tmp>70.95</tmp><fluor>56.16</fluor></mdp><mdp><tmp>71.16</tmp><fluor>55.93</fluor></mdp><mdp><tmp>71.37</tmp><fluor>55.62</fluor></mdp><mdp><tmp>71.54</tmp><fluor>55.34</fluor></mdp><mdp><tmp>71.74</tmp><fluor>55.15</fluor></mdp><mdp><tmp>71.95</tmp><fluor>54.84</fluor></mdp><mdp><tmp>72.16</tmp><fluor>54.60</fluor></mdp><mdp><tmp>72.33</tmp><fluor>54.33</fluor></mdp><mdp><tmp>72.56</tmp><fluor>54.08</fluor></mdp><mdp><tmp>72.76</tmp><fluor>53.81</fluor></mdp><mdp><tmp>72.94</tmp><fluor>53.49</fluor></mdp><mdp><tmp>73.15</tmp><fluor>53.27</fluor></mdp><mdp><tmp>73.35</tmp><fluor>53.03</fluor></mdp><mdp><tmp>73.55</tmp><fluor>52.79</fluor></mdp><mdp><tmp>73.75</tmp><fluor>52.59</fluor></mdp><mdp><tmp>73.93</tmp><fluor>52.31</fluor></mdp><mdp><tmp>74.12</tmp><fluor>52.07</fluor></mdp><mdp><tmp>74.33</tmp><fluor>51.85</fluor></mdp><mdp><tmp>74.54</tmp><fluor>51.54</fluor></mdp><mdp><tmp>74.74</tmp><fluor>51.42</fluor></mdp><mdp><tmp>74.95</tmp><fluor>51.14</fluor></mdp><mdp><tmp>75.12</tmp><fluor>50.95</fluor></mdp><mdp><tmp>75.35</tmp><fluor>50.63</fluor></mdp><mdp><tmp>75.56</tmp><fluor>50.44</fluor></mdp><mdp><tmp>75.74</tmp><fluor>50.19</fluor></mdp><mdp><tmp>75.93</tmp><fluor>50.02</fluor></mdp><mdp><tmp>76.11</tmp><fluor>49.83</fluor></mdp><mdp><tmp>76.35</tmp><fluor>49.57</fluor></mdp><mdp><tmp>76.55</tmp><fluor>49.38</fluor></mdp><mdp><tmp>76.73</tmp><fluor>49.16</fluor></mdp><mdp><tmp>76.93</tmp><fluor>48.92</fluor></mdp><mdp><tmp>77.13</tmp><fluor>48.76</fluor></mdp><mdp><tmp>77.33</tmp><fluor>48.49</fluor></mdp><mdp><tmp>77.54</tmp><fluor>48.27</fluor></mdp><mdp><tmp>77.71</tmp><fluor>47.99</fluor></mdp><mdp><tmp>77.92</tmp><fluor>47.61</fluor></mdp><mdp><tmp>78.15</tmp><fluor>47.30</fluor></mdp><mdp><tmp>78.33</tmp><fluor>46.91</fluor></mdp><mdp><tmp>78.52</tmp><fluor>46.34</fluor></mdp><mdp><tmp>78.71</tmp><fluor>45.41</fluor></mdp><mdp><tmp>78.94</tmp><fluor>44.19</fluor></mdp><mdp><tmp>79.12</tmp><fluor>42.10</fluor></mdp><mdp><tmp>79.33</tmp><fluor>39.14</fluor></mdp><mdp><tmp>79.52</tmp><fluor>35.07</fluor></mdp><mdp><tmp>79.73</tmp><fluor>30.23</fluor></mdp><mdp><tmp>79.91</tmp><fluor>25.19</fluor></mdp><mdp><tmp>80.14</tmp><fluor>20.35</fluor></mdp><mdp><tmp>80.31</tmp><fluor>15.99</fluor></mdp><mdp><tmp>80.48</tmp><fluor>12.40</fluor></mdp><mdp><tmp>80.72</tmp><fluor>9.74</fluor></mdp><mdp><tmp>80.93</tmp><fluor>7.97</fluor></mdp><mdp><tmp>81.1</tmp><fluor>7.00</fluor></mdp><mdp><tmp>81.31</tmp><fluor>6.52</fluor></mdp><mdp><tmp>81.49</tmp><fluor>6.30</fluor></mdp><mdp><tmp>81.69</tmp><fluor>6.19</fluor></mdp><mdp><tmp>81.91</tmp><fluor>6.18</fluor></mdp><mdp><tmp>82.11</tmp><fluor>6.13</fluor></mdp><mdp><tmp>82.31</tmp><fluor>6.16</fluor></mdp><mdp><tmp>82.49</tmp><fluor>6.16</fluor></mdp><mdp><tmp>82.71</tmp><fluor>6.14</fluor></mdp><mdp><tmp>82.9</tmp><fluor>6.17</fluor></mdp><mdp><tmp>83.08</tmp><fluor>6.18</fluor></mdp><mdp><tmp>83.27</tmp><fluor>6.21</fluor></mdp><mdp><tmp>83.5</tmp><fluor>6.21</fluor></mdp><mdp><tmp>83.68</tmp><fluor>6.22</fluor></mdp><mdp><tmp>83.92</tmp><fluor>6.21</fluor></mdp><mdp><tmp>84.09</tmp><fluor>6.23</fluor></mdp><mdp><tmp>84.28</tmp><fluor>6.21</fluor></mdp><mdp><tmp>84.49</tmp><fluor>6.20</fluor></mdp><mdp><tmp>84.66</tmp><fluor>6.19</fluor></mdp><mdp><tmp>84.9</tmp><fluor>6.18</fluor></mdp><mdp><tmp>85.11</tmp><fluor>6.16</fluor></mdp><mdp><tmp>85.26</tmp><fluor>6.15</fluor></mdp><mdp><tmp>85.5</tmp><fluor>6.15</fluor></mdp><mdp><tmp>85.68</tmp><fluor>6.11</fluor></mdp><mdp><tmp>85.89</tmp><fluor>6.13</fluor></mdp><mdp><tmp>86.08</tmp><fluor>6.11</fluor></mdp><mdp><tmp>86.26</tmp><fluor>6.10</fluor></mdp><mdp><tmp>86.46</tmp><fluor>6.08</fluor></mdp><mdp><tmp>86.71</tmp><fluor>6.09</fluor></mdp><mdp><tmp>86.86</tmp><fluor>6.08</fluor></mdp><mdp><tmp>87.05</tmp><fluor>6.09</fluor></mdp><mdp><tmp>87.28</tmp><fluor>6.07</fluor></mdp><mdp><tmp>87.46</tmp><fluor>6.06</fluor></mdp><mdp><tmp>87.68</tmp><fluor>6.03</fluor></mdp><mdp><tmp>87.86</tmp><fluor>6.03</fluor></mdp><mdp><tmp>88.08</tmp><fluor>6.03</fluor></mdp><mdp><tmp>88.29</tmp><fluor>6.03</fluor></mdp><mdp><tmp>88.47</tmp><fluor>5.99</fluor></mdp><mdp><tmp>88.69</tmp><fluor>5.99</fluor></mdp><mdp><tmp>88.87</tmp><fluor>6.00</fluor></mdp><mdp><tmp>89.05</tmp><fluor>5.99</fluor></mdp><mdp><tmp>89.28</tmp><fluor>6.00</fluor></mdp><mdp><tmp>89.49</tmp><fluor>5.97</fluor></mdp><mdp><tmp>89.65</tmp><fluor>5.97</fluor></mdp><mdp><tmp>89.83</tmp><fluor>5.94</fluor></mdp><mdp><tmp>90.08</tmp><fluor>5.93</fluor></mdp><mdp><tmp>90.24</tmp><fluor>5.93</fluor></mdp><mdp><tmp>90.45</tmp><fluor>5.93</fluor></mdp><mdp><tmp>90.65</tmp><fluor>5.93</fluor></mdp><mdp><tmp>90.83</tmp><fluor>5.93</fluor></mdp><mdp><tmp>91.04</tmp><fluor>5.91</fluor></mdp><mdp><tmp>91.24</tmp><fluor>5.91</fluor></mdp><mdp><tmp>91.46</tmp><fluor>5.91</fluor></mdp><mdp><tmp>91.64</tmp><fluor>5.89</fluor></mdp><mdp><tmp>91.87</tmp><fluor>5.88</fluor></mdp><mdp><tmp>92.05</tmp><fluor>5.88</fluor></mdp><mdp><tmp>92.25</tmp><fluor>5.87</fluor></mdp><mdp><tmp>92.47</tmp><fluor>5.86</fluor></mdp><mdp><tmp>92.65</tmp><fluor>5.86</fluor></mdp><mdp><tmp>92.85</tmp><fluor>5.86</fluor></mdp><mdp><tmp>93.04</tmp><fluor>5.87</fluor></mdp><mdp><tmp>93.27</tmp><fluor>5.84</fluor></mdp><mdp><tmp>93.46</tmp><fluor>5.82</fluor></mdp><mdp><tmp>93.65</tmp><fluor>5.84</fluor></mdp><mdp><tmp>93.81</tmp><fluor>5.81</fluor></mdp><mdp><tmp>94.04</tmp><fluor>5.83</fluor></mdp><mdp><tmp>94.22</tmp><fluor>5.82</fluor></mdp><mdp><tmp>94.46</tmp><fluor>5.82</fluor></mdp><mdp><tmp>94.65</tmp><fluor>5.81</fluor></mdp><mdp><tmp>94.85</tmp><fluor>5.79</fluor></mdp><bgFluor>13.589</bgFluor><quantFluor>5.321</quantFluor></data></react><react id="16"><sample id="D28_1"/><data><tar id="ACT1"/><cq>22.458</cq><N0>2.42e-06</N0><ampEffMet>LinRegPCR</ampEffMet><ampEff>1.916</ampEff><ampEffSE>0.039</ampEffSE><adp><cyc>1</cyc><fluor>14.29</fluor></adp><adp><cyc>2</cyc><fluor>14.29</fluor></adp><adp><cyc>3</cyc><fluor>14.42</fluor></adp><adp><cyc>4</cyc><fluor>14.18</fluor></adp><adp><cyc>5</cyc><fluor>14.25</fluor></adp><adp><cyc>6</cyc><fluor>14.12</fluor></adp><adp><cyc>7</cyc><fluor>14.03</fluor></adp><adp><cyc>8</cyc><fluor>14.06</fluor></adp><adp><cyc>9</cyc><fluor>13.98</fluor></adp><adp><cyc>10</cyc><fluor>13.95</fluor></adp><adp><cyc>11</cyc><fluor>13.94</fluor></adp><adp><cyc>12</cyc><fluor>13.89</fluor></adp><adp><cyc>13</cyc><fluor>13.90</fluor></adp><adp><cyc>14</cyc><fluor>13.85</fluor></adp><adp><cyc>15</cyc><fluor>13.85</fluor></adp><adp><cyc>16</cyc><fluor>13.81</fluor></adp><adp><cyc>17</cyc><fluor>13.85</fluor></adp><adp><cyc>18</cyc><fluor>13.94</fluor></adp><adp><cyc>19</cyc><fluor>14.20</fluor></adp><adp><cyc>20</cyc><fluor>14.78</fluor></adp><adp><cyc>21</cyc><fluor>15.81</fluor></adp><adp><cyc>22</cyc><fluor>17.73</fluor></adp><adp><cyc>23</cyc><fluor>21.23</fluor></adp><adp><cyc>24</cyc><fluor>26.95</fluor></adp><adp><cyc>25</cyc><fluor>35.20</fluor></adp><adp><cyc>26</cyc><fluor>45.38</fluor></adp><adp><cyc>27</cyc><fluor>54.81</fluor></adp><adp><cyc>28</cyc><fluor>61.78</fluor></adp><adp><cyc>29</cyc><fluor>66.27</fluor></adp><adp><cyc>30</cyc><fluor>68.90</fluor></adp><adp><cyc>31</cyc><fluor>70.37</fluor></adp><adp><cyc>32</cyc><fluor>71.34</fluor></adp><adp><cyc>33</cyc><fluor>72.03</fluor></adp><adp><cyc>34</cyc><fluor>72.29</fluor></adp><adp><cyc>35</cyc><fluor>72.75</fluor></adp><adp><cyc>36</cyc><fluor>72.77</fluor></adp><adp><cyc>37</cyc><fluor>72.66</fluor></adp><adp><cyc>38</cyc><fluor>72.80</fluor></adp><adp><cyc>39</cyc><fluor>72.55</fluor></adp><adp><cyc>40</cyc><fluor>72.62</fluor></adp><mdp><tmp>59.92</tmp><fluor>72.98</fluor></mdp><mdp><tmp>59.79</tmp><fluor>73.05</fluor></mdp><mdp><tmp>59.76</tmp><fluor>73.02</fluor></mdp><mdp><tmp>59.98</tmp><fluor>73.04</fluor></mdp><mdp><tmp>60.22</tmp><fluor>72.93</fluor></mdp><mdp><tmp>60.45</tmp><fluor>72.76</fluor></mdp><mdp><tmp>60.7</tmp><fluor>72.52</fluor></mdp><mdp><tmp>60.98</tmp><fluor>72.30</fluor></mdp><mdp><tmp>61.16</tmp><fluor>72.01</fluor></mdp><mdp><tmp>61.41</tmp><fluor>71.65</fluor></mdp><mdp><tmp>61.63</tmp><fluor>71.30</fluor></mdp><mdp><tmp>61.84</tmp><fluor>71.07</fluor></mdp><mdp><tmp>62.09</tmp><fluor>70.71</fluor></mdp><mdp><tmp>62.28</tmp><fluor>70.36</fluor></mdp><mdp><tmp>62.49</tmp><fluor>70.08</fluor></mdp><mdp><tmp>62.71</tmp><fluor>69.67</fluor></mdp><mdp><tmp>62.92</tmp><fluor>69.29</fluor></mdp><mdp><tmp>63.13</tmp><fluor>69.01</fluor></mdp><mdp><tmp>63.31</tmp><fluor>68.65</fluor></mdp><mdp><tmp>63.56</tmp><fluor>68.27</fluor></mdp><mdp><tmp>63.73</tmp><fluor>67.91</fluor></mdp><mdp><tmp>63.95</tmp><fluor>67.60</fluor></mdp><mdp><tmp>64.14</tmp><fluor>67.24</fluor></mdp><mdp><tmp>64.34</tmp><fluor>66.94</fluor></mdp><mdp><tmp>64.55</tmp><fluor>66.51</fluor></mdp><mdp><tmp>64.77</tmp><fluor>66.25</fluor></mdp><mdp><tmp>64.94</tmp><fluor>65.92</fluor></mdp><mdp><tmp>65.16</tmp><fluor>65.49</fluor></mdp><mdp><tmp>65.37</tmp><fluor>65.11</fluor></mdp><mdp><tmp>65.57</tmp><fluor>64.92</fluor></mdp><mdp><tmp>65.79</tmp><fluor>64.53</fluor></mdp><mdp><tmp>65.96</tmp><fluor>64.26</fluor></mdp><mdp><tmp>66.18</tmp><fluor>63.86</fluor></mdp><mdp><tmp>66.38</tmp><fluor>63.57</fluor></mdp><mdp><tmp>66.59</tmp><fluor>63.22</fluor></mdp><mdp><tmp>66.77</tmp><fluor>62.98</fluor></mdp><mdp><tmp>66.95</tmp><fluor>62.63</fluor></mdp><mdp><tmp>67.15</tmp><fluor>62.39</fluor></mdp><mdp><tmp>67.39</tmp><fluor>62.06</fluor></mdp><mdp><tmp>67.57</tmp><fluor>61.72</fluor></mdp><mdp><tmp>67.78</tmp><fluor>61.36</fluor></mdp><mdp><tmp>67.96</tmp><fluor>61.12</fluor></mdp><mdp><tmp>68.16</tmp><fluor>60.85</fluor></mdp><mdp><tmp>68.4</tmp><fluor>60.56</fluor></mdp><mdp><tmp>68.55</tmp><fluor>60.19</fluor></mdp><mdp><tmp>68.75</tmp><fluor>59.95</fluor></mdp><mdp><tmp>68.95</tmp><fluor>59.63</fluor></mdp><mdp><tmp>69.16</tmp><fluor>59.34</fluor></mdp><mdp><tmp>69.38</tmp><fluor>59.04</fluor></mdp><mdp><tmp>69.58</tmp><fluor>58.67</fluor></mdp><mdp><tmp>69.75</tmp><fluor>58.44</fluor></mdp><mdp><tmp>69.96</tmp><fluor>58.24</fluor></mdp><mdp><tmp>70.16</tmp><fluor>57.85</fluor></mdp><mdp><tmp>70.37</tmp><fluor>57.58</fluor></mdp><mdp><tmp>70.54</tmp><fluor>57.26</fluor></mdp><mdp><tmp>70.75</tmp><fluor>57.03</fluor></mdp><mdp><tmp>70.95</tmp><fluor>56.77</fluor></mdp><mdp><tmp>71.16</tmp><fluor>56.49</fluor></mdp><mdp><tmp>71.37</tmp><fluor>56.22</fluor></mdp><mdp><tmp>71.54</tmp><fluor>55.93</fluor></mdp><mdp><tmp>71.74</tmp><fluor>55.69</fluor></mdp><mdp><tmp>71.95</tmp><fluor>55.35</fluor></mdp><mdp><tmp>72.16</tmp><fluor>55.06</fluor></mdp><mdp><tmp>72.33</tmp><fluor>54.83</fluor></mdp><mdp><tmp>72.56</tmp><fluor>54.56</fluor></mdp><mdp><tmp>72.76</tmp><fluor>54.33</fluor></mdp><mdp><tmp>72.94</tmp><fluor>54.07</fluor></mdp><mdp><tmp>73.15</tmp><fluor>53.84</fluor></mdp><mdp><tmp>73.35</tmp><fluor>53.56</fluor></mdp><mdp><tmp>73.55</tmp><fluor>53.36</fluor></mdp><mdp><tmp>73.75</tmp><fluor>53.10</fluor></mdp><mdp><tmp>73.93</tmp><fluor>52.85</fluor></mdp><mdp><tmp>74.12</tmp><fluor>52.61</fluor></mdp><mdp><tmp>74.33</tmp><fluor>52.32</fluor></mdp><mdp><tmp>74.54</tmp><fluor>52.09</fluor></mdp><mdp><tmp>74.74</tmp><fluor>51.91</fluor></mdp><mdp><tmp>74.95</tmp><fluor>51.71</fluor></mdp><mdp><tmp>75.12</tmp><fluor>51.45</fluor></mdp><mdp><tmp>75.35</tmp><fluor>51.24</fluor></mdp><mdp><tmp>75.56</tmp><fluor>51.11</fluor></mdp><mdp><tmp>75.74</tmp><fluor>50.78</fluor></mdp><mdp><tmp>75.93</tmp><fluor>50.54</fluor></mdp><mdp><tmp>76.11</tmp><fluor>50.39</fluor></mdp><mdp><tmp>76.35</tmp><fluor>50.17</fluor></mdp><mdp><tmp>76.55</tmp><fluor>49.92</fluor></mdp><mdp><tmp>76.73</tmp><fluor>49.71</fluor></mdp><mdp><tmp>76.93</tmp><fluor>49.52</fluor></mdp><mdp><tmp>77.13</tmp><fluor>49.30</fluor></mdp><mdp><tmp>77.33</tmp><fluor>49.07</fluor></mdp><mdp><tmp>77.54</tmp><fluor>48.87</fluor></mdp><mdp><tmp>77.71</tmp><fluor>48.64</fluor></mdp><mdp><tmp>77.92</tmp><fluor>48.34</fluor></mdp><mdp><tmp>78.15</tmp><fluor>48.05</fluor></mdp><mdp><tmp>78.33</tmp><fluor>47.61</fluor></mdp><mdp><tmp>78.52</tmp><fluor>47.14</fluor></mdp><mdp><tmp>78.71</tmp><fluor>46.41</fluor></mdp><mdp><tmp>78.94</tmp><fluor>45.29</fluor></mdp><mdp><tmp>79.12</tmp><fluor>43.51</fluor></mdp><mdp><tmp>79.33</tmp><fluor>40.92</fluor></mdp><mdp><tmp>79.52</tmp><fluor>37.27</fluor></mdp><mdp><tmp>79.73</tmp><fluor>32.66</fluor></mdp><mdp><tmp>79.91</tmp><fluor>27.63</fluor></mdp><mdp><tmp>80.14</tmp><fluor>22.64</fluor></mdp><mdp><tmp>80.31</tmp><fluor>18.00</fluor></mdp><mdp><tmp>80.48</tmp><fluor>14.08</fluor></mdp><mdp><tmp>80.72</tmp><fluor>10.99</fluor></mdp><mdp><tmp>80.93</tmp><fluor>8.82</fluor></mdp><mdp><tmp>81.1</tmp><fluor>7.51</fluor></mdp><mdp><tmp>81.31</tmp><fluor>6.82</fluor></mdp><mdp><tmp>81.49</tmp><fluor>6.51</fluor></mdp><mdp><tmp>81.69</tmp><fluor>6.36</fluor></mdp><mdp><tmp>81.91</tmp><fluor>6.31</fluor></mdp><mdp><tmp>82.11</tmp><fluor>6.29</fluor></mdp><mdp><tmp>82.31</tmp><fluor>6.28</fluor></mdp><mdp><tmp>82.49</tmp><fluor>6.30</fluor></mdp><mdp><tmp>82.71</tmp><fluor>6.27</fluor></mdp><mdp><tmp>82.9</tmp><fluor>6.29</fluor></mdp><mdp><tmp>83.08</tmp><fluor>6.29</fluor></mdp><mdp><tmp>83.27</tmp><fluor>6.30</fluor></mdp><mdp><tmp>83.5</tmp><fluor>6.30</fluor></mdp><mdp><tmp>83.68</tmp><fluor>6.30</fluor></mdp><mdp><tmp>83.92</tmp><fluor>6.28</fluor></mdp><mdp><tmp>84.09</tmp><fluor>6.28</fluor></mdp><mdp><tmp>84.28</tmp><fluor>6.29</fluor></mdp><mdp><tmp>84.49</tmp><fluor>6.25</fluor></mdp><mdp><tmp>84.66</tmp><fluor>6.24</fluor></mdp><mdp><tmp>84.9</tmp><fluor>6.22</fluor></mdp><mdp><tmp>85.11</tmp><fluor>6.22</fluor></mdp><mdp><tmp>85.26</tmp><fluor>6.22</fluor></mdp><mdp><tmp>85.5</tmp><fluor>6.20</fluor></mdp><mdp><tmp>85.68</tmp><fluor>6.19</fluor></mdp><mdp><tmp>85.89</tmp><fluor>6.17</fluor></mdp><mdp><tmp>86.08</tmp><fluor>6.17</fluor></mdp><mdp><tmp>86.26</tmp><fluor>6.18</fluor></mdp><mdp><tmp>86.46</tmp><fluor>6.15</fluor></mdp><mdp><tmp>86.71</tmp><fluor>6.14</fluor></mdp><mdp><tmp>86.86</tmp><fluor>6.15</fluor></mdp><mdp><tmp>87.05</tmp><fluor>6.13</fluor></mdp><mdp><tmp>87.28</tmp><fluor>6.11</fluor></mdp><mdp><tmp>87.46</tmp><fluor>6.11</fluor></mdp><mdp><tmp>87.68</tmp><fluor>6.07</fluor></mdp><mdp><tmp>87.86</tmp><fluor>6.11</fluor></mdp><mdp><tmp>88.08</tmp><fluor>6.08</fluor></mdp><mdp><tmp>88.29</tmp><fluor>6.07</fluor></mdp><mdp><tmp>88.47</tmp><fluor>6.07</fluor></mdp><mdp><tmp>88.69</tmp><fluor>6.05</fluor></mdp><mdp><tmp>88.87</tmp><fluor>6.03</fluor></mdp><mdp><tmp>89.05</tmp><fluor>6.02</fluor></mdp><mdp><tmp>89.28</tmp><fluor>6.03</fluor></mdp><mdp><tmp>89.49</tmp><fluor>6.02</fluor></mdp><mdp><tmp>89.65</tmp><fluor>6.00</fluor></mdp><mdp><tmp>89.83</tmp><fluor>6.01</fluor></mdp><mdp><tmp>90.08</tmp><fluor>6.00</fluor></mdp><mdp><tmp>90.24</tmp><fluor>6.00</fluor></mdp><mdp><tmp>90.45</tmp><fluor>5.96</fluor></mdp><mdp><tmp>90.65</tmp><fluor>6.00</fluor></mdp><mdp><tmp>90.83</tmp><fluor>5.96</fluor></mdp><mdp><tmp>91.04</tmp><fluor>5.94</fluor></mdp><mdp><tmp>91.24</tmp><fluor>5.96</fluor></mdp><mdp><tmp>91.46</tmp><fluor>5.94</fluor></mdp><mdp><tmp>91.64</tmp><fluor>5.94</fluor></mdp><mdp><tmp>91.87</tmp><fluor>5.92</fluor></mdp><mdp><tmp>92.05</tmp><fluor>5.94</fluor></mdp><mdp><tmp>92.25</tmp><fluor>5.92</fluor></mdp><mdp><tmp>92.47</tmp><fluor>5.92</fluor></mdp><mdp><tmp>92.65</tmp><fluor>5.91</fluor></mdp><mdp><tmp>92.85</tmp><fluor>5.90</fluor></mdp><mdp><tmp>93.04</tmp><fluor>5.88</fluor></mdp><mdp><tmp>93.27</tmp><fluor>5.89</fluor></mdp><mdp><tmp>93.46</tmp><fluor>5.88</fluor></mdp><mdp><tmp>93.65</tmp><fluor>5.90</fluor></mdp><mdp><tmp>93.81</tmp><fluor>5.87</fluor></mdp><mdp><tmp>94.04</tmp><fluor>5.86</fluor></mdp><mdp><tmp>94.22</tmp><fluor>5.85</fluor></mdp><mdp><tmp>94.46</tmp><fluor>5.87</fluor></mdp><mdp><tmp>94.65</tmp><fluor>5.84</fluor></mdp><mdp><tmp>94.85</tmp><fluor>5.86</fluor></mdp><bgFluor>13.724</bgFluor><quantFluor>5.321</quantFluor></data></react><react id="17"><sample id="D28_2"/><data><tar id="ACT1"/><cq>21.415</cq><N0>4.78e-06</N0><ampEffMet>LinRegPCR</ampEffMet><ampEff>1.916</ampEff><ampEffSE>0.039</ampEffSE><adp><cyc>1</cyc><fluor>14.01</fluor></adp><adp><cyc>2</cyc><fluor>14.15</fluor></adp><adp><cyc>3</cyc><fluor>14.11</fluor></adp><adp><cyc>4</cyc><fluor>14.00</fluor></adp><adp><cyc>5</cyc><fluor>14.06</fluor></adp><adp><cyc>6</cyc><fluor>13.94</fluor></adp><adp><cyc>7</cyc><fluor>13.82</fluor></adp><adp><cyc>8</cyc><fluor>13.81</fluor></adp><adp><cyc>9</cyc><fluor>13.76</fluor></adp><adp><cyc>10</cyc><fluor>13.79</fluor></adp><adp><cyc>11</cyc><fluor>13.73</fluor></adp><adp><cyc>12</cyc><fluor>13.75</fluor></adp><adp><cyc>13</cyc><fluor>13.69</fluor></adp><adp><cyc>14</cyc><fluor>13.62</fluor></adp><adp><cyc>15</cyc><fluor>13.63</fluor></adp><adp><cyc>16</cyc><fluor>13.73</fluor></adp><adp><cyc>17</cyc><fluor>13.89</fluor></adp><adp><cyc>18</cyc><fluor>14.02</fluor></adp><adp><cyc>19</cyc><fluor>14.71</fluor></adp><adp><cyc>20</cyc><fluor>15.69</fluor></adp><adp><cyc>21</cyc><fluor>17.67</fluor></adp><adp><cyc>22</cyc><fluor>21.27</fluor></adp><adp><cyc>23</cyc><fluor>27.15</fluor></adp><adp><cyc>24</cyc><fluor>35.39</fluor></adp><adp><cyc>25</cyc><fluor>45.04</fluor></adp><adp><cyc>26</cyc><fluor>53.77</fluor></adp><adp><cyc>27</cyc><fluor>60.10</fluor></adp><adp><cyc>28</cyc><fluor>64.04</fluor></adp><adp><cyc>29</cyc><fluor>66.16</fluor></adp><adp><cyc>30</cyc><fluor>67.19</fluor></adp><adp><cyc>31</cyc><fluor>68.16</fluor></adp><adp><cyc>32</cyc><fluor>68.84</fluor></adp><adp><cyc>33</cyc><fluor>69.23</fluor></adp><adp><cyc>34</cyc><fluor>69.35</fluor></adp><adp><cyc>35</cyc><fluor>69.39</fluor></adp><adp><cyc>36</cyc><fluor>69.45</fluor></adp><adp><cyc>37</cyc><fluor>69.47</fluor></adp><adp><cyc>38</cyc><fluor>69.51</fluor></adp><adp><cyc>39</cyc><fluor>69.37</fluor></adp><adp><cyc>40</cyc><fluor>69.24</fluor></adp><mdp><tmp>59.92</tmp><fluor>69.51</fluor></mdp><mdp><tmp>59.79</tmp><fluor>69.64</fluor></mdp><mdp><tmp>59.76</tmp><fluor>69.63</fluor></mdp><mdp><tmp>59.98</tmp><fluor>69.60</fluor></mdp><mdp><tmp>60.22</tmp><fluor>69.44</fluor></mdp><mdp><tmp>60.45</tmp><fluor>69.39</fluor></mdp><mdp><tmp>60.7</tmp><fluor>69.08</fluor></mdp><mdp><tmp>60.98</tmp><fluor>68.82</fluor></mdp><mdp><tmp>61.16</tmp><fluor>68.61</fluor></mdp><mdp><tmp>61.41</tmp><fluor>68.33</fluor></mdp><mdp><tmp>61.63</tmp><fluor>67.92</fluor></mdp><mdp><tmp>61.84</tmp><fluor>67.67</fluor></mdp><mdp><tmp>62.09</tmp><fluor>67.29</fluor></mdp><mdp><tmp>62.28</tmp><fluor>67.03</fluor></mdp><mdp><tmp>62.49</tmp><fluor>66.71</fluor></mdp><mdp><tmp>62.71</tmp><fluor>66.39</fluor></mdp><mdp><tmp>62.92</tmp><fluor>65.96</fluor></mdp><mdp><tmp>63.13</tmp><fluor>65.67</fluor></mdp><mdp><tmp>63.31</tmp><fluor>65.33</fluor></mdp><mdp><tmp>63.56</tmp><fluor>64.95</fluor></mdp><mdp><tmp>63.73</tmp><fluor>64.73</fluor></mdp><mdp><tmp>63.95</tmp><fluor>64.38</fluor></mdp><mdp><tmp>64.14</tmp><fluor>64.07</fluor></mdp><mdp><tmp>64.34</tmp><fluor>63.72</fluor></mdp><mdp><tmp>64.55</tmp><fluor>63.36</fluor></mdp><mdp><tmp>64.77</tmp><fluor>63.09</fluor></mdp><mdp><tmp>64.94</tmp><fluor>62.79</fluor></mdp><mdp><tmp>65.16</tmp><fluor>62.37</fluor></mdp><mdp><tmp>65.37</tmp><fluor>62.04</fluor></mdp><mdp><tmp>65.57</tmp><fluor>61.74</fluor></mdp><mdp><tmp>65.79</tmp><fluor>61.45</fluor></mdp><mdp><tmp>65.96</tmp><fluor>61.21</fluor></mdp><mdp><tmp>66.18</tmp><fluor>60.97</fluor></mdp><mdp><tmp>66.38</tmp><fluor>60.59</fluor></mdp><mdp><tmp>66.59</tmp><fluor>60.22</fluor></mdp><mdp><tmp>66.77</tmp><fluor>60.01</fluor></mdp><mdp><tmp>66.95</tmp><fluor>59.70</fluor></mdp><mdp><tmp>67.15</tmp><fluor>59.31</fluor></mdp><mdp><tmp>67.39</tmp><fluor>59.01</fluor></mdp><mdp><tmp>67.57</tmp><fluor>58.69</fluor></mdp><mdp><tmp>67.78</tmp><fluor>58.49</fluor></mdp><mdp><tmp>67.96</tmp><fluor>58.18</fluor></mdp><mdp><tmp>68.16</tmp><fluor>57.86</fluor></mdp><mdp><tmp>68.4</tmp><fluor>57.56</fluor></mdp><mdp><tmp>68.55</tmp><fluor>57.29</fluor></mdp><mdp><tmp>68.75</tmp><fluor>56.98</fluor></mdp><mdp><tmp>68.95</tmp><fluor>56.74</fluor></mdp><mdp><tmp>69.16</tmp><fluor>56.33</fluor></mdp><mdp><tmp>69.38</tmp><fluor>56.08</fluor></mdp><mdp><tmp>69.58</tmp><fluor>55.86</fluor></mdp><mdp><tmp>69.75</tmp><fluor>55.58</fluor></mdp><mdp><tmp>69.96</tmp><fluor>55.39</fluor></mdp><mdp><tmp>70.16</tmp><fluor>55.02</fluor></mdp><mdp><tmp>70.37</tmp><fluor>54.66</fluor></mdp><mdp><tmp>70.54</tmp><fluor>54.47</fluor></mdp><mdp><tmp>70.75</tmp><fluor>54.23</fluor></mdp><mdp><tmp>70.95</tmp><fluor>53.88</fluor></mdp><mdp><tmp>71.16</tmp><fluor>53.69</fluor></mdp><mdp><tmp>71.37</tmp><fluor>53.39</fluor></mdp><mdp><tmp>71.54</tmp><fluor>53.16</fluor></mdp><mdp><tmp>71.74</tmp><fluor>52.86</fluor></mdp><mdp><tmp>71.95</tmp><fluor>52.61</fluor></mdp><mdp><tmp>72.16</tmp><fluor>52.36</fluor></mdp><mdp><tmp>72.33</tmp><fluor>52.03</fluor></mdp><mdp><tmp>72.56</tmp><fluor>51.83</fluor></mdp><mdp><tmp>72.76</tmp><fluor>51.57</fluor></mdp><mdp><tmp>72.94</tmp><fluor>51.36</fluor></mdp><mdp><tmp>73.15</tmp><fluor>51.08</fluor></mdp><mdp><tmp>73.35</tmp><fluor>50.79</fluor></mdp><mdp><tmp>73.55</tmp><fluor>50.63</fluor></mdp><mdp><tmp>73.75</tmp><fluor>50.40</fluor></mdp><mdp><tmp>73.93</tmp><fluor>50.17</fluor></mdp><mdp><tmp>74.12</tmp><fluor>49.93</fluor></mdp><mdp><tmp>74.33</tmp><fluor>49.65</fluor></mdp><mdp><tmp>74.54</tmp><fluor>49.50</fluor></mdp><mdp><tmp>74.74</tmp><fluor>49.18</fluor></mdp><mdp><tmp>74.95</tmp><fluor>49.01</fluor></mdp><mdp><tmp>75.12</tmp><fluor>48.77</fluor></mdp><mdp><tmp>75.35</tmp><fluor>48.48</fluor></mdp><mdp><tmp>75.56</tmp><fluor>48.26</fluor></mdp><mdp><tmp>75.74</tmp><fluor>48.06</fluor></mdp><mdp><tmp>75.93</tmp><fluor>47.89</fluor></mdp><mdp><tmp>76.11</tmp><fluor>47.62</fluor></mdp><mdp><tmp>76.35</tmp><fluor>47.51</fluor></mdp><mdp><tmp>76.55</tmp><fluor>47.26</fluor></mdp><mdp><tmp>76.73</tmp><fluor>47.06</fluor></mdp><mdp><tmp>76.93</tmp><fluor>46.84</fluor></mdp><mdp><tmp>77.13</tmp><fluor>46.67</fluor></mdp><mdp><tmp>77.33</tmp><fluor>46.43</fluor></mdp><mdp><tmp>77.54</tmp><fluor>46.17</fluor></mdp><mdp><tmp>77.71</tmp><fluor>45.97</fluor></mdp><mdp><tmp>77.92</tmp><fluor>45.66</fluor></mdp><mdp><tmp>78.15</tmp><fluor>45.35</fluor></mdp><mdp><tmp>78.33</tmp><fluor>44.98</fluor></mdp><mdp><tmp>78.52</tmp><fluor>44.40</fluor></mdp><mdp><tmp>78.71</tmp><fluor>43.61</fluor></mdp><mdp><tmp>78.94</tmp><fluor>42.51</fluor></mdp><mdp><tmp>79.12</tmp><fluor>40.70</fluor></mdp><mdp><tmp>79.33</tmp><fluor>37.96</fluor></mdp><mdp><tmp>79.52</tmp><fluor>34.31</fluor></mdp><mdp><tmp>79.73</tmp><fluor>29.88</fluor></mdp><mdp><tmp>79.91</tmp><fluor>25.12</fluor></mdp><mdp><tmp>80.14</tmp><fluor>20.51</fluor></mdp><mdp><tmp>80.31</tmp><fluor>16.40</fluor></mdp><mdp><tmp>80.48</tmp><fluor>12.90</fluor></mdp><mdp><tmp>80.72</tmp><fluor>10.20</fluor></mdp><mdp><tmp>80.93</tmp><fluor>8.35</fluor></mdp><mdp><tmp>81.1</tmp><fluor>7.25</fluor></mdp><mdp><tmp>81.31</tmp><fluor>6.71</fluor></mdp><mdp><tmp>81.49</tmp><fluor>6.48</fluor></mdp><mdp><tmp>81.69</tmp><fluor>6.34</fluor></mdp><mdp><tmp>81.91</tmp><fluor>6.30</fluor></mdp><mdp><tmp>82.11</tmp><fluor>6.27</fluor></mdp><mdp><tmp>82.31</tmp><fluor>6.27</fluor></mdp><mdp><tmp>82.49</tmp><fluor>6.26</fluor></mdp><mdp><tmp>82.71</tmp><fluor>6.28</fluor></mdp><mdp><tmp>82.9</tmp><fluor>6.27</fluor></mdp><mdp><tmp>83.08</tmp><fluor>6.27</fluor></mdp><mdp><tmp>83.27</tmp><fluor>6.30</fluor></mdp><mdp><tmp>83.5</tmp><fluor>6.31</fluor></mdp><mdp><tmp>83.68</tmp><fluor>6.32</fluor></mdp><mdp><tmp>83.92</tmp><fluor>6.34</fluor></mdp><mdp><tmp>84.09</tmp><fluor>6.37</fluor></mdp><mdp><tmp>84.28</tmp><fluor>6.35</fluor></mdp><mdp><tmp>84.49</tmp><fluor>6.35</fluor></mdp><mdp><tmp>84.66</tmp><fluor>6.37</fluor></mdp><mdp><tmp>84.9</tmp><fluor>6.34</fluor></mdp><mdp><tmp>85.11</tmp><fluor>6.34</fluor></mdp><mdp><tmp>85.26</tmp><fluor>6.33</fluor></mdp><mdp><tmp>85.5</tmp><fluor>6.31</fluor></mdp><mdp><tmp>85.68</tmp><fluor>6.29</fluor></mdp><mdp><tmp>85.89</tmp><fluor>6.30</fluor></mdp><mdp><tmp>86.08</tmp><fluor>6.27</fluor></mdp><mdp><tmp>86.26</tmp><fluor>6.26</fluor></mdp><mdp><tmp>86.46</tmp><fluor>6.26</fluor></mdp><mdp><tmp>86.71</tmp><fluor>6.23</fluor></mdp><mdp><tmp>86.86</tmp><fluor>6.23</fluor></mdp><mdp><tmp>87.05</tmp><fluor>6.23</fluor></mdp><mdp><tmp>87.28</tmp><fluor>6.22</fluor></mdp><mdp><tmp>87.46</tmp><fluor>6.21</fluor></mdp><mdp><tmp>87.68</tmp><fluor>6.19</fluor></mdp><mdp><tmp>87.86</tmp><fluor>6.18</fluor></mdp><mdp><tmp>88.08</tmp><fluor>6.18</fluor></mdp><mdp><tmp>88.29</tmp><fluor>6.16</fluor></mdp><mdp><tmp>88.47</tmp><fluor>6.15</fluor></mdp><mdp><tmp>88.69</tmp><fluor>6.16</fluor></mdp><mdp><tmp>88.87</tmp><fluor>6.15</fluor></mdp><mdp><tmp>89.05</tmp><fluor>6.12</fluor></mdp><mdp><tmp>89.28</tmp><fluor>6.10</fluor></mdp><mdp><tmp>89.49</tmp><fluor>6.12</fluor></mdp><mdp><tmp>89.65</tmp><fluor>6.10</fluor></mdp><mdp><tmp>89.83</tmp><fluor>6.10</fluor></mdp><mdp><tmp>90.08</tmp><fluor>6.10</fluor></mdp><mdp><tmp>90.24</tmp><fluor>6.09</fluor></mdp><mdp><tmp>90.45</tmp><fluor>6.10</fluor></mdp><mdp><tmp>90.65</tmp><fluor>6.10</fluor></mdp><mdp><tmp>90.83</tmp><fluor>6.07</fluor></mdp><mdp><tmp>91.04</tmp><fluor>6.04</fluor></mdp><mdp><tmp>91.24</tmp><fluor>6.05</fluor></mdp><mdp><tmp>91.46</tmp><fluor>6.04</fluor></mdp><mdp><tmp>91.64</tmp><fluor>6.04</fluor></mdp><mdp><tmp>91.87</tmp><fluor>6.04</fluor></mdp><mdp><tmp>92.05</tmp><fluor>6.03</fluor></mdp><mdp><tmp>92.25</tmp><fluor>6.04</fluor></mdp><mdp><tmp>92.47</tmp><fluor>6.02</fluor></mdp><mdp><tmp>92.65</tmp><fluor>6.00</fluor></mdp><mdp><tmp>92.85</tmp><fluor>6.00</fluor></mdp><mdp><tmp>93.04</tmp><fluor>6.02</fluor></mdp><mdp><tmp>93.27</tmp><fluor>5.99</fluor></mdp><mdp><tmp>93.46</tmp><fluor>6.01</fluor></mdp><mdp><tmp>93.65</tmp><fluor>5.97</fluor></mdp><mdp><tmp>93.81</tmp><fluor>5.98</fluor></mdp><mdp><tmp>94.04</tmp><fluor>5.96</fluor></mdp><mdp><tmp>94.22</tmp><fluor>5.95</fluor></mdp><mdp><tmp>94.46</tmp><fluor>5.96</fluor></mdp><mdp><tmp>94.65</tmp><fluor>5.96</fluor></mdp><mdp><tmp>94.85</tmp><fluor>5.95</fluor></mdp><bgFluor>13.586</bgFluor><quantFluor>5.321</quantFluor></data></react><react id="18"><sample id="D28_3"/><data><tar id="ACT1"/><cq>21.622</cq><N0>4.18e-06</N0><ampEffMet>LinRegPCR</ampEffMet><ampEff>1.916</ampEff><ampEffSE>0.039</ampEffSE><adp><cyc>1</cyc><fluor>14.52</fluor></adp><adp><cyc>2</cyc><fluor>14.46</fluor></adp><adp><cyc>3</cyc><fluor>14.37</fluor></adp><adp><cyc>4</cyc><fluor>14.26</fluor></adp><adp><cyc>5</cyc><fluor>14.46</fluor></adp><adp><cyc>6</cyc><fluor>14.40</fluor></adp><adp><cyc>7</cyc><fluor>14.33</fluor></adp><adp><cyc>8</cyc><fluor>14.25</fluor></adp><adp><cyc>9</cyc><fluor>14.33</fluor></adp><adp><cyc>10</cyc><fluor>14.18</fluor></adp><adp><cyc>11</cyc><fluor>14.17</fluor></adp><adp><cyc>12</cyc><fluor>14.15</fluor></adp><adp><cyc>13</cyc><fluor>14.14</fluor></adp><adp><cyc>14</cyc><fluor>14.09</fluor></adp><adp><cyc>15</cyc><fluor>14.16</fluor></adp><adp><cyc>16</cyc><fluor>14.15</fluor></adp><adp><cyc>17</cyc><fluor>14.25</fluor></adp><adp><cyc>18</cyc><fluor>14.51</fluor></adp><adp><cyc>19</cyc><fluor>15.03</fluor></adp><adp><cyc>20</cyc><fluor>15.82</fluor></adp><adp><cyc>21</cyc><fluor>17.44</fluor></adp><adp><cyc>22</cyc><fluor>20.53</fluor></adp><adp><cyc>23</cyc><fluor>25.79</fluor></adp><adp><cyc>24</cyc><fluor>33.72</fluor></adp><adp><cyc>25</cyc><fluor>43.80</fluor></adp><adp><cyc>26</cyc><fluor>53.67</fluor></adp><adp><cyc>27</cyc><fluor>61.75</fluor></adp><adp><cyc>28</cyc><fluor>66.69</fluor></adp><adp><cyc>29</cyc><fluor>69.97</fluor></adp><adp><cyc>30</cyc><fluor>71.33</fluor></adp><adp><cyc>31</cyc><fluor>72.54</fluor></adp><adp><cyc>32</cyc><fluor>73.29</fluor></adp><adp><cyc>33</cyc><fluor>73.79</fluor></adp><adp><cyc>34</cyc><fluor>74.11</fluor></adp><adp><cyc>35</cyc><fluor>74.18</fluor></adp><adp><cyc>36</cyc><fluor>74.16</fluor></adp><adp><cyc>37</cyc><fluor>74.12</fluor></adp><adp><cyc>38</cyc><fluor>74.13</fluor></adp><adp><cyc>39</cyc><fluor>74.04</fluor></adp><adp><cyc>40</cyc><fluor>74.09</fluor></adp><mdp><tmp>59.92</tmp><fluor>74.41</fluor></mdp><mdp><tmp>59.79</tmp><fluor>74.43</fluor></mdp><mdp><tmp>59.76</tmp><fluor>74.49</fluor></mdp><mdp><tmp>59.98</tmp><fluor>74.43</fluor></mdp><mdp><tmp>60.22</tmp><fluor>74.34</fluor></mdp><mdp><tmp>60.45</tmp><fluor>74.12</fluor></mdp><mdp><tmp>60.7</tmp><fluor>73.99</fluor></mdp><mdp><tmp>60.98</tmp><fluor>73.64</fluor></mdp><mdp><tmp>61.16</tmp><fluor>73.41</fluor></mdp><mdp><tmp>61.41</tmp><fluor>73.08</fluor></mdp><mdp><tmp>61.63</tmp><fluor>72.65</fluor></mdp><mdp><tmp>61.84</tmp><fluor>72.48</fluor></mdp><mdp><tmp>62.09</tmp><fluor>72.10</fluor></mdp><mdp><tmp>62.28</tmp><fluor>71.77</fluor></mdp><mdp><tmp>62.49</tmp><fluor>71.35</fluor></mdp><mdp><tmp>62.71</tmp><fluor>71.06</fluor></mdp><mdp><tmp>62.92</tmp><fluor>70.68</fluor></mdp><mdp><tmp>63.13</tmp><fluor>70.28</fluor></mdp><mdp><tmp>63.31</tmp><fluor>69.94</fluor></mdp><mdp><tmp>63.56</tmp><fluor>69.60</fluor></mdp><mdp><tmp>63.73</tmp><fluor>69.35</fluor></mdp><mdp><tmp>63.95</tmp><fluor>68.95</fluor></mdp><mdp><tmp>64.14</tmp><fluor>68.65</fluor></mdp><mdp><tmp>64.34</tmp><fluor>68.23</fluor></mdp><mdp><tmp>64.55</tmp><fluor>67.85</fluor></mdp><mdp><tmp>64.77</tmp><fluor>67.68</fluor></mdp><mdp><tmp>64.94</tmp><fluor>67.21</fluor></mdp><mdp><tmp>65.16</tmp><fluor>66.94</fluor></mdp><mdp><tmp>65.37</tmp><fluor>66.57</fluor></mdp><mdp><tmp>65.57</tmp><fluor>66.28</fluor></mdp><mdp><tmp>65.79</tmp><fluor>65.93</fluor></mdp><mdp><tmp>65.96</tmp><fluor>65.62</fluor></mdp><mdp><tmp>66.18</tmp><fluor>65.30</fluor></mdp><mdp><tmp>66.38</tmp><fluor>64.83</fluor></mdp><mdp><tmp>66.59</tmp><fluor>64.63</fluor></mdp><mdp><tmp>66.77</tmp><fluor>64.32</fluor></mdp><mdp><tmp>66.95</tmp><fluor>64.03</fluor></mdp><mdp><tmp>67.15</tmp><fluor>63.71</fluor></mdp><mdp><tmp>67.39</tmp><fluor>63.30</fluor></mdp><mdp><tmp>67.57</tmp><fluor>62.93</fluor></mdp><mdp><tmp>67.78</tmp><fluor>62.70</fluor></mdp><mdp><tmp>67.96</tmp><fluor>62.42</fluor></mdp><mdp><tmp>68.16</tmp><fluor>62.10</fluor></mdp><mdp><tmp>68.4</tmp><fluor>61.81</fluor></mdp><mdp><tmp>68.55</tmp><fluor>61.49</fluor></mdp><mdp><tmp>68.75</tmp><fluor>61.21</fluor></mdp><mdp><tmp>68.95</tmp><fluor>60.86</fluor></mdp><mdp><tmp>69.16</tmp><fluor>60.60</fluor></mdp><mdp><tmp>69.38</tmp><fluor>60.33</fluor></mdp><mdp><tmp>69.58</tmp><fluor>59.93</fluor></mdp><mdp><tmp>69.75</tmp><fluor>59.76</fluor></mdp><mdp><tmp>69.96</tmp><fluor>59.43</fluor></mdp><mdp><tmp>70.16</tmp><fluor>59.14</fluor></mdp><mdp><tmp>70.37</tmp><fluor>58.86</fluor></mdp><mdp><tmp>70.54</tmp><fluor>58.54</fluor></mdp><mdp><tmp>70.75</tmp><fluor>58.29</fluor></mdp><mdp><tmp>70.95</tmp><fluor>58.00</fluor></mdp><mdp><tmp>71.16</tmp><fluor>57.76</fluor></mdp><mdp><tmp>71.37</tmp><fluor>57.48</fluor></mdp><mdp><tmp>71.54</tmp><fluor>57.25</fluor></mdp><mdp><tmp>71.74</tmp><fluor>57.00</fluor></mdp><mdp><tmp>71.95</tmp><fluor>56.71</fluor></mdp><mdp><tmp>72.16</tmp><fluor>56.40</fluor></mdp><mdp><tmp>72.33</tmp><fluor>56.12</fluor></mdp><mdp><tmp>72.56</tmp><fluor>55.92</fluor></mdp><mdp><tmp>72.76</tmp><fluor>55.68</fluor></mdp><mdp><tmp>72.94</tmp><fluor>55.39</fluor></mdp><mdp><tmp>73.15</tmp><fluor>55.17</fluor></mdp><mdp><tmp>73.35</tmp><fluor>54.95</fluor></mdp><mdp><tmp>73.55</tmp><fluor>54.64</fluor></mdp><mdp><tmp>73.75</tmp><fluor>54.54</fluor></mdp><mdp><tmp>73.93</tmp><fluor>54.17</fluor></mdp><mdp><tmp>74.12</tmp><fluor>54.00</fluor></mdp><mdp><tmp>74.33</tmp><fluor>53.74</fluor></mdp><mdp><tmp>74.54</tmp><fluor>53.46</fluor></mdp><mdp><tmp>74.74</tmp><fluor>53.27</fluor></mdp><mdp><tmp>74.95</tmp><fluor>53.07</fluor></mdp><mdp><tmp>75.12</tmp><fluor>52.83</fluor></mdp><mdp><tmp>75.35</tmp><fluor>52.56</fluor></mdp><mdp><tmp>75.56</tmp><fluor>52.35</fluor></mdp><mdp><tmp>75.74</tmp><fluor>52.14</fluor></mdp><mdp><tmp>75.93</tmp><fluor>51.95</fluor></mdp><mdp><tmp>76.11</tmp><fluor>51.66</fluor></mdp><mdp><tmp>76.35</tmp><fluor>51.45</fluor></mdp><mdp><tmp>76.55</tmp><fluor>51.34</fluor></mdp><mdp><tmp>76.73</tmp><fluor>51.17</fluor></mdp><mdp><tmp>76.93</tmp><fluor>50.91</fluor></mdp><mdp><tmp>77.13</tmp><fluor>50.68</fluor></mdp><mdp><tmp>77.33</tmp><fluor>50.43</fluor></mdp><mdp><tmp>77.54</tmp><fluor>50.20</fluor></mdp><mdp><tmp>77.71</tmp><fluor>50.00</fluor></mdp><mdp><tmp>77.92</tmp><fluor>49.71</fluor></mdp><mdp><tmp>78.15</tmp><fluor>49.37</fluor></mdp><mdp><tmp>78.33</tmp><fluor>49.02</fluor></mdp><mdp><tmp>78.52</tmp><fluor>48.47</fluor></mdp><mdp><tmp>78.71</tmp><fluor>47.70</fluor></mdp><mdp><tmp>78.94</tmp><fluor>46.70</fluor></mdp><mdp><tmp>79.12</tmp><fluor>44.93</fluor></mdp><mdp><tmp>79.33</tmp><fluor>42.26</fluor></mdp><mdp><tmp>79.52</tmp><fluor>38.52</fluor></mdp><mdp><tmp>79.73</tmp><fluor>33.81</fluor></mdp><mdp><tmp>79.91</tmp><fluor>28.62</fluor></mdp><mdp><tmp>80.14</tmp><fluor>23.44</fluor></mdp><mdp><tmp>80.31</tmp><fluor>18.68</fluor></mdp><mdp><tmp>80.48</tmp><fluor>14.57</fluor></mdp><mdp><tmp>80.72</tmp><fluor>11.36</fluor></mdp><mdp><tmp>80.93</tmp><fluor>9.10</fluor></mdp><mdp><tmp>81.1</tmp><fluor>7.74</fluor></mdp><mdp><tmp>81.31</tmp><fluor>7.04</fluor></mdp><mdp><tmp>81.49</tmp><fluor>6.69</fluor></mdp><mdp><tmp>81.69</tmp><fluor>6.54</fluor></mdp><mdp><tmp>81.91</tmp><fluor>6.49</fluor></mdp><mdp><tmp>82.11</tmp><fluor>6.46</fluor></mdp><mdp><tmp>82.31</tmp><fluor>6.46</fluor></mdp><mdp><tmp>82.49</tmp><fluor>6.45</fluor></mdp><mdp><tmp>82.71</tmp><fluor>6.44</fluor></mdp><mdp><tmp>82.9</tmp><fluor>6.44</fluor></mdp><mdp><tmp>83.08</tmp><fluor>6.48</fluor></mdp><mdp><tmp>83.27</tmp><fluor>6.45</fluor></mdp><mdp><tmp>83.5</tmp><fluor>6.43</fluor></mdp><mdp><tmp>83.68</tmp><fluor>6.43</fluor></mdp><mdp><tmp>83.92</tmp><fluor>6.44</fluor></mdp><mdp><tmp>84.09</tmp><fluor>6.43</fluor></mdp><mdp><tmp>84.28</tmp><fluor>6.40</fluor></mdp><mdp><tmp>84.49</tmp><fluor>6.38</fluor></mdp><mdp><tmp>84.66</tmp><fluor>6.37</fluor></mdp><mdp><tmp>84.9</tmp><fluor>6.35</fluor></mdp><mdp><tmp>85.11</tmp><fluor>6.35</fluor></mdp><mdp><tmp>85.26</tmp><fluor>6.35</fluor></mdp><mdp><tmp>85.5</tmp><fluor>6.31</fluor></mdp><mdp><tmp>85.68</tmp><fluor>6.31</fluor></mdp><mdp><tmp>85.89</tmp><fluor>6.31</fluor></mdp><mdp><tmp>86.08</tmp><fluor>6.29</fluor></mdp><mdp><tmp>86.26</tmp><fluor>6.28</fluor></mdp><mdp><tmp>86.46</tmp><fluor>6.28</fluor></mdp><mdp><tmp>86.71</tmp><fluor>6.25</fluor></mdp><mdp><tmp>86.86</tmp><fluor>6.26</fluor></mdp><mdp><tmp>87.05</tmp><fluor>6.24</fluor></mdp><mdp><tmp>87.28</tmp><fluor>6.23</fluor></mdp><mdp><tmp>87.46</tmp><fluor>6.22</fluor></mdp><mdp><tmp>87.68</tmp><fluor>6.21</fluor></mdp><mdp><tmp>87.86</tmp><fluor>6.20</fluor></mdp><mdp><tmp>88.08</tmp><fluor>6.19</fluor></mdp><mdp><tmp>88.29</tmp><fluor>6.18</fluor></mdp><mdp><tmp>88.47</tmp><fluor>6.20</fluor></mdp><mdp><tmp>88.69</tmp><fluor>6.19</fluor></mdp><mdp><tmp>88.87</tmp><fluor>6.17</fluor></mdp><mdp><tmp>89.05</tmp><fluor>6.15</fluor></mdp><mdp><tmp>89.28</tmp><fluor>6.14</fluor></mdp><mdp><tmp>89.49</tmp><fluor>6.15</fluor></mdp><mdp><tmp>89.65</tmp><fluor>6.15</fluor></mdp><mdp><tmp>89.83</tmp><fluor>6.14</fluor></mdp><mdp><tmp>90.08</tmp><fluor>6.11</fluor></mdp><mdp><tmp>90.24</tmp><fluor>6.12</fluor></mdp><mdp><tmp>90.45</tmp><fluor>6.10</fluor></mdp><mdp><tmp>90.65</tmp><fluor>6.11</fluor></mdp><mdp><tmp>90.83</tmp><fluor>6.08</fluor></mdp><mdp><tmp>91.04</tmp><fluor>6.09</fluor></mdp><mdp><tmp>91.24</tmp><fluor>6.08</fluor></mdp><mdp><tmp>91.46</tmp><fluor>6.08</fluor></mdp><mdp><tmp>91.64</tmp><fluor>6.07</fluor></mdp><mdp><tmp>91.87</tmp><fluor>6.06</fluor></mdp><mdp><tmp>92.05</tmp><fluor>6.07</fluor></mdp><mdp><tmp>92.25</tmp><fluor>6.05</fluor></mdp><mdp><tmp>92.47</tmp><fluor>6.06</fluor></mdp><mdp><tmp>92.65</tmp><fluor>6.05</fluor></mdp><mdp><tmp>92.85</tmp><fluor>6.05</fluor></mdp><mdp><tmp>93.04</tmp><fluor>6.03</fluor></mdp><mdp><tmp>93.27</tmp><fluor>6.00</fluor></mdp><mdp><tmp>93.46</tmp><fluor>6.00</fluor></mdp><mdp><tmp>93.65</tmp><fluor>6.00</fluor></mdp><mdp><tmp>93.81</tmp><fluor>5.99</fluor></mdp><mdp><tmp>94.04</tmp><fluor>6.01</fluor></mdp><mdp><tmp>94.22</tmp><fluor>5.99</fluor></mdp><mdp><tmp>94.46</tmp><fluor>5.98</fluor></mdp><mdp><tmp>94.65</tmp><fluor>5.99</fluor></mdp><mdp><tmp>94.85</tmp><fluor>5.97</fluor></mdp><bgFluor>13.985</bgFluor><quantFluor>5.321</quantFluor></data></react><react id="19"><sample id="20_1"/><data><tar id="ACT1"/><cq>20.223</cq><N0>1.04e-05</N0><ampEffMet>LinRegPCR</ampEffMet><ampEff>1.916</ampEff><ampEffSE>0.039</ampEffSE><adp><cyc>1</cyc><fluor>14.78</fluor></adp><adp><cyc>2</cyc><fluor>14.85</fluor></adp><adp><cyc>3</cyc><fluor>14.77</fluor></adp><adp><cyc>4</cyc><fluor>14.77</fluor></adp><adp><cyc>5</cyc><fluor>14.71</fluor></adp><adp><cyc>6</cyc><fluor>14.63</fluor></adp><adp><cyc>7</cyc><fluor>14.58</fluor></adp><adp><cyc>8</cyc><fluor>14.54</fluor></adp><adp><cyc>9</cyc><fluor>14.52</fluor></adp><adp><cyc>10</cyc><fluor>14.43</fluor></adp><adp><cyc>11</cyc><fluor>14.44</fluor></adp><adp><cyc>12</cyc><fluor>14.38</fluor></adp><adp><cyc>13</cyc><fluor>14.36</fluor></adp><adp><cyc>14</cyc><fluor>14.44</fluor></adp><adp><cyc>15</cyc><fluor>14.52</fluor></adp><adp><cyc>16</cyc><fluor>14.60</fluor></adp><adp><cyc>17</cyc><fluor>14.87</fluor></adp><adp><cyc>18</cyc><fluor>15.58</fluor></adp><adp><cyc>19</cyc><fluor>16.81</fluor></adp><adp><cyc>20</cyc><fluor>19.01</fluor></adp><adp><cyc>21</cyc><fluor>23.18</fluor></adp><adp><cyc>22</cyc><fluor>29.82</fluor></adp><adp><cyc>23</cyc><fluor>39.21</fluor></adp><adp><cyc>24</cyc><fluor>49.78</fluor></adp><adp><cyc>25</cyc><fluor>58.96</fluor></adp><adp><cyc>26</cyc><fluor>65.83</fluor></adp><adp><cyc>27</cyc><fluor>69.66</fluor></adp><adp><cyc>28</cyc><fluor>72.06</fluor></adp><adp><cyc>29</cyc><fluor>73.46</fluor></adp><adp><cyc>30</cyc><fluor>74.21</fluor></adp><adp><cyc>31</cyc><fluor>74.88</fluor></adp><adp><cyc>32</cyc><fluor>75.25</fluor></adp><adp><cyc>33</cyc><fluor>75.57</fluor></adp><adp><cyc>34</cyc><fluor>75.62</fluor></adp><adp><cyc>35</cyc><fluor>75.72</fluor></adp><adp><cyc>36</cyc><fluor>75.52</fluor></adp><adp><cyc>37</cyc><fluor>75.44</fluor></adp><adp><cyc>38</cyc><fluor>75.37</fluor></adp><adp><cyc>39</cyc><fluor>75.53</fluor></adp><adp><cyc>40</cyc><fluor>75.54</fluor></adp><mdp><tmp>59.92</tmp><fluor>75.46</fluor></mdp><mdp><tmp>59.79</tmp><fluor>75.53</fluor></mdp><mdp><tmp>59.76</tmp><fluor>75.60</fluor></mdp><mdp><tmp>59.98</tmp><fluor>75.48</fluor></mdp><mdp><tmp>60.22</tmp><fluor>75.44</fluor></mdp><mdp><tmp>60.45</tmp><fluor>75.27</fluor></mdp><mdp><tmp>60.7</tmp><fluor>74.99</fluor></mdp><mdp><tmp>60.98</tmp><fluor>74.66</fluor></mdp><mdp><tmp>61.16</tmp><fluor>74.44</fluor></mdp><mdp><tmp>61.41</tmp><fluor>74.17</fluor></mdp><mdp><tmp>61.63</tmp><fluor>73.67</fluor></mdp><mdp><tmp>61.84</tmp><fluor>73.42</fluor></mdp><mdp><tmp>62.09</tmp><fluor>73.12</fluor></mdp><mdp><tmp>62.28</tmp><fluor>72.78</fluor></mdp><mdp><tmp>62.49</tmp><fluor>72.31</fluor></mdp><mdp><tmp>62.71</tmp><fluor>72.07</fluor></mdp><mdp><tmp>62.92</tmp><fluor>71.73</fluor></mdp><mdp><tmp>63.13</tmp><fluor>71.35</fluor></mdp><mdp><tmp>63.31</tmp><fluor>70.99</fluor></mdp><mdp><tmp>63.56</tmp><fluor>70.53</fluor></mdp><mdp><tmp>63.73</tmp><fluor>70.17</fluor></mdp><mdp><tmp>63.95</tmp><fluor>69.82</fluor></mdp><mdp><tmp>64.14</tmp><fluor>69.54</fluor></mdp><mdp><tmp>64.34</tmp><fluor>69.09</fluor></mdp><mdp><tmp>64.55</tmp><fluor>68.78</fluor></mdp><mdp><tmp>64.77</tmp><fluor>68.38</fluor></mdp><mdp><tmp>64.94</tmp><fluor>67.98</fluor></mdp><mdp><tmp>65.16</tmp><fluor>67.74</fluor></mdp><mdp><tmp>65.37</tmp><fluor>67.26</fluor></mdp><mdp><tmp>65.57</tmp><fluor>66.98</fluor></mdp><mdp><tmp>65.79</tmp><fluor>66.65</fluor></mdp><mdp><tmp>65.96</tmp><fluor>66.34</fluor></mdp><mdp><tmp>66.18</tmp><fluor>66.04</fluor></mdp><mdp><tmp>66.38</tmp><fluor>65.66</fluor></mdp><mdp><tmp>66.59</tmp><fluor>65.32</fluor></mdp><mdp><tmp>66.77</tmp><fluor>65.05</fluor></mdp><mdp><tmp>66.95</tmp><fluor>64.67</fluor></mdp><mdp><tmp>67.15</tmp><fluor>64.34</fluor></mdp><mdp><tmp>67.39</tmp><fluor>64.02</fluor></mdp><mdp><tmp>67.57</tmp><fluor>63.69</fluor></mdp><mdp><tmp>67.78</tmp><fluor>63.27</fluor></mdp><mdp><tmp>67.96</tmp><fluor>63.07</fluor></mdp><mdp><tmp>68.16</tmp><fluor>62.76</fluor></mdp><mdp><tmp>68.4</tmp><fluor>62.35</fluor></mdp><mdp><tmp>68.55</tmp><fluor>62.13</fluor></mdp><mdp><tmp>68.75</tmp><fluor>61.69</fluor></mdp><mdp><tmp>68.95</tmp><fluor>61.41</fluor></mdp><mdp><tmp>69.16</tmp><fluor>61.10</fluor></mdp><mdp><tmp>69.38</tmp><fluor>60.76</fluor></mdp><mdp><tmp>69.58</tmp><fluor>60.53</fluor></mdp><mdp><tmp>69.75</tmp><fluor>60.22</fluor></mdp><mdp><tmp>69.96</tmp><fluor>59.92</fluor></mdp><mdp><tmp>70.16</tmp><fluor>59.58</fluor></mdp><mdp><tmp>70.37</tmp><fluor>59.29</fluor></mdp><mdp><tmp>70.54</tmp><fluor>59.08</fluor></mdp><mdp><tmp>70.75</tmp><fluor>58.75</fluor></mdp><mdp><tmp>70.95</tmp><fluor>58.44</fluor></mdp><mdp><tmp>71.16</tmp><fluor>58.08</fluor></mdp><mdp><tmp>71.37</tmp><fluor>57.87</fluor></mdp><mdp><tmp>71.54</tmp><fluor>57.57</fluor></mdp><mdp><tmp>71.74</tmp><fluor>57.22</fluor></mdp><mdp><tmp>71.95</tmp><fluor>56.95</fluor></mdp><mdp><tmp>72.16</tmp><fluor>56.64</fluor></mdp><mdp><tmp>72.33</tmp><fluor>56.37</fluor></mdp><mdp><tmp>72.56</tmp><fluor>56.18</fluor></mdp><mdp><tmp>72.76</tmp><fluor>55.86</fluor></mdp><mdp><tmp>72.94</tmp><fluor>55.66</fluor></mdp><mdp><tmp>73.15</tmp><fluor>55.36</fluor></mdp><mdp><tmp>73.35</tmp><fluor>55.05</fluor></mdp><mdp><tmp>73.55</tmp><fluor>54.81</fluor></mdp><mdp><tmp>73.75</tmp><fluor>54.67</fluor></mdp><mdp><tmp>73.93</tmp><fluor>54.37</fluor></mdp><mdp><tmp>74.12</tmp><fluor>54.06</fluor></mdp><mdp><tmp>74.33</tmp><fluor>53.87</fluor></mdp><mdp><tmp>74.54</tmp><fluor>53.61</fluor></mdp><mdp><tmp>74.74</tmp><fluor>53.32</fluor></mdp><mdp><tmp>74.95</tmp><fluor>53.12</fluor></mdp><mdp><tmp>75.12</tmp><fluor>52.93</fluor></mdp><mdp><tmp>75.35</tmp><fluor>52.68</fluor></mdp><mdp><tmp>75.56</tmp><fluor>52.44</fluor></mdp><mdp><tmp>75.74</tmp><fluor>52.27</fluor></mdp><mdp><tmp>75.93</tmp><fluor>52.05</fluor></mdp><mdp><tmp>76.11</tmp><fluor>51.87</fluor></mdp><mdp><tmp>76.35</tmp><fluor>51.66</fluor></mdp><mdp><tmp>76.55</tmp><fluor>51.48</fluor></mdp><mdp><tmp>76.73</tmp><fluor>51.26</fluor></mdp><mdp><tmp>76.93</tmp><fluor>51.00</fluor></mdp><mdp><tmp>77.13</tmp><fluor>50.87</fluor></mdp><mdp><tmp>77.33</tmp><fluor>50.64</fluor></mdp><mdp><tmp>77.54</tmp><fluor>50.44</fluor></mdp><mdp><tmp>77.71</tmp><fluor>50.25</fluor></mdp><mdp><tmp>77.92</tmp><fluor>49.92</fluor></mdp><mdp><tmp>78.15</tmp><fluor>49.68</fluor></mdp><mdp><tmp>78.33</tmp><fluor>49.36</fluor></mdp><mdp><tmp>78.52</tmp><fluor>48.94</fluor></mdp><mdp><tmp>78.71</tmp><fluor>48.27</fluor></mdp><mdp><tmp>78.94</tmp><fluor>47.33</fluor></mdp><mdp><tmp>79.12</tmp><fluor>45.92</fluor></mdp><mdp><tmp>79.33</tmp><fluor>43.52</fluor></mdp><mdp><tmp>79.52</tmp><fluor>40.21</fluor></mdp><mdp><tmp>79.73</tmp><fluor>35.85</fluor></mdp><mdp><tmp>79.91</tmp><fluor>30.89</fluor></mdp><mdp><tmp>80.14</tmp><fluor>25.70</fluor></mdp><mdp><tmp>80.31</tmp><fluor>20.73</fluor></mdp><mdp><tmp>80.48</tmp><fluor>16.33</fluor></mdp><mdp><tmp>80.72</tmp><fluor>12.69</fluor></mdp><mdp><tmp>80.93</tmp><fluor>9.96</fluor></mdp><mdp><tmp>81.1</tmp><fluor>8.20</fluor></mdp><mdp><tmp>81.31</tmp><fluor>7.18</fluor></mdp><mdp><tmp>81.49</tmp><fluor>6.69</fluor></mdp><mdp><tmp>81.69</tmp><fluor>6.46</fluor></mdp><mdp><tmp>81.91</tmp><fluor>6.37</fluor></mdp><mdp><tmp>82.11</tmp><fluor>6.31</fluor></mdp><mdp><tmp>82.31</tmp><fluor>6.29</fluor></mdp><mdp><tmp>82.49</tmp><fluor>6.30</fluor></mdp><mdp><tmp>82.71</tmp><fluor>6.28</fluor></mdp><mdp><tmp>82.9</tmp><fluor>6.30</fluor></mdp><mdp><tmp>83.08</tmp><fluor>6.26</fluor></mdp><mdp><tmp>83.27</tmp><fluor>6.27</fluor></mdp><mdp><tmp>83.5</tmp><fluor>6.27</fluor></mdp><mdp><tmp>83.68</tmp><fluor>6.30</fluor></mdp><mdp><tmp>83.92</tmp><fluor>6.30</fluor></mdp><mdp><tmp>84.09</tmp><fluor>6.30</fluor></mdp><mdp><tmp>84.28</tmp><fluor>6.30</fluor></mdp><mdp><tmp>84.49</tmp><fluor>6.29</fluor></mdp><mdp><tmp>84.66</tmp><fluor>6.29</fluor></mdp><mdp><tmp>84.9</tmp><fluor>6.26</fluor></mdp><mdp><tmp>85.11</tmp><fluor>6.28</fluor></mdp><mdp><tmp>85.26</tmp><fluor>6.27</fluor></mdp><mdp><tmp>85.5</tmp><fluor>6.23</fluor></mdp><mdp><tmp>85.68</tmp><fluor>6.23</fluor></mdp><mdp><tmp>85.89</tmp><fluor>6.22</fluor></mdp><mdp><tmp>86.08</tmp><fluor>6.20</fluor></mdp><mdp><tmp>86.26</tmp><fluor>6.21</fluor></mdp><mdp><tmp>86.46</tmp><fluor>6.20</fluor></mdp><mdp><tmp>86.71</tmp><fluor>6.17</fluor></mdp><mdp><tmp>86.86</tmp><fluor>6.17</fluor></mdp><mdp><tmp>87.05</tmp><fluor>6.15</fluor></mdp><mdp><tmp>87.28</tmp><fluor>6.17</fluor></mdp><mdp><tmp>87.46</tmp><fluor>6.16</fluor></mdp><mdp><tmp>87.68</tmp><fluor>6.12</fluor></mdp><mdp><tmp>87.86</tmp><fluor>6.12</fluor></mdp><mdp><tmp>88.08</tmp><fluor>6.12</fluor></mdp><mdp><tmp>88.29</tmp><fluor>6.11</fluor></mdp><mdp><tmp>88.47</tmp><fluor>6.08</fluor></mdp><mdp><tmp>88.69</tmp><fluor>6.09</fluor></mdp><mdp><tmp>88.87</tmp><fluor>6.10</fluor></mdp><mdp><tmp>89.05</tmp><fluor>6.08</fluor></mdp><mdp><tmp>89.28</tmp><fluor>6.08</fluor></mdp><mdp><tmp>89.49</tmp><fluor>6.05</fluor></mdp><mdp><tmp>89.65</tmp><fluor>6.05</fluor></mdp><mdp><tmp>89.83</tmp><fluor>6.03</fluor></mdp><mdp><tmp>90.08</tmp><fluor>6.05</fluor></mdp><mdp><tmp>90.24</tmp><fluor>6.04</fluor></mdp><mdp><tmp>90.45</tmp><fluor>6.02</fluor></mdp><mdp><tmp>90.65</tmp><fluor>6.01</fluor></mdp><mdp><tmp>90.83</tmp><fluor>5.97</fluor></mdp><mdp><tmp>91.04</tmp><fluor>5.99</fluor></mdp><mdp><tmp>91.24</tmp><fluor>6.00</fluor></mdp><mdp><tmp>91.46</tmp><fluor>5.98</fluor></mdp><mdp><tmp>91.64</tmp><fluor>5.99</fluor></mdp><mdp><tmp>91.87</tmp><fluor>6.00</fluor></mdp><mdp><tmp>92.05</tmp><fluor>5.98</fluor></mdp><mdp><tmp>92.25</tmp><fluor>5.98</fluor></mdp><mdp><tmp>92.47</tmp><fluor>5.96</fluor></mdp><mdp><tmp>92.65</tmp><fluor>5.97</fluor></mdp><mdp><tmp>92.85</tmp><fluor>5.96</fluor></mdp><mdp><tmp>93.04</tmp><fluor>5.93</fluor></mdp><mdp><tmp>93.27</tmp><fluor>5.94</fluor></mdp><mdp><tmp>93.46</tmp><fluor>5.91</fluor></mdp><mdp><tmp>93.65</tmp><fluor>5.94</fluor></mdp><mdp><tmp>93.81</tmp><fluor>5.91</fluor></mdp><mdp><tmp>94.04</tmp><fluor>5.91</fluor></mdp><mdp><tmp>94.22</tmp><fluor>5.91</fluor></mdp><mdp><tmp>94.46</tmp><fluor>5.90</fluor></mdp><mdp><tmp>94.65</tmp><fluor>5.90</fluor></mdp><mdp><tmp>94.85</tmp><fluor>5.87</fluor></mdp><bgFluor>14.362</bgFluor><quantFluor>5.321</quantFluor></data></react><react id="20"><sample id="20_2"/><data><tar id="ACT1"/><cq>21.584</cq><N0>4.28e-06</N0><ampEffMet>LinRegPCR</ampEffMet><ampEff>1.916</ampEff><ampEffSE>0.039</ampEffSE><adp><cyc>1</cyc><fluor>15.13</fluor></adp><adp><cyc>2</cyc><fluor>15.36</fluor></adp><adp><cyc>3</cyc><fluor>15.32</fluor></adp><adp><cyc>4</cyc><fluor>15.21</fluor></adp><adp><cyc>5</cyc><fluor>15.17</fluor></adp><adp><cyc>6</cyc><fluor>15.01</fluor></adp><adp><cyc>7</cyc><fluor>14.84</fluor></adp><adp><cyc>8</cyc><fluor>14.86</fluor></adp><adp><cyc>9</cyc><fluor>14.86</fluor></adp><adp><cyc>10</cyc><fluor>14.86</fluor></adp><adp><cyc>11</cyc><fluor>14.74</fluor></adp><adp><cyc>12</cyc><fluor>14.81</fluor></adp><adp><cyc>13</cyc><fluor>14.71</fluor></adp><adp><cyc>14</cyc><fluor>14.67</fluor></adp><adp><cyc>15</cyc><fluor>14.77</fluor></adp><adp><cyc>16</cyc><fluor>14.74</fluor></adp><adp><cyc>17</cyc><fluor>14.93</fluor></adp><adp><cyc>18</cyc><fluor>15.09</fluor></adp><adp><cyc>19</cyc><fluor>15.62</fluor></adp><adp><cyc>20</cyc><fluor>16.51</fluor></adp><adp><cyc>21</cyc><fluor>18.35</fluor></adp><adp><cyc>22</cyc><fluor>21.73</fluor></adp><adp><cyc>23</cyc><fluor>27.41</fluor></adp><adp><cyc>24</cyc><fluor>36.06</fluor></adp><adp><cyc>25</cyc><fluor>46.57</fluor></adp><adp><cyc>26</cyc><fluor>56.87</fluor></adp><adp><cyc>27</cyc><fluor>65.03</fluor></adp><adp><cyc>28</cyc><fluor>70.08</fluor></adp><adp><cyc>29</cyc><fluor>73.22</fluor></adp><adp><cyc>30</cyc><fluor>74.74</fluor></adp><adp><cyc>31</cyc><fluor>75.98</fluor></adp><adp><cyc>32</cyc><fluor>76.71</fluor></adp><adp><cyc>33</cyc><fluor>77.03</fluor></adp><adp><cyc>34</cyc><fluor>77.36</fluor></adp><adp><cyc>35</cyc><fluor>77.53</fluor></adp><adp><cyc>36</cyc><fluor>77.55</fluor></adp><adp><cyc>37</cyc><fluor>77.56</fluor></adp><adp><cyc>38</cyc><fluor>77.41</fluor></adp><adp><cyc>39</cyc><fluor>77.33</fluor></adp><adp><cyc>40</cyc><fluor>77.45</fluor></adp><mdp><tmp>59.92</tmp><fluor>77.44</fluor></mdp><mdp><tmp>59.79</tmp><fluor>77.51</fluor></mdp><mdp><tmp>59.76</tmp><fluor>77.58</fluor></mdp><mdp><tmp>59.98</tmp><fluor>77.47</fluor></mdp><mdp><tmp>60.22</tmp><fluor>77.40</fluor></mdp><mdp><tmp>60.45</tmp><fluor>77.20</fluor></mdp><mdp><tmp>60.7</tmp><fluor>76.95</fluor></mdp><mdp><tmp>60.98</tmp><fluor>76.70</fluor></mdp><mdp><tmp>61.16</tmp><fluor>76.51</fluor></mdp><mdp><tmp>61.41</tmp><fluor>76.14</fluor></mdp><mdp><tmp>61.63</tmp><fluor>75.72</fluor></mdp><mdp><tmp>61.84</tmp><fluor>75.37</fluor></mdp><mdp><tmp>62.09</tmp><fluor>74.97</fluor></mdp><mdp><tmp>62.28</tmp><fluor>74.70</fluor></mdp><mdp><tmp>62.49</tmp><fluor>74.41</fluor></mdp><mdp><tmp>62.71</tmp><fluor>73.97</fluor></mdp><mdp><tmp>62.92</tmp><fluor>73.59</fluor></mdp><mdp><tmp>63.13</tmp><fluor>73.16</fluor></mdp><mdp><tmp>63.31</tmp><fluor>72.92</fluor></mdp><mdp><tmp>63.56</tmp><fluor>72.54</fluor></mdp><mdp><tmp>63.73</tmp><fluor>72.08</fluor></mdp><mdp><tmp>63.95</tmp><fluor>71.82</fluor></mdp><mdp><tmp>64.14</tmp><fluor>71.41</fluor></mdp><mdp><tmp>64.34</tmp><fluor>71.08</fluor></mdp><mdp><tmp>64.55</tmp><fluor>70.72</fluor></mdp><mdp><tmp>64.77</tmp><fluor>70.38</fluor></mdp><mdp><tmp>64.94</tmp><fluor>70.00</fluor></mdp><mdp><tmp>65.16</tmp><fluor>69.62</fluor></mdp><mdp><tmp>65.37</tmp><fluor>69.26</fluor></mdp><mdp><tmp>65.57</tmp><fluor>68.87</fluor></mdp><mdp><tmp>65.79</tmp><fluor>68.60</fluor></mdp><mdp><tmp>65.96</tmp><fluor>68.22</fluor></mdp><mdp><tmp>66.18</tmp><fluor>67.88</fluor></mdp><mdp><tmp>66.38</tmp><fluor>67.61</fluor></mdp><mdp><tmp>66.59</tmp><fluor>67.15</fluor></mdp><mdp><tmp>66.77</tmp><fluor>66.88</fluor></mdp><mdp><tmp>66.95</tmp><fluor>66.51</fluor></mdp><mdp><tmp>67.15</tmp><fluor>66.16</fluor></mdp><mdp><tmp>67.39</tmp><fluor>65.89</fluor></mdp><mdp><tmp>67.57</tmp><fluor>65.51</fluor></mdp><mdp><tmp>67.78</tmp><fluor>65.16</fluor></mdp><mdp><tmp>67.96</tmp><fluor>64.93</fluor></mdp><mdp><tmp>68.16</tmp><fluor>64.62</fluor></mdp><mdp><tmp>68.4</tmp><fluor>64.27</fluor></mdp><mdp><tmp>68.55</tmp><fluor>63.87</fluor></mdp><mdp><tmp>68.75</tmp><fluor>63.61</fluor></mdp><mdp><tmp>68.95</tmp><fluor>63.32</fluor></mdp><mdp><tmp>69.16</tmp><fluor>62.98</fluor></mdp><mdp><tmp>69.38</tmp><fluor>62.69</fluor></mdp><mdp><tmp>69.58</tmp><fluor>62.33</fluor></mdp><mdp><tmp>69.75</tmp><fluor>62.12</fluor></mdp><mdp><tmp>69.96</tmp><fluor>61.81</fluor></mdp><mdp><tmp>70.16</tmp><fluor>61.47</fluor></mdp><mdp><tmp>70.37</tmp><fluor>61.15</fluor></mdp><mdp><tmp>70.54</tmp><fluor>60.88</fluor></mdp><mdp><tmp>70.75</tmp><fluor>60.53</fluor></mdp><mdp><tmp>70.95</tmp><fluor>60.26</fluor></mdp><mdp><tmp>71.16</tmp><fluor>59.95</fluor></mdp><mdp><tmp>71.37</tmp><fluor>59.69</fluor></mdp><mdp><tmp>71.54</tmp><fluor>59.38</fluor></mdp><mdp><tmp>71.74</tmp><fluor>59.15</fluor></mdp><mdp><tmp>71.95</tmp><fluor>58.82</fluor></mdp><mdp><tmp>72.16</tmp><fluor>58.55</fluor></mdp><mdp><tmp>72.33</tmp><fluor>58.25</fluor></mdp><mdp><tmp>72.56</tmp><fluor>57.97</fluor></mdp><mdp><tmp>72.76</tmp><fluor>57.74</fluor></mdp><mdp><tmp>72.94</tmp><fluor>57.45</fluor></mdp><mdp><tmp>73.15</tmp><fluor>57.15</fluor></mdp><mdp><tmp>73.35</tmp><fluor>56.93</fluor></mdp><mdp><tmp>73.55</tmp><fluor>56.62</fluor></mdp><mdp><tmp>73.75</tmp><fluor>56.47</fluor></mdp><mdp><tmp>73.93</tmp><fluor>56.19</fluor></mdp><mdp><tmp>74.12</tmp><fluor>55.90</fluor></mdp><mdp><tmp>74.33</tmp><fluor>55.66</fluor></mdp><mdp><tmp>74.54</tmp><fluor>55.41</fluor></mdp><mdp><tmp>74.74</tmp><fluor>55.20</fluor></mdp><mdp><tmp>74.95</tmp><fluor>54.91</fluor></mdp><mdp><tmp>75.12</tmp><fluor>54.78</fluor></mdp><mdp><tmp>75.35</tmp><fluor>54.39</fluor></mdp><mdp><tmp>75.56</tmp><fluor>54.23</fluor></mdp><mdp><tmp>75.74</tmp><fluor>54.06</fluor></mdp><mdp><tmp>75.93</tmp><fluor>53.84</fluor></mdp><mdp><tmp>76.11</tmp><fluor>53.63</fluor></mdp><mdp><tmp>76.35</tmp><fluor>53.36</fluor></mdp><mdp><tmp>76.55</tmp><fluor>53.15</fluor></mdp><mdp><tmp>76.73</tmp><fluor>52.95</fluor></mdp><mdp><tmp>76.93</tmp><fluor>52.69</fluor></mdp><mdp><tmp>77.13</tmp><fluor>52.53</fluor></mdp><mdp><tmp>77.33</tmp><fluor>52.31</fluor></mdp><mdp><tmp>77.54</tmp><fluor>52.08</fluor></mdp><mdp><tmp>77.71</tmp><fluor>51.83</fluor></mdp><mdp><tmp>77.92</tmp><fluor>51.60</fluor></mdp><mdp><tmp>78.15</tmp><fluor>51.33</fluor></mdp><mdp><tmp>78.33</tmp><fluor>50.99</fluor></mdp><mdp><tmp>78.52</tmp><fluor>50.58</fluor></mdp><mdp><tmp>78.71</tmp><fluor>50.05</fluor></mdp><mdp><tmp>78.94</tmp><fluor>49.29</fluor></mdp><mdp><tmp>79.12</tmp><fluor>48.04</fluor></mdp><mdp><tmp>79.33</tmp><fluor>46.09</fluor></mdp><mdp><tmp>79.52</tmp><fluor>43.26</fluor></mdp><mdp><tmp>79.73</tmp><fluor>39.32</fluor></mdp><mdp><tmp>79.91</tmp><fluor>34.43</fluor></mdp><mdp><tmp>80.14</tmp><fluor>29.10</fluor></mdp><mdp><tmp>80.31</tmp><fluor>23.81</fluor></mdp><mdp><tmp>80.48</tmp><fluor>18.91</fluor></mdp><mdp><tmp>80.72</tmp><fluor>14.74</fluor></mdp><mdp><tmp>80.93</tmp><fluor>11.41</fluor></mdp><mdp><tmp>81.1</tmp><fluor>9.12</fluor></mdp><mdp><tmp>81.31</tmp><fluor>7.74</fluor></mdp><mdp><tmp>81.49</tmp><fluor>6.99</fluor></mdp><mdp><tmp>81.69</tmp><fluor>6.63</fluor></mdp><mdp><tmp>81.91</tmp><fluor>6.51</fluor></mdp><mdp><tmp>82.11</tmp><fluor>6.38</fluor></mdp><mdp><tmp>82.31</tmp><fluor>6.36</fluor></mdp><mdp><tmp>82.49</tmp><fluor>6.36</fluor></mdp><mdp><tmp>82.71</tmp><fluor>6.35</fluor></mdp><mdp><tmp>82.9</tmp><fluor>6.37</fluor></mdp><mdp><tmp>83.08</tmp><fluor>6.35</fluor></mdp><mdp><tmp>83.27</tmp><fluor>6.37</fluor></mdp><mdp><tmp>83.5</tmp><fluor>6.35</fluor></mdp><mdp><tmp>83.68</tmp><fluor>6.37</fluor></mdp><mdp><tmp>83.92</tmp><fluor>6.35</fluor></mdp><mdp><tmp>84.09</tmp><fluor>6.36</fluor></mdp><mdp><tmp>84.28</tmp><fluor>6.36</fluor></mdp><mdp><tmp>84.49</tmp><fluor>6.36</fluor></mdp><mdp><tmp>84.66</tmp><fluor>6.34</fluor></mdp><mdp><tmp>84.9</tmp><fluor>6.32</fluor></mdp><mdp><tmp>85.11</tmp><fluor>6.33</fluor></mdp><mdp><tmp>85.26</tmp><fluor>6.29</fluor></mdp><mdp><tmp>85.5</tmp><fluor>6.30</fluor></mdp><mdp><tmp>85.68</tmp><fluor>6.29</fluor></mdp><mdp><tmp>85.89</tmp><fluor>6.25</fluor></mdp><mdp><tmp>86.08</tmp><fluor>6.26</fluor></mdp><mdp><tmp>86.26</tmp><fluor>6.27</fluor></mdp><mdp><tmp>86.46</tmp><fluor>6.25</fluor></mdp><mdp><tmp>86.71</tmp><fluor>6.24</fluor></mdp><mdp><tmp>86.86</tmp><fluor>6.22</fluor></mdp><mdp><tmp>87.05</tmp><fluor>6.21</fluor></mdp><mdp><tmp>87.28</tmp><fluor>6.21</fluor></mdp><mdp><tmp>87.46</tmp><fluor>6.18</fluor></mdp><mdp><tmp>87.68</tmp><fluor>6.20</fluor></mdp><mdp><tmp>87.86</tmp><fluor>6.19</fluor></mdp><mdp><tmp>88.08</tmp><fluor>6.15</fluor></mdp><mdp><tmp>88.29</tmp><fluor>6.18</fluor></mdp><mdp><tmp>88.47</tmp><fluor>6.14</fluor></mdp><mdp><tmp>88.69</tmp><fluor>6.14</fluor></mdp><mdp><tmp>88.87</tmp><fluor>6.12</fluor></mdp><mdp><tmp>89.05</tmp><fluor>6.13</fluor></mdp><mdp><tmp>89.28</tmp><fluor>6.10</fluor></mdp><mdp><tmp>89.49</tmp><fluor>6.11</fluor></mdp><mdp><tmp>89.65</tmp><fluor>6.09</fluor></mdp><mdp><tmp>89.83</tmp><fluor>6.10</fluor></mdp><mdp><tmp>90.08</tmp><fluor>6.08</fluor></mdp><mdp><tmp>90.24</tmp><fluor>6.08</fluor></mdp><mdp><tmp>90.45</tmp><fluor>6.06</fluor></mdp><mdp><tmp>90.65</tmp><fluor>6.05</fluor></mdp><mdp><tmp>90.83</tmp><fluor>6.05</fluor></mdp><mdp><tmp>91.04</tmp><fluor>6.05</fluor></mdp><mdp><tmp>91.24</tmp><fluor>6.05</fluor></mdp><mdp><tmp>91.46</tmp><fluor>6.03</fluor></mdp><mdp><tmp>91.64</tmp><fluor>6.05</fluor></mdp><mdp><tmp>91.87</tmp><fluor>6.03</fluor></mdp><mdp><tmp>92.05</tmp><fluor>6.02</fluor></mdp><mdp><tmp>92.25</tmp><fluor>6.02</fluor></mdp><mdp><tmp>92.47</tmp><fluor>6.01</fluor></mdp><mdp><tmp>92.65</tmp><fluor>6.01</fluor></mdp><mdp><tmp>92.85</tmp><fluor>5.99</fluor></mdp><mdp><tmp>93.04</tmp><fluor>5.99</fluor></mdp><mdp><tmp>93.27</tmp><fluor>5.98</fluor></mdp><mdp><tmp>93.46</tmp><fluor>5.96</fluor></mdp><mdp><tmp>93.65</tmp><fluor>5.98</fluor></mdp><mdp><tmp>93.81</tmp><fluor>5.98</fluor></mdp><mdp><tmp>94.04</tmp><fluor>5.98</fluor></mdp><mdp><tmp>94.22</tmp><fluor>5.94</fluor></mdp><mdp><tmp>94.46</tmp><fluor>5.95</fluor></mdp><mdp><tmp>94.65</tmp><fluor>5.95</fluor></mdp><mdp><tmp>94.85</tmp><fluor>5.94</fluor></mdp><bgFluor>14.645</bgFluor><quantFluor>5.321</quantFluor></data></react><react id="21"><sample id="20_3"/><data><tar id="ACT1"/><cq>21.493</cq><N0>4.54e-06</N0><ampEffMet>LinRegPCR</ampEffMet><ampEff>1.916</ampEff><ampEffSE>0.039</ampEffSE><adp><cyc>1</cyc><fluor>15.21</fluor></adp><adp><cyc>2</cyc><fluor>15.33</fluor></adp><adp><cyc>3</cyc><fluor>15.41</fluor></adp><adp><cyc>4</cyc><fluor>15.25</fluor></adp><adp><cyc>5</cyc><fluor>15.19</fluor></adp><adp><cyc>6</cyc><fluor>15.13</fluor></adp><adp><cyc>7</cyc><fluor>14.99</fluor></adp><adp><cyc>8</cyc><fluor>14.97</fluor></adp><adp><cyc>9</cyc><fluor>15.04</fluor></adp><adp><cyc>10</cyc><fluor>14.92</fluor></adp><adp><cyc>11</cyc><fluor>14.91</fluor></adp><adp><cyc>12</cyc><fluor>14.87</fluor></adp><adp><cyc>13</cyc><fluor>14.86</fluor></adp><adp><cyc>14</cyc><fluor>14.74</fluor></adp><adp><cyc>15</cyc><fluor>14.81</fluor></adp><adp><cyc>16</cyc><fluor>14.78</fluor></adp><adp><cyc>17</cyc><fluor>14.89</fluor></adp><adp><cyc>18</cyc><fluor>15.15</fluor></adp><adp><cyc>19</cyc><fluor>15.71</fluor></adp><adp><cyc>20</cyc><fluor>16.62</fluor></adp><adp><cyc>21</cyc><fluor>18.44</fluor></adp><adp><cyc>22</cyc><fluor>21.67</fluor></adp><adp><cyc>23</cyc><fluor>27.31</fluor></adp><adp><cyc>24</cyc><fluor>35.82</fluor></adp><adp><cyc>25</cyc><fluor>46.28</fluor></adp><adp><cyc>26</cyc><fluor>56.69</fluor></adp><adp><cyc>27</cyc><fluor>64.82</fluor></adp><adp><cyc>28</cyc><fluor>70.08</fluor></adp><adp><cyc>29</cyc><fluor>73.18</fluor></adp><adp><cyc>30</cyc><fluor>74.68</fluor></adp><adp><cyc>31</cyc><fluor>76.01</fluor></adp><adp><cyc>32</cyc><fluor>76.68</fluor></adp><adp><cyc>33</cyc><fluor>77.14</fluor></adp><adp><cyc>34</cyc><fluor>77.36</fluor></adp><adp><cyc>35</cyc><fluor>77.36</fluor></adp><adp><cyc>36</cyc><fluor>77.43</fluor></adp><adp><cyc>37</cyc><fluor>77.43</fluor></adp><adp><cyc>38</cyc><fluor>77.38</fluor></adp><adp><cyc>39</cyc><fluor>77.19</fluor></adp><adp><cyc>40</cyc><fluor>77.15</fluor></adp><mdp><tmp>59.92</tmp><fluor>77.23</fluor></mdp><mdp><tmp>59.79</tmp><fluor>77.28</fluor></mdp><mdp><tmp>59.76</tmp><fluor>77.32</fluor></mdp><mdp><tmp>59.98</tmp><fluor>77.35</fluor></mdp><mdp><tmp>60.22</tmp><fluor>77.17</fluor></mdp><mdp><tmp>60.45</tmp><fluor>77.04</fluor></mdp><mdp><tmp>60.7</tmp><fluor>76.71</fluor></mdp><mdp><tmp>60.98</tmp><fluor>76.46</fluor></mdp><mdp><tmp>61.16</tmp><fluor>76.25</fluor></mdp><mdp><tmp>61.41</tmp><fluor>75.93</fluor></mdp><mdp><tmp>61.63</tmp><fluor>75.51</fluor></mdp><mdp><tmp>61.84</tmp><fluor>75.24</fluor></mdp><mdp><tmp>62.09</tmp><fluor>74.86</fluor></mdp><mdp><tmp>62.28</tmp><fluor>74.55</fluor></mdp><mdp><tmp>62.49</tmp><fluor>74.12</fluor></mdp><mdp><tmp>62.71</tmp><fluor>73.82</fluor></mdp><mdp><tmp>62.92</tmp><fluor>73.42</fluor></mdp><mdp><tmp>63.13</tmp><fluor>73.00</fluor></mdp><mdp><tmp>63.31</tmp><fluor>72.71</fluor></mdp><mdp><tmp>63.56</tmp><fluor>72.22</fluor></mdp><mdp><tmp>63.73</tmp><fluor>71.97</fluor></mdp><mdp><tmp>63.95</tmp><fluor>71.56</fluor></mdp><mdp><tmp>64.14</tmp><fluor>71.23</fluor></mdp><mdp><tmp>64.34</tmp><fluor>70.92</fluor></mdp><mdp><tmp>64.55</tmp><fluor>70.43</fluor></mdp><mdp><tmp>64.77</tmp><fluor>70.15</fluor></mdp><mdp><tmp>64.94</tmp><fluor>69.72</fluor></mdp><mdp><tmp>65.16</tmp><fluor>69.40</fluor></mdp><mdp><tmp>65.37</tmp><fluor>69.08</fluor></mdp><mdp><tmp>65.57</tmp><fluor>68.74</fluor></mdp><mdp><tmp>65.79</tmp><fluor>68.31</fluor></mdp><mdp><tmp>65.96</tmp><fluor>68.03</fluor></mdp><mdp><tmp>66.18</tmp><fluor>67.70</fluor></mdp><mdp><tmp>66.38</tmp><fluor>67.32</fluor></mdp><mdp><tmp>66.59</tmp><fluor>67.04</fluor></mdp><mdp><tmp>66.77</tmp><fluor>66.65</fluor></mdp><mdp><tmp>66.95</tmp><fluor>66.36</fluor></mdp><mdp><tmp>67.15</tmp><fluor>66.00</fluor></mdp><mdp><tmp>67.39</tmp><fluor>65.68</fluor></mdp><mdp><tmp>67.57</tmp><fluor>65.37</fluor></mdp><mdp><tmp>67.78</tmp><fluor>64.94</fluor></mdp><mdp><tmp>67.96</tmp><fluor>64.66</fluor></mdp><mdp><tmp>68.16</tmp><fluor>64.37</fluor></mdp><mdp><tmp>68.4</tmp><fluor>64.08</fluor></mdp><mdp><tmp>68.55</tmp><fluor>63.70</fluor></mdp><mdp><tmp>68.75</tmp><fluor>63.42</fluor></mdp><mdp><tmp>68.95</tmp><fluor>63.13</fluor></mdp><mdp><tmp>69.16</tmp><fluor>62.78</fluor></mdp><mdp><tmp>69.38</tmp><fluor>62.53</fluor></mdp><mdp><tmp>69.58</tmp><fluor>62.14</fluor></mdp><mdp><tmp>69.75</tmp><fluor>61.84</fluor></mdp><mdp><tmp>69.96</tmp><fluor>61.56</fluor></mdp><mdp><tmp>70.16</tmp><fluor>61.34</fluor></mdp><mdp><tmp>70.37</tmp><fluor>60.98</fluor></mdp><mdp><tmp>70.54</tmp><fluor>60.71</fluor></mdp><mdp><tmp>70.75</tmp><fluor>60.40</fluor></mdp><mdp><tmp>70.95</tmp><fluor>60.04</fluor></mdp><mdp><tmp>71.16</tmp><fluor>59.82</fluor></mdp><mdp><tmp>71.37</tmp><fluor>59.53</fluor></mdp><mdp><tmp>71.54</tmp><fluor>59.24</fluor></mdp><mdp><tmp>71.74</tmp><fluor>58.93</fluor></mdp><mdp><tmp>71.95</tmp><fluor>58.66</fluor></mdp><mdp><tmp>72.16</tmp><fluor>58.38</fluor></mdp><mdp><tmp>72.33</tmp><fluor>58.16</fluor></mdp><mdp><tmp>72.56</tmp><fluor>57.92</fluor></mdp><mdp><tmp>72.76</tmp><fluor>57.65</fluor></mdp><mdp><tmp>72.94</tmp><fluor>57.32</fluor></mdp><mdp><tmp>73.15</tmp><fluor>57.09</fluor></mdp><mdp><tmp>73.35</tmp><fluor>56.87</fluor></mdp><mdp><tmp>73.55</tmp><fluor>56.61</fluor></mdp><mdp><tmp>73.75</tmp><fluor>56.33</fluor></mdp><mdp><tmp>73.93</tmp><fluor>56.05</fluor></mdp><mdp><tmp>74.12</tmp><fluor>55.89</fluor></mdp><mdp><tmp>74.33</tmp><fluor>55.65</fluor></mdp><mdp><tmp>74.54</tmp><fluor>55.31</fluor></mdp><mdp><tmp>74.74</tmp><fluor>55.17</fluor></mdp><mdp><tmp>74.95</tmp><fluor>54.97</fluor></mdp><mdp><tmp>75.12</tmp><fluor>54.71</fluor></mdp><mdp><tmp>75.35</tmp><fluor>54.50</fluor></mdp><mdp><tmp>75.56</tmp><fluor>54.23</fluor></mdp><mdp><tmp>75.74</tmp><fluor>54.09</fluor></mdp><mdp><tmp>75.93</tmp><fluor>53.80</fluor></mdp><mdp><tmp>76.11</tmp><fluor>53.64</fluor></mdp><mdp><tmp>76.35</tmp><fluor>53.48</fluor></mdp><mdp><tmp>76.55</tmp><fluor>53.28</fluor></mdp><mdp><tmp>76.73</tmp><fluor>53.06</fluor></mdp><mdp><tmp>76.93</tmp><fluor>52.86</fluor></mdp><mdp><tmp>77.13</tmp><fluor>52.68</fluor></mdp><mdp><tmp>77.33</tmp><fluor>52.41</fluor></mdp><mdp><tmp>77.54</tmp><fluor>52.29</fluor></mdp><mdp><tmp>77.71</tmp><fluor>52.02</fluor></mdp><mdp><tmp>77.92</tmp><fluor>51.77</fluor></mdp><mdp><tmp>78.15</tmp><fluor>51.58</fluor></mdp><mdp><tmp>78.33</tmp><fluor>51.27</fluor></mdp><mdp><tmp>78.52</tmp><fluor>50.92</fluor></mdp><mdp><tmp>78.71</tmp><fluor>50.44</fluor></mdp><mdp><tmp>78.94</tmp><fluor>49.82</fluor></mdp><mdp><tmp>79.12</tmp><fluor>48.90</fluor></mdp><mdp><tmp>79.33</tmp><fluor>47.37</fluor></mdp><mdp><tmp>79.52</tmp><fluor>45.14</fluor></mdp><mdp><tmp>79.73</tmp><fluor>41.69</fluor></mdp><mdp><tmp>79.91</tmp><fluor>37.38</fluor></mdp><mdp><tmp>80.14</tmp><fluor>32.24</fluor></mdp><mdp><tmp>80.31</tmp><fluor>26.88</fluor></mdp><mdp><tmp>80.48</tmp><fluor>21.71</fluor></mdp><mdp><tmp>80.72</tmp><fluor>17.12</fluor></mdp><mdp><tmp>80.93</tmp><fluor>13.23</fluor></mdp><mdp><tmp>81.1</tmp><fluor>10.36</fluor></mdp><mdp><tmp>81.31</tmp><fluor>8.45</fluor></mdp><mdp><tmp>81.49</tmp><fluor>7.43</fluor></mdp><mdp><tmp>81.69</tmp><fluor>6.85</fluor></mdp><mdp><tmp>81.91</tmp><fluor>6.58</fluor></mdp><mdp><tmp>82.11</tmp><fluor>6.47</fluor></mdp><mdp><tmp>82.31</tmp><fluor>6.43</fluor></mdp><mdp><tmp>82.49</tmp><fluor>6.39</fluor></mdp><mdp><tmp>82.71</tmp><fluor>6.40</fluor></mdp><mdp><tmp>82.9</tmp><fluor>6.41</fluor></mdp><mdp><tmp>83.08</tmp><fluor>6.39</fluor></mdp><mdp><tmp>83.27</tmp><fluor>6.42</fluor></mdp><mdp><tmp>83.5</tmp><fluor>6.40</fluor></mdp><mdp><tmp>83.68</tmp><fluor>6.43</fluor></mdp><mdp><tmp>83.92</tmp><fluor>6.41</fluor></mdp><mdp><tmp>84.09</tmp><fluor>6.42</fluor></mdp><mdp><tmp>84.28</tmp><fluor>6.43</fluor></mdp><mdp><tmp>84.49</tmp><fluor>6.39</fluor></mdp><mdp><tmp>84.66</tmp><fluor>6.42</fluor></mdp><mdp><tmp>84.9</tmp><fluor>6.37</fluor></mdp><mdp><tmp>85.11</tmp><fluor>6.36</fluor></mdp><mdp><tmp>85.26</tmp><fluor>6.34</fluor></mdp><mdp><tmp>85.5</tmp><fluor>6.34</fluor></mdp><mdp><tmp>85.68</tmp><fluor>6.35</fluor></mdp><mdp><tmp>85.89</tmp><fluor>6.30</fluor></mdp><mdp><tmp>86.08</tmp><fluor>6.31</fluor></mdp><mdp><tmp>86.26</tmp><fluor>6.29</fluor></mdp><mdp><tmp>86.46</tmp><fluor>6.26</fluor></mdp><mdp><tmp>86.71</tmp><fluor>6.27</fluor></mdp><mdp><tmp>86.86</tmp><fluor>6.29</fluor></mdp><mdp><tmp>87.05</tmp><fluor>6.27</fluor></mdp><mdp><tmp>87.28</tmp><fluor>6.25</fluor></mdp><mdp><tmp>87.46</tmp><fluor>6.24</fluor></mdp><mdp><tmp>87.68</tmp><fluor>6.20</fluor></mdp><mdp><tmp>87.86</tmp><fluor>6.21</fluor></mdp><mdp><tmp>88.08</tmp><fluor>6.22</fluor></mdp><mdp><tmp>88.29</tmp><fluor>6.17</fluor></mdp><mdp><tmp>88.47</tmp><fluor>6.18</fluor></mdp><mdp><tmp>88.69</tmp><fluor>6.17</fluor></mdp><mdp><tmp>88.87</tmp><fluor>6.17</fluor></mdp><mdp><tmp>89.05</tmp><fluor>6.14</fluor></mdp><mdp><tmp>89.28</tmp><fluor>6.17</fluor></mdp><mdp><tmp>89.49</tmp><fluor>6.14</fluor></mdp><mdp><tmp>89.65</tmp><fluor>6.13</fluor></mdp><mdp><tmp>89.83</tmp><fluor>6.12</fluor></mdp><mdp><tmp>90.08</tmp><fluor>6.12</fluor></mdp><mdp><tmp>90.24</tmp><fluor>6.11</fluor></mdp><mdp><tmp>90.45</tmp><fluor>6.09</fluor></mdp><mdp><tmp>90.65</tmp><fluor>6.11</fluor></mdp><mdp><tmp>90.83</tmp><fluor>6.09</fluor></mdp><mdp><tmp>91.04</tmp><fluor>6.10</fluor></mdp><mdp><tmp>91.24</tmp><fluor>6.09</fluor></mdp><mdp><tmp>91.46</tmp><fluor>6.04</fluor></mdp><mdp><tmp>91.64</tmp><fluor>6.05</fluor></mdp><mdp><tmp>91.87</tmp><fluor>6.07</fluor></mdp><mdp><tmp>92.05</tmp><fluor>6.06</fluor></mdp><mdp><tmp>92.25</tmp><fluor>6.08</fluor></mdp><mdp><tmp>92.47</tmp><fluor>6.06</fluor></mdp><mdp><tmp>92.65</tmp><fluor>6.05</fluor></mdp><mdp><tmp>92.85</tmp><fluor>6.04</fluor></mdp><mdp><tmp>93.04</tmp><fluor>6.04</fluor></mdp><mdp><tmp>93.27</tmp><fluor>6.02</fluor></mdp><mdp><tmp>93.46</tmp><fluor>6.01</fluor></mdp><mdp><tmp>93.65</tmp><fluor>6.01</fluor></mdp><mdp><tmp>93.81</tmp><fluor>6.01</fluor></mdp><mdp><tmp>94.04</tmp><fluor>6.00</fluor></mdp><mdp><tmp>94.22</tmp><fluor>5.97</fluor></mdp><mdp><tmp>94.46</tmp><fluor>5.99</fluor></mdp><mdp><tmp>94.65</tmp><fluor>5.97</fluor></mdp><mdp><tmp>94.85</tmp><fluor>5.98</fluor></mdp><bgFluor>14.602</bgFluor><quantFluor>5.321</quantFluor></data></react><react id="22"><sample id="28_1"/><data><tar id="ACT1"/><cq>22.367</cq><N0>2.57e-06</N0><ampEffMet>LinRegPCR</ampEffMet><ampEff>1.916</ampEff><ampEffSE>0.039</ampEffSE><adp><cyc>1</cyc><fluor>14.87</fluor></adp><adp><cyc>2</cyc><fluor>14.87</fluor></adp><adp><cyc>3</cyc><fluor>14.94</fluor></adp><adp><cyc>4</cyc><fluor>14.85</fluor></adp><adp><cyc>5</cyc><fluor>14.76</fluor></adp><adp><cyc>6</cyc><fluor>14.69</fluor></adp><adp><cyc>7</cyc><fluor>14.57</fluor></adp><adp><cyc>8</cyc><fluor>14.51</fluor></adp><adp><cyc>9</cyc><fluor>14.55</fluor></adp><adp><cyc>10</cyc><fluor>14.46</fluor></adp><adp><cyc>11</cyc><fluor>14.45</fluor></adp><adp><cyc>12</cyc><fluor>14.45</fluor></adp><adp><cyc>13</cyc><fluor>14.40</fluor></adp><adp><cyc>14</cyc><fluor>14.29</fluor></adp><adp><cyc>15</cyc><fluor>14.22</fluor></adp><adp><cyc>16</cyc><fluor>14.29</fluor></adp><adp><cyc>17</cyc><fluor>14.50</fluor></adp><adp><cyc>18</cyc><fluor>14.55</fluor></adp><adp><cyc>19</cyc><fluor>14.80</fluor></adp><adp><cyc>20</cyc><fluor>15.41</fluor></adp><adp><cyc>21</cyc><fluor>16.59</fluor></adp><adp><cyc>22</cyc><fluor>18.76</fluor></adp><adp><cyc>23</cyc><fluor>22.46</fluor></adp><adp><cyc>24</cyc><fluor>28.84</fluor></adp><adp><cyc>25</cyc><fluor>37.89</fluor></adp><adp><cyc>26</cyc><fluor>48.13</fluor></adp><adp><cyc>27</cyc><fluor>57.66</fluor></adp><adp><cyc>28</cyc><fluor>64.40</fluor></adp><adp><cyc>29</cyc><fluor>68.57</fluor></adp><adp><cyc>30</cyc><fluor>71.04</fluor></adp><adp><cyc>31</cyc><fluor>72.35</fluor></adp><adp><cyc>32</cyc><fluor>73.52</fluor></adp><adp><cyc>33</cyc><fluor>73.87</fluor></adp><adp><cyc>34</cyc><fluor>74.05</fluor></adp><adp><cyc>35</cyc><fluor>74.45</fluor></adp><adp><cyc>36</cyc><fluor>74.57</fluor></adp><adp><cyc>37</cyc><fluor>74.55</fluor></adp><adp><cyc>38</cyc><fluor>74.31</fluor></adp><adp><cyc>39</cyc><fluor>74.35</fluor></adp><adp><cyc>40</cyc><fluor>74.37</fluor></adp><mdp><tmp>59.92</tmp><fluor>74.57</fluor></mdp><mdp><tmp>59.79</tmp><fluor>74.62</fluor></mdp><mdp><tmp>59.76</tmp><fluor>74.69</fluor></mdp><mdp><tmp>59.98</tmp><fluor>74.64</fluor></mdp><mdp><tmp>60.22</tmp><fluor>74.49</fluor></mdp><mdp><tmp>60.45</tmp><fluor>74.45</fluor></mdp><mdp><tmp>60.7</tmp><fluor>74.16</fluor></mdp><mdp><tmp>60.98</tmp><fluor>73.87</fluor></mdp><mdp><tmp>61.16</tmp><fluor>73.65</fluor></mdp><mdp><tmp>61.41</tmp><fluor>73.37</fluor></mdp><mdp><tmp>61.63</tmp><fluor>73.05</fluor></mdp><mdp><tmp>61.84</tmp><fluor>72.67</fluor></mdp><mdp><tmp>62.09</tmp><fluor>72.44</fluor></mdp><mdp><tmp>62.28</tmp><fluor>72.06</fluor></mdp><mdp><tmp>62.49</tmp><fluor>71.70</fluor></mdp><mdp><tmp>62.71</tmp><fluor>71.39</fluor></mdp><mdp><tmp>62.92</tmp><fluor>71.10</fluor></mdp><mdp><tmp>63.13</tmp><fluor>70.68</fluor></mdp><mdp><tmp>63.31</tmp><fluor>70.31</fluor></mdp><mdp><tmp>63.56</tmp><fluor>69.98</fluor></mdp><mdp><tmp>63.73</tmp><fluor>69.60</fluor></mdp><mdp><tmp>63.95</tmp><fluor>69.27</fluor></mdp><mdp><tmp>64.14</tmp><fluor>68.93</fluor></mdp><mdp><tmp>64.34</tmp><fluor>68.61</fluor></mdp><mdp><tmp>64.55</tmp><fluor>68.23</fluor></mdp><mdp><tmp>64.77</tmp><fluor>67.92</fluor></mdp><mdp><tmp>64.94</tmp><fluor>67.63</fluor></mdp><mdp><tmp>65.16</tmp><fluor>67.21</fluor></mdp><mdp><tmp>65.37</tmp><fluor>66.91</fluor></mdp><mdp><tmp>65.57</tmp><fluor>66.61</fluor></mdp><mdp><tmp>65.79</tmp><fluor>66.18</fluor></mdp><mdp><tmp>65.96</tmp><fluor>65.85</fluor></mdp><mdp><tmp>66.18</tmp><fluor>65.58</fluor></mdp><mdp><tmp>66.38</tmp><fluor>65.25</fluor></mdp><mdp><tmp>66.59</tmp><fluor>65.00</fluor></mdp><mdp><tmp>66.77</tmp><fluor>64.56</fluor></mdp><mdp><tmp>66.95</tmp><fluor>64.22</fluor></mdp><mdp><tmp>67.15</tmp><fluor>63.95</fluor></mdp><mdp><tmp>67.39</tmp><fluor>63.67</fluor></mdp><mdp><tmp>67.57</tmp><fluor>63.31</fluor></mdp><mdp><tmp>67.78</tmp><fluor>63.00</fluor></mdp><mdp><tmp>67.96</tmp><fluor>62.67</fluor></mdp><mdp><tmp>68.16</tmp><fluor>62.37</fluor></mdp><mdp><tmp>68.4</tmp><fluor>62.11</fluor></mdp><mdp><tmp>68.55</tmp><fluor>61.83</fluor></mdp><mdp><tmp>68.75</tmp><fluor>61.53</fluor></mdp><mdp><tmp>68.95</tmp><fluor>61.17</fluor></mdp><mdp><tmp>69.16</tmp><fluor>60.90</fluor></mdp><mdp><tmp>69.38</tmp><fluor>60.62</fluor></mdp><mdp><tmp>69.58</tmp><fluor>60.32</fluor></mdp><mdp><tmp>69.75</tmp><fluor>59.98</fluor></mdp><mdp><tmp>69.96</tmp><fluor>59.76</fluor></mdp><mdp><tmp>70.16</tmp><fluor>59.51</fluor></mdp><mdp><tmp>70.37</tmp><fluor>59.14</fluor></mdp><mdp><tmp>70.54</tmp><fluor>58.88</fluor></mdp><mdp><tmp>70.75</tmp><fluor>58.59</fluor></mdp><mdp><tmp>70.95</tmp><fluor>58.31</fluor></mdp><mdp><tmp>71.16</tmp><fluor>58.07</fluor></mdp><mdp><tmp>71.37</tmp><fluor>57.80</fluor></mdp><mdp><tmp>71.54</tmp><fluor>57.57</fluor></mdp><mdp><tmp>71.74</tmp><fluor>57.22</fluor></mdp><mdp><tmp>71.95</tmp><fluor>56.97</fluor></mdp><mdp><tmp>72.16</tmp><fluor>56.71</fluor></mdp><mdp><tmp>72.33</tmp><fluor>56.41</fluor></mdp><mdp><tmp>72.56</tmp><fluor>56.16</fluor></mdp><mdp><tmp>72.76</tmp><fluor>55.93</fluor></mdp><mdp><tmp>72.94</tmp><fluor>55.70</fluor></mdp><mdp><tmp>73.15</tmp><fluor>55.49</fluor></mdp><mdp><tmp>73.35</tmp><fluor>55.20</fluor></mdp><mdp><tmp>73.55</tmp><fluor>55.01</fluor></mdp><mdp><tmp>73.75</tmp><fluor>54.79</fluor></mdp><mdp><tmp>73.93</tmp><fluor>54.57</fluor></mdp><mdp><tmp>74.12</tmp><fluor>54.30</fluor></mdp><mdp><tmp>74.33</tmp><fluor>54.12</fluor></mdp><mdp><tmp>74.54</tmp><fluor>53.88</fluor></mdp><mdp><tmp>74.74</tmp><fluor>53.71</fluor></mdp><mdp><tmp>74.95</tmp><fluor>53.47</fluor></mdp><mdp><tmp>75.12</tmp><fluor>53.34</fluor></mdp><mdp><tmp>75.35</tmp><fluor>53.10</fluor></mdp><mdp><tmp>75.56</tmp><fluor>52.89</fluor></mdp><mdp><tmp>75.74</tmp><fluor>52.71</fluor></mdp><mdp><tmp>75.93</tmp><fluor>52.53</fluor></mdp><mdp><tmp>76.11</tmp><fluor>52.39</fluor></mdp><mdp><tmp>76.35</tmp><fluor>52.10</fluor></mdp><mdp><tmp>76.55</tmp><fluor>52.02</fluor></mdp><mdp><tmp>76.73</tmp><fluor>51.81</fluor></mdp><mdp><tmp>76.93</tmp><fluor>51.66</fluor></mdp><mdp><tmp>77.13</tmp><fluor>51.51</fluor></mdp><mdp><tmp>77.33</tmp><fluor>51.32</fluor></mdp><mdp><tmp>77.54</tmp><fluor>51.12</fluor></mdp><mdp><tmp>77.71</tmp><fluor>50.96</fluor></mdp><mdp><tmp>77.92</tmp><fluor>50.78</fluor></mdp><mdp><tmp>78.15</tmp><fluor>50.57</fluor></mdp><mdp><tmp>78.33</tmp><fluor>50.31</fluor></mdp><mdp><tmp>78.52</tmp><fluor>49.97</fluor></mdp><mdp><tmp>78.71</tmp><fluor>49.58</fluor></mdp><mdp><tmp>78.94</tmp><fluor>49.10</fluor></mdp><mdp><tmp>79.12</tmp><fluor>48.28</fluor></mdp><mdp><tmp>79.33</tmp><fluor>46.96</fluor></mdp><mdp><tmp>79.52</tmp><fluor>44.89</fluor></mdp><mdp><tmp>79.73</tmp><fluor>41.80</fluor></mdp><mdp><tmp>79.91</tmp><fluor>37.59</fluor></mdp><mdp><tmp>80.14</tmp><fluor>32.65</fluor></mdp><mdp><tmp>80.31</tmp><fluor>27.36</fluor></mdp><mdp><tmp>80.48</tmp><fluor>22.23</fluor></mdp><mdp><tmp>80.72</tmp><fluor>17.56</fluor></mdp><mdp><tmp>80.93</tmp><fluor>13.58</fluor></mdp><mdp><tmp>81.1</tmp><fluor>10.63</fluor></mdp><mdp><tmp>81.31</tmp><fluor>8.64</fluor></mdp><mdp><tmp>81.49</tmp><fluor>7.45</fluor></mdp><mdp><tmp>81.69</tmp><fluor>6.86</fluor></mdp><mdp><tmp>81.91</tmp><fluor>6.57</fluor></mdp><mdp><tmp>82.11</tmp><fluor>6.44</fluor></mdp><mdp><tmp>82.31</tmp><fluor>6.40</fluor></mdp><mdp><tmp>82.49</tmp><fluor>6.37</fluor></mdp><mdp><tmp>82.71</tmp><fluor>6.34</fluor></mdp><mdp><tmp>82.9</tmp><fluor>6.36</fluor></mdp><mdp><tmp>83.08</tmp><fluor>6.34</fluor></mdp><mdp><tmp>83.27</tmp><fluor>6.37</fluor></mdp><mdp><tmp>83.5</tmp><fluor>6.37</fluor></mdp><mdp><tmp>83.68</tmp><fluor>6.36</fluor></mdp><mdp><tmp>83.92</tmp><fluor>6.32</fluor></mdp><mdp><tmp>84.09</tmp><fluor>6.33</fluor></mdp><mdp><tmp>84.28</tmp><fluor>6.31</fluor></mdp><mdp><tmp>84.49</tmp><fluor>6.31</fluor></mdp><mdp><tmp>84.66</tmp><fluor>6.29</fluor></mdp><mdp><tmp>84.9</tmp><fluor>6.30</fluor></mdp><mdp><tmp>85.11</tmp><fluor>6.26</fluor></mdp><mdp><tmp>85.26</tmp><fluor>6.26</fluor></mdp><mdp><tmp>85.5</tmp><fluor>6.25</fluor></mdp><mdp><tmp>85.68</tmp><fluor>6.26</fluor></mdp><mdp><tmp>85.89</tmp><fluor>6.24</fluor></mdp><mdp><tmp>86.08</tmp><fluor>6.24</fluor></mdp><mdp><tmp>86.26</tmp><fluor>6.22</fluor></mdp><mdp><tmp>86.46</tmp><fluor>6.21</fluor></mdp><mdp><tmp>86.71</tmp><fluor>6.17</fluor></mdp><mdp><tmp>86.86</tmp><fluor>6.18</fluor></mdp><mdp><tmp>87.05</tmp><fluor>6.17</fluor></mdp><mdp><tmp>87.28</tmp><fluor>6.18</fluor></mdp><mdp><tmp>87.46</tmp><fluor>6.15</fluor></mdp><mdp><tmp>87.68</tmp><fluor>6.14</fluor></mdp><mdp><tmp>87.86</tmp><fluor>6.12</fluor></mdp><mdp><tmp>88.08</tmp><fluor>6.12</fluor></mdp><mdp><tmp>88.29</tmp><fluor>6.10</fluor></mdp><mdp><tmp>88.47</tmp><fluor>6.10</fluor></mdp><mdp><tmp>88.69</tmp><fluor>6.10</fluor></mdp><mdp><tmp>88.87</tmp><fluor>6.10</fluor></mdp><mdp><tmp>89.05</tmp><fluor>6.08</fluor></mdp><mdp><tmp>89.28</tmp><fluor>6.07</fluor></mdp><mdp><tmp>89.49</tmp><fluor>6.05</fluor></mdp><mdp><tmp>89.65</tmp><fluor>6.05</fluor></mdp><mdp><tmp>89.83</tmp><fluor>6.04</fluor></mdp><mdp><tmp>90.08</tmp><fluor>6.06</fluor></mdp><mdp><tmp>90.24</tmp><fluor>6.04</fluor></mdp><mdp><tmp>90.45</tmp><fluor>6.04</fluor></mdp><mdp><tmp>90.65</tmp><fluor>6.02</fluor></mdp><mdp><tmp>90.83</tmp><fluor>6.02</fluor></mdp><mdp><tmp>91.04</tmp><fluor>5.98</fluor></mdp><mdp><tmp>91.24</tmp><fluor>6.01</fluor></mdp><mdp><tmp>91.46</tmp><fluor>5.99</fluor></mdp><mdp><tmp>91.64</tmp><fluor>5.99</fluor></mdp><mdp><tmp>91.87</tmp><fluor>5.99</fluor></mdp><mdp><tmp>92.05</tmp><fluor>5.99</fluor></mdp><mdp><tmp>92.25</tmp><fluor>5.96</fluor></mdp><mdp><tmp>92.47</tmp><fluor>5.96</fluor></mdp><mdp><tmp>92.65</tmp><fluor>5.96</fluor></mdp><mdp><tmp>92.85</tmp><fluor>5.96</fluor></mdp><mdp><tmp>93.04</tmp><fluor>5.95</fluor></mdp><mdp><tmp>93.27</tmp><fluor>5.96</fluor></mdp><mdp><tmp>93.46</tmp><fluor>5.93</fluor></mdp><mdp><tmp>93.65</tmp><fluor>5.92</fluor></mdp><mdp><tmp>93.81</tmp><fluor>5.91</fluor></mdp><mdp><tmp>94.04</tmp><fluor>5.92</fluor></mdp><mdp><tmp>94.22</tmp><fluor>5.91</fluor></mdp><mdp><tmp>94.46</tmp><fluor>5.91</fluor></mdp><mdp><tmp>94.65</tmp><fluor>5.91</fluor></mdp><mdp><tmp>94.85</tmp><fluor>5.90</fluor></mdp><bgFluor>14.356</bgFluor><quantFluor>5.321</quantFluor></data></react><react id="23"><sample id="28_2"/><data><tar id="ACT1"/><cq>22.128</cq><N0>3.01e-06</N0><ampEffMet>LinRegPCR</ampEffMet><ampEff>1.916</ampEff><ampEffSE>0.039</ampEffSE><adp><cyc>1</cyc><fluor>15.00</fluor></adp><adp><cyc>2</cyc><fluor>15.06</fluor></adp><adp><cyc>3</cyc><fluor>15.06</fluor></adp><adp><cyc>4</cyc><fluor>15.01</fluor></adp><adp><cyc>5</cyc><fluor>14.92</fluor></adp><adp><cyc>6</cyc><fluor>14.85</fluor></adp><adp><cyc>7</cyc><fluor>14.79</fluor></adp><adp><cyc>8</cyc><fluor>14.71</fluor></adp><adp><cyc>9</cyc><fluor>14.67</fluor></adp><adp><cyc>10</cyc><fluor>14.57</fluor></adp><adp><cyc>11</cyc><fluor>14.65</fluor></adp><adp><cyc>12</cyc><fluor>14.60</fluor></adp><adp><cyc>13</cyc><fluor>14.60</fluor></adp><adp><cyc>14</cyc><fluor>14.48</fluor></adp><adp><cyc>15</cyc><fluor>14.41</fluor></adp><adp><cyc>16</cyc><fluor>14.49</fluor></adp><adp><cyc>17</cyc><fluor>14.57</fluor></adp><adp><cyc>18</cyc><fluor>14.67</fluor></adp><adp><cyc>19</cyc><fluor>15.10</fluor></adp><adp><cyc>20</cyc><fluor>15.70</fluor></adp><adp><cyc>21</cyc><fluor>16.96</fluor></adp><adp><cyc>22</cyc><fluor>19.43</fluor></adp><adp><cyc>23</cyc><fluor>23.74</fluor></adp><adp><cyc>24</cyc><fluor>30.77</fluor></adp><adp><cyc>25</cyc><fluor>40.16</fluor></adp><adp><cyc>26</cyc><fluor>50.60</fluor></adp><adp><cyc>27</cyc><fluor>59.48</fluor></adp><adp><cyc>28</cyc><fluor>65.83</fluor></adp><adp><cyc>29</cyc><fluor>69.47</fluor></adp><adp><cyc>30</cyc><fluor>71.56</fluor></adp><adp><cyc>31</cyc><fluor>73.00</fluor></adp><adp><cyc>32</cyc><fluor>73.92</fluor></adp><adp><cyc>33</cyc><fluor>74.33</fluor></adp><adp><cyc>34</cyc><fluor>74.65</fluor></adp><adp><cyc>35</cyc><fluor>74.93</fluor></adp><adp><cyc>36</cyc><fluor>74.91</fluor></adp><adp><cyc>37</cyc><fluor>74.96</fluor></adp><adp><cyc>38</cyc><fluor>74.61</fluor></adp><adp><cyc>39</cyc><fluor>74.83</fluor></adp><adp><cyc>40</cyc><fluor>74.64</fluor></adp><mdp><tmp>59.92</tmp><fluor>74.73</fluor></mdp><mdp><tmp>59.79</tmp><fluor>74.74</fluor></mdp><mdp><tmp>59.76</tmp><fluor>74.87</fluor></mdp><mdp><tmp>59.98</tmp><fluor>74.67</fluor></mdp><mdp><tmp>60.22</tmp><fluor>74.57</fluor></mdp><mdp><tmp>60.45</tmp><fluor>74.39</fluor></mdp><mdp><tmp>60.7</tmp><fluor>74.21</fluor></mdp><mdp><tmp>60.98</tmp><fluor>73.95</fluor></mdp><mdp><tmp>61.16</tmp><fluor>73.78</fluor></mdp><mdp><tmp>61.41</tmp><fluor>73.37</fluor></mdp><mdp><tmp>61.63</tmp><fluor>73.05</fluor></mdp><mdp><tmp>61.84</tmp><fluor>72.80</fluor></mdp><mdp><tmp>62.09</tmp><fluor>72.36</fluor></mdp><mdp><tmp>62.28</tmp><fluor>72.06</fluor></mdp><mdp><tmp>62.49</tmp><fluor>71.66</fluor></mdp><mdp><tmp>62.71</tmp><fluor>71.39</fluor></mdp><mdp><tmp>62.92</tmp><fluor>70.95</fluor></mdp><mdp><tmp>63.13</tmp><fluor>70.64</fluor></mdp><mdp><tmp>63.31</tmp><fluor>70.31</fluor></mdp><mdp><tmp>63.56</tmp><fluor>69.95</fluor></mdp><mdp><tmp>63.73</tmp><fluor>69.63</fluor></mdp><mdp><tmp>63.95</tmp><fluor>69.26</fluor></mdp><mdp><tmp>64.14</tmp><fluor>68.93</fluor></mdp><mdp><tmp>64.34</tmp><fluor>68.60</fluor></mdp><mdp><tmp>64.55</tmp><fluor>68.28</fluor></mdp><mdp><tmp>64.77</tmp><fluor>67.93</fluor></mdp><mdp><tmp>64.94</tmp><fluor>67.55</fluor></mdp><mdp><tmp>65.16</tmp><fluor>67.26</fluor></mdp><mdp><tmp>65.37</tmp><fluor>66.88</fluor></mdp><mdp><tmp>65.57</tmp><fluor>66.50</fluor></mdp><mdp><tmp>65.79</tmp><fluor>66.21</fluor></mdp><mdp><tmp>65.96</tmp><fluor>65.90</fluor></mdp><mdp><tmp>66.18</tmp><fluor>65.58</fluor></mdp><mdp><tmp>66.38</tmp><fluor>65.27</fluor></mdp><mdp><tmp>66.59</tmp><fluor>64.97</fluor></mdp><mdp><tmp>66.77</tmp><fluor>64.65</fluor></mdp><mdp><tmp>66.95</tmp><fluor>64.34</fluor></mdp><mdp><tmp>67.15</tmp><fluor>63.99</fluor></mdp><mdp><tmp>67.39</tmp><fluor>63.63</fluor></mdp><mdp><tmp>67.57</tmp><fluor>63.35</fluor></mdp><mdp><tmp>67.78</tmp><fluor>63.01</fluor></mdp><mdp><tmp>67.96</tmp><fluor>62.79</fluor></mdp><mdp><tmp>68.16</tmp><fluor>62.49</fluor></mdp><mdp><tmp>68.4</tmp><fluor>62.19</fluor></mdp><mdp><tmp>68.55</tmp><fluor>61.82</fluor></mdp><mdp><tmp>68.75</tmp><fluor>61.56</fluor></mdp><mdp><tmp>68.95</tmp><fluor>61.28</fluor></mdp><mdp><tmp>69.16</tmp><fluor>60.92</fluor></mdp><mdp><tmp>69.38</tmp><fluor>60.66</fluor></mdp><mdp><tmp>69.58</tmp><fluor>60.40</fluor></mdp><mdp><tmp>69.75</tmp><fluor>60.13</fluor></mdp><mdp><tmp>69.96</tmp><fluor>59.75</fluor></mdp><mdp><tmp>70.16</tmp><fluor>59.49</fluor></mdp><mdp><tmp>70.37</tmp><fluor>59.29</fluor></mdp><mdp><tmp>70.54</tmp><fluor>59.02</fluor></mdp><mdp><tmp>70.75</tmp><fluor>58.74</fluor></mdp><mdp><tmp>70.95</tmp><fluor>58.42</fluor></mdp><mdp><tmp>71.16</tmp><fluor>58.16</fluor></mdp><mdp><tmp>71.37</tmp><fluor>57.97</fluor></mdp><mdp><tmp>71.54</tmp><fluor>57.65</fluor></mdp><mdp><tmp>71.74</tmp><fluor>57.38</fluor></mdp><mdp><tmp>71.95</tmp><fluor>57.09</fluor></mdp><mdp><tmp>72.16</tmp><fluor>56.88</fluor></mdp><mdp><tmp>72.33</tmp><fluor>56.62</fluor></mdp><mdp><tmp>72.56</tmp><fluor>56.34</fluor></mdp><mdp><tmp>72.76</tmp><fluor>56.13</fluor></mdp><mdp><tmp>72.94</tmp><fluor>55.92</fluor></mdp><mdp><tmp>73.15</tmp><fluor>55.72</fluor></mdp><mdp><tmp>73.35</tmp><fluor>55.44</fluor></mdp><mdp><tmp>73.55</tmp><fluor>55.18</fluor></mdp><mdp><tmp>73.75</tmp><fluor>55.04</fluor></mdp><mdp><tmp>73.93</tmp><fluor>54.78</fluor></mdp><mdp><tmp>74.12</tmp><fluor>54.61</fluor></mdp><mdp><tmp>74.33</tmp><fluor>54.41</fluor></mdp><mdp><tmp>74.54</tmp><fluor>54.16</fluor></mdp><mdp><tmp>74.74</tmp><fluor>53.97</fluor></mdp><mdp><tmp>74.95</tmp><fluor>53.82</fluor></mdp><mdp><tmp>75.12</tmp><fluor>53.64</fluor></mdp><mdp><tmp>75.35</tmp><fluor>53.37</fluor></mdp><mdp><tmp>75.56</tmp><fluor>53.26</fluor></mdp><mdp><tmp>75.74</tmp><fluor>52.99</fluor></mdp><mdp><tmp>75.93</tmp><fluor>52.82</fluor></mdp><mdp><tmp>76.11</tmp><fluor>52.67</fluor></mdp><mdp><tmp>76.35</tmp><fluor>52.47</fluor></mdp><mdp><tmp>76.55</tmp><fluor>52.27</fluor></mdp><mdp><tmp>76.73</tmp><fluor>52.13</fluor></mdp><mdp><tmp>76.93</tmp><fluor>51.91</fluor></mdp><mdp><tmp>77.13</tmp><fluor>51.81</fluor></mdp><mdp><tmp>77.33</tmp><fluor>51.61</fluor></mdp><mdp><tmp>77.54</tmp><fluor>51.45</fluor></mdp><mdp><tmp>77.71</tmp><fluor>51.22</fluor></mdp><mdp><tmp>77.92</tmp><fluor>51.04</fluor></mdp><mdp><tmp>78.15</tmp><fluor>50.85</fluor></mdp><mdp><tmp>78.33</tmp><fluor>50.57</fluor></mdp><mdp><tmp>78.52</tmp><fluor>50.29</fluor></mdp><mdp><tmp>78.71</tmp><fluor>49.92</fluor></mdp><mdp><tmp>78.94</tmp><fluor>49.42</fluor></mdp><mdp><tmp>79.12</tmp><fluor>48.65</fluor></mdp><mdp><tmp>79.33</tmp><fluor>47.49</fluor></mdp><mdp><tmp>79.52</tmp><fluor>45.65</fluor></mdp><mdp><tmp>79.73</tmp><fluor>42.80</fluor></mdp><mdp><tmp>79.91</tmp><fluor>38.93</fluor></mdp><mdp><tmp>80.14</tmp><fluor>34.14</fluor></mdp><mdp><tmp>80.31</tmp><fluor>28.91</fluor></mdp><mdp><tmp>80.48</tmp><fluor>23.67</fluor></mdp><mdp><tmp>80.72</tmp><fluor>18.85</fluor></mdp><mdp><tmp>80.93</tmp><fluor>14.65</fluor></mdp><mdp><tmp>81.1</tmp><fluor>11.40</fluor></mdp><mdp><tmp>81.31</tmp><fluor>9.16</fluor></mdp><mdp><tmp>81.49</tmp><fluor>7.79</fluor></mdp><mdp><tmp>81.69</tmp><fluor>7.04</fluor></mdp><mdp><tmp>81.91</tmp><fluor>6.67</fluor></mdp><mdp><tmp>82.11</tmp><fluor>6.53</fluor></mdp><mdp><tmp>82.31</tmp><fluor>6.42</fluor></mdp><mdp><tmp>82.49</tmp><fluor>6.40</fluor></mdp><mdp><tmp>82.71</tmp><fluor>6.42</fluor></mdp><mdp><tmp>82.9</tmp><fluor>6.42</fluor></mdp><mdp><tmp>83.08</tmp><fluor>6.40</fluor></mdp><mdp><tmp>83.27</tmp><fluor>6.42</fluor></mdp><mdp><tmp>83.5</tmp><fluor>6.42</fluor></mdp><mdp><tmp>83.68</tmp><fluor>6.42</fluor></mdp><mdp><tmp>83.92</tmp><fluor>6.44</fluor></mdp><mdp><tmp>84.09</tmp><fluor>6.41</fluor></mdp><mdp><tmp>84.28</tmp><fluor>6.42</fluor></mdp><mdp><tmp>84.49</tmp><fluor>6.37</fluor></mdp><mdp><tmp>84.66</tmp><fluor>6.37</fluor></mdp><mdp><tmp>84.9</tmp><fluor>6.38</fluor></mdp><mdp><tmp>85.11</tmp><fluor>6.35</fluor></mdp><mdp><tmp>85.26</tmp><fluor>6.33</fluor></mdp><mdp><tmp>85.5</tmp><fluor>6.31</fluor></mdp><mdp><tmp>85.68</tmp><fluor>6.30</fluor></mdp><mdp><tmp>85.89</tmp><fluor>6.28</fluor></mdp><mdp><tmp>86.08</tmp><fluor>6.31</fluor></mdp><mdp><tmp>86.26</tmp><fluor>6.31</fluor></mdp><mdp><tmp>86.46</tmp><fluor>6.26</fluor></mdp><mdp><tmp>86.71</tmp><fluor>6.25</fluor></mdp><mdp><tmp>86.86</tmp><fluor>6.26</fluor></mdp><mdp><tmp>87.05</tmp><fluor>6.25</fluor></mdp><mdp><tmp>87.28</tmp><fluor>6.24</fluor></mdp><mdp><tmp>87.46</tmp><fluor>6.22</fluor></mdp><mdp><tmp>87.68</tmp><fluor>6.19</fluor></mdp><mdp><tmp>87.86</tmp><fluor>6.21</fluor></mdp><mdp><tmp>88.08</tmp><fluor>6.21</fluor></mdp><mdp><tmp>88.29</tmp><fluor>6.17</fluor></mdp><mdp><tmp>88.47</tmp><fluor>6.16</fluor></mdp><mdp><tmp>88.69</tmp><fluor>6.19</fluor></mdp><mdp><tmp>88.87</tmp><fluor>6.16</fluor></mdp><mdp><tmp>89.05</tmp><fluor>6.18</fluor></mdp><mdp><tmp>89.28</tmp><fluor>6.15</fluor></mdp><mdp><tmp>89.49</tmp><fluor>6.11</fluor></mdp><mdp><tmp>89.65</tmp><fluor>6.13</fluor></mdp><mdp><tmp>89.83</tmp><fluor>6.12</fluor></mdp><mdp><tmp>90.08</tmp><fluor>6.12</fluor></mdp><mdp><tmp>90.24</tmp><fluor>6.10</fluor></mdp><mdp><tmp>90.45</tmp><fluor>6.11</fluor></mdp><mdp><tmp>90.65</tmp><fluor>6.08</fluor></mdp><mdp><tmp>90.83</tmp><fluor>6.09</fluor></mdp><mdp><tmp>91.04</tmp><fluor>6.06</fluor></mdp><mdp><tmp>91.24</tmp><fluor>6.09</fluor></mdp><mdp><tmp>91.46</tmp><fluor>6.06</fluor></mdp><mdp><tmp>91.64</tmp><fluor>6.08</fluor></mdp><mdp><tmp>91.87</tmp><fluor>6.06</fluor></mdp><mdp><tmp>92.05</tmp><fluor>6.06</fluor></mdp><mdp><tmp>92.25</tmp><fluor>6.06</fluor></mdp><mdp><tmp>92.47</tmp><fluor>6.05</fluor></mdp><mdp><tmp>92.65</tmp><fluor>6.02</fluor></mdp><mdp><tmp>92.85</tmp><fluor>6.02</fluor></mdp><mdp><tmp>93.04</tmp><fluor>6.04</fluor></mdp><mdp><tmp>93.27</tmp><fluor>6.02</fluor></mdp><mdp><tmp>93.46</tmp><fluor>6.00</fluor></mdp><mdp><tmp>93.65</tmp><fluor>6.01</fluor></mdp><mdp><tmp>93.81</tmp><fluor>5.98</fluor></mdp><mdp><tmp>94.04</tmp><fluor>5.99</fluor></mdp><mdp><tmp>94.22</tmp><fluor>5.99</fluor></mdp><mdp><tmp>94.46</tmp><fluor>5.99</fluor></mdp><mdp><tmp>94.65</tmp><fluor>5.98</fluor></mdp><mdp><tmp>94.85</tmp><fluor>5.97</fluor></mdp><bgFluor>14.399</bgFluor><quantFluor>5.321</quantFluor></data></react><react id="24"><sample id="28_3"/><data><tar id="ACT1"/><cq>22.401</cq><N0>2.52e-06</N0><ampEffMet>LinRegPCR</ampEffMet><ampEff>1.916</ampEff><ampEffSE>0.039</ampEffSE><adp><cyc>1</cyc><fluor>14.87</fluor></adp><adp><cyc>2</cyc><fluor>14.85</fluor></adp><adp><cyc>3</cyc><fluor>14.87</fluor></adp><adp><cyc>4</cyc><fluor>14.76</fluor></adp><adp><cyc>5</cyc><fluor>14.77</fluor></adp><adp><cyc>6</cyc><fluor>14.61</fluor></adp><adp><cyc>7</cyc><fluor>14.49</fluor></adp><adp><cyc>8</cyc><fluor>14.58</fluor></adp><adp><cyc>9</cyc><fluor>14.51</fluor></adp><adp><cyc>10</cyc><fluor>14.43</fluor></adp><adp><cyc>11</cyc><fluor>14.43</fluor></adp><adp><cyc>12</cyc><fluor>14.40</fluor></adp><adp><cyc>13</cyc><fluor>14.34</fluor></adp><adp><cyc>14</cyc><fluor>14.33</fluor></adp><adp><cyc>15</cyc><fluor>14.37</fluor></adp><adp><cyc>16</cyc><fluor>14.32</fluor></adp><adp><cyc>17</cyc><fluor>14.44</fluor></adp><adp><cyc>18</cyc><fluor>14.48</fluor></adp><adp><cyc>19</cyc><fluor>14.81</fluor></adp><adp><cyc>20</cyc><fluor>15.34</fluor></adp><adp><cyc>21</cyc><fluor>16.46</fluor></adp><adp><cyc>22</cyc><fluor>18.49</fluor></adp><adp><cyc>23</cyc><fluor>22.24</fluor></adp><adp><cyc>24</cyc><fluor>28.43</fluor></adp><adp><cyc>25</cyc><fluor>37.20</fluor></adp><adp><cyc>26</cyc><fluor>47.52</fluor></adp><adp><cyc>27</cyc><fluor>56.71</fluor></adp><adp><cyc>28</cyc><fluor>63.61</fluor></adp><adp><cyc>29</cyc><fluor>67.97</fluor></adp><adp><cyc>30</cyc><fluor>70.08</fluor></adp><adp><cyc>31</cyc><fluor>71.78</fluor></adp><adp><cyc>32</cyc><fluor>72.65</fluor></adp><adp><cyc>33</cyc><fluor>73.21</fluor></adp><adp><cyc>34</cyc><fluor>73.84</fluor></adp><adp><cyc>35</cyc><fluor>74.02</fluor></adp><adp><cyc>36</cyc><fluor>74.07</fluor></adp><adp><cyc>37</cyc><fluor>74.04</fluor></adp><adp><cyc>38</cyc><fluor>73.96</fluor></adp><adp><cyc>39</cyc><fluor>73.74</fluor></adp><adp><cyc>40</cyc><fluor>73.91</fluor></adp><mdp><tmp>59.92</tmp><fluor>74.02</fluor></mdp><mdp><tmp>59.79</tmp><fluor>74.03</fluor></mdp><mdp><tmp>59.76</tmp><fluor>74.20</fluor></mdp><mdp><tmp>59.98</tmp><fluor>74.16</fluor></mdp><mdp><tmp>60.22</tmp><fluor>74.05</fluor></mdp><mdp><tmp>60.45</tmp><fluor>73.93</fluor></mdp><mdp><tmp>60.7</tmp><fluor>73.62</fluor></mdp><mdp><tmp>60.98</tmp><fluor>73.33</fluor></mdp><mdp><tmp>61.16</tmp><fluor>73.16</fluor></mdp><mdp><tmp>61.41</tmp><fluor>72.74</fluor></mdp><mdp><tmp>61.63</tmp><fluor>72.47</fluor></mdp><mdp><tmp>61.84</tmp><fluor>72.17</fluor></mdp><mdp><tmp>62.09</tmp><fluor>71.87</fluor></mdp><mdp><tmp>62.28</tmp><fluor>71.50</fluor></mdp><mdp><tmp>62.49</tmp><fluor>71.19</fluor></mdp><mdp><tmp>62.71</tmp><fluor>70.77</fluor></mdp><mdp><tmp>62.92</tmp><fluor>70.42</fluor></mdp><mdp><tmp>63.13</tmp><fluor>70.14</fluor></mdp><mdp><tmp>63.31</tmp><fluor>69.84</fluor></mdp><mdp><tmp>63.56</tmp><fluor>69.40</fluor></mdp><mdp><tmp>63.73</tmp><fluor>69.18</fluor></mdp><mdp><tmp>63.95</tmp><fluor>68.81</fluor></mdp><mdp><tmp>64.14</tmp><fluor>68.42</fluor></mdp><mdp><tmp>64.34</tmp><fluor>68.07</fluor></mdp><mdp><tmp>64.55</tmp><fluor>67.81</fluor></mdp><mdp><tmp>64.77</tmp><fluor>67.48</fluor></mdp><mdp><tmp>64.94</tmp><fluor>67.10</fluor></mdp><mdp><tmp>65.16</tmp><fluor>66.73</fluor></mdp><mdp><tmp>65.37</tmp><fluor>66.50</fluor></mdp><mdp><tmp>65.57</tmp><fluor>66.07</fluor></mdp><mdp><tmp>65.79</tmp><fluor>65.77</fluor></mdp><mdp><tmp>65.96</tmp><fluor>65.40</fluor></mdp><mdp><tmp>66.18</tmp><fluor>65.15</fluor></mdp><mdp><tmp>66.38</tmp><fluor>64.83</fluor></mdp><mdp><tmp>66.59</tmp><fluor>64.48</fluor></mdp><mdp><tmp>66.77</tmp><fluor>64.21</fluor></mdp><mdp><tmp>66.95</tmp><fluor>63.93</fluor></mdp><mdp><tmp>67.15</tmp><fluor>63.57</fluor></mdp><mdp><tmp>67.39</tmp><fluor>63.28</fluor></mdp><mdp><tmp>67.57</tmp><fluor>62.92</fluor></mdp><mdp><tmp>67.78</tmp><fluor>62.61</fluor></mdp><mdp><tmp>67.96</tmp><fluor>62.36</fluor></mdp><mdp><tmp>68.16</tmp><fluor>62.05</fluor></mdp><mdp><tmp>68.4</tmp><fluor>61.71</fluor></mdp><mdp><tmp>68.55</tmp><fluor>61.44</fluor></mdp><mdp><tmp>68.75</tmp><fluor>61.17</fluor></mdp><mdp><tmp>68.95</tmp><fluor>60.82</fluor></mdp><mdp><tmp>69.16</tmp><fluor>60.58</fluor></mdp><mdp><tmp>69.38</tmp><fluor>60.24</fluor></mdp><mdp><tmp>69.58</tmp><fluor>60.05</fluor></mdp><mdp><tmp>69.75</tmp><fluor>59.68</fluor></mdp><mdp><tmp>69.96</tmp><fluor>59.51</fluor></mdp><mdp><tmp>70.16</tmp><fluor>59.13</fluor></mdp><mdp><tmp>70.37</tmp><fluor>58.91</fluor></mdp><mdp><tmp>70.54</tmp><fluor>58.60</fluor></mdp><mdp><tmp>70.75</tmp><fluor>58.37</fluor></mdp><mdp><tmp>70.95</tmp><fluor>58.04</fluor></mdp><mdp><tmp>71.16</tmp><fluor>57.84</fluor></mdp><mdp><tmp>71.37</tmp><fluor>57.57</fluor></mdp><mdp><tmp>71.54</tmp><fluor>57.32</fluor></mdp><mdp><tmp>71.74</tmp><fluor>57.08</fluor></mdp><mdp><tmp>71.95</tmp><fluor>56.81</fluor></mdp><mdp><tmp>72.16</tmp><fluor>56.57</fluor></mdp><mdp><tmp>72.33</tmp><fluor>56.31</fluor></mdp><mdp><tmp>72.56</tmp><fluor>56.05</fluor></mdp><mdp><tmp>72.76</tmp><fluor>55.82</fluor></mdp><mdp><tmp>72.94</tmp><fluor>55.59</fluor></mdp><mdp><tmp>73.15</tmp><fluor>55.37</fluor></mdp><mdp><tmp>73.35</tmp><fluor>55.13</fluor></mdp><mdp><tmp>73.55</tmp><fluor>54.91</fluor></mdp><mdp><tmp>73.75</tmp><fluor>54.67</fluor></mdp><mdp><tmp>73.93</tmp><fluor>54.45</fluor></mdp><mdp><tmp>74.12</tmp><fluor>54.27</fluor></mdp><mdp><tmp>74.33</tmp><fluor>54.08</fluor></mdp><mdp><tmp>74.54</tmp><fluor>53.83</fluor></mdp><mdp><tmp>74.74</tmp><fluor>53.63</fluor></mdp><mdp><tmp>74.95</tmp><fluor>53.43</fluor></mdp><mdp><tmp>75.12</tmp><fluor>53.19</fluor></mdp><mdp><tmp>75.35</tmp><fluor>53.06</fluor></mdp><mdp><tmp>75.56</tmp><fluor>52.82</fluor></mdp><mdp><tmp>75.74</tmp><fluor>52.64</fluor></mdp><mdp><tmp>75.93</tmp><fluor>52.41</fluor></mdp><mdp><tmp>76.11</tmp><fluor>52.19</fluor></mdp><mdp><tmp>76.35</tmp><fluor>52.10</fluor></mdp><mdp><tmp>76.55</tmp><fluor>51.89</fluor></mdp><mdp><tmp>76.73</tmp><fluor>51.74</fluor></mdp><mdp><tmp>76.93</tmp><fluor>51.51</fluor></mdp><mdp><tmp>77.13</tmp><fluor>51.34</fluor></mdp><mdp><tmp>77.33</tmp><fluor>51.19</fluor></mdp><mdp><tmp>77.54</tmp><fluor>50.97</fluor></mdp><mdp><tmp>77.71</tmp><fluor>50.80</fluor></mdp><mdp><tmp>77.92</tmp><fluor>50.58</fluor></mdp><mdp><tmp>78.15</tmp><fluor>50.38</fluor></mdp><mdp><tmp>78.33</tmp><fluor>50.12</fluor></mdp><mdp><tmp>78.52</tmp><fluor>49.81</fluor></mdp><mdp><tmp>78.71</tmp><fluor>49.44</fluor></mdp><mdp><tmp>78.94</tmp><fluor>48.99</fluor></mdp><mdp><tmp>79.12</tmp><fluor>48.37</fluor></mdp><mdp><tmp>79.33</tmp><fluor>47.34</fluor></mdp><mdp><tmp>79.52</tmp><fluor>45.80</fluor></mdp><mdp><tmp>79.73</tmp><fluor>43.38</fluor></mdp><mdp><tmp>79.91</tmp><fluor>39.86</fluor></mdp><mdp><tmp>80.14</tmp><fluor>35.44</fluor></mdp><mdp><tmp>80.31</tmp><fluor>30.38</fluor></mdp><mdp><tmp>80.48</tmp><fluor>25.14</fluor></mdp><mdp><tmp>80.72</tmp><fluor>20.27</fluor></mdp><mdp><tmp>80.93</tmp><fluor>15.88</fluor></mdp><mdp><tmp>81.1</tmp><fluor>12.41</fluor></mdp><mdp><tmp>81.31</tmp><fluor>9.84</fluor></mdp><mdp><tmp>81.49</tmp><fluor>8.18</fluor></mdp><mdp><tmp>81.69</tmp><fluor>7.21</fluor></mdp><mdp><tmp>81.91</tmp><fluor>6.77</fluor></mdp><mdp><tmp>82.11</tmp><fluor>6.57</fluor></mdp><mdp><tmp>82.31</tmp><fluor>6.49</fluor></mdp><mdp><tmp>82.49</tmp><fluor>6.42</fluor></mdp><mdp><tmp>82.71</tmp><fluor>6.40</fluor></mdp><mdp><tmp>82.9</tmp><fluor>6.41</fluor></mdp><mdp><tmp>83.08</tmp><fluor>6.39</fluor></mdp><mdp><tmp>83.27</tmp><fluor>6.43</fluor></mdp><mdp><tmp>83.5</tmp><fluor>6.44</fluor></mdp><mdp><tmp>83.68</tmp><fluor>6.42</fluor></mdp><mdp><tmp>83.92</tmp><fluor>6.43</fluor></mdp><mdp><tmp>84.09</tmp><fluor>6.41</fluor></mdp><mdp><tmp>84.28</tmp><fluor>6.39</fluor></mdp><mdp><tmp>84.49</tmp><fluor>6.37</fluor></mdp><mdp><tmp>84.66</tmp><fluor>6.37</fluor></mdp><mdp><tmp>84.9</tmp><fluor>6.37</fluor></mdp><mdp><tmp>85.11</tmp><fluor>6.36</fluor></mdp><mdp><tmp>85.26</tmp><fluor>6.34</fluor></mdp><mdp><tmp>85.5</tmp><fluor>6.32</fluor></mdp><mdp><tmp>85.68</tmp><fluor>6.31</fluor></mdp><mdp><tmp>85.89</tmp><fluor>6.31</fluor></mdp><mdp><tmp>86.08</tmp><fluor>6.26</fluor></mdp><mdp><tmp>86.26</tmp><fluor>6.29</fluor></mdp><mdp><tmp>86.46</tmp><fluor>6.24</fluor></mdp><mdp><tmp>86.71</tmp><fluor>6.26</fluor></mdp><mdp><tmp>86.86</tmp><fluor>6.25</fluor></mdp><mdp><tmp>87.05</tmp><fluor>6.23</fluor></mdp><mdp><tmp>87.28</tmp><fluor>6.23</fluor></mdp><mdp><tmp>87.46</tmp><fluor>6.20</fluor></mdp><mdp><tmp>87.68</tmp><fluor>6.21</fluor></mdp><mdp><tmp>87.86</tmp><fluor>6.18</fluor></mdp><mdp><tmp>88.08</tmp><fluor>6.18</fluor></mdp><mdp><tmp>88.29</tmp><fluor>6.17</fluor></mdp><mdp><tmp>88.47</tmp><fluor>6.14</fluor></mdp><mdp><tmp>88.69</tmp><fluor>6.16</fluor></mdp><mdp><tmp>88.87</tmp><fluor>6.14</fluor></mdp><mdp><tmp>89.05</tmp><fluor>6.12</fluor></mdp><mdp><tmp>89.28</tmp><fluor>6.10</fluor></mdp><mdp><tmp>89.49</tmp><fluor>6.12</fluor></mdp><mdp><tmp>89.65</tmp><fluor>6.12</fluor></mdp><mdp><tmp>89.83</tmp><fluor>6.11</fluor></mdp><mdp><tmp>90.08</tmp><fluor>6.08</fluor></mdp><mdp><tmp>90.24</tmp><fluor>6.10</fluor></mdp><mdp><tmp>90.45</tmp><fluor>6.09</fluor></mdp><mdp><tmp>90.65</tmp><fluor>6.07</fluor></mdp><mdp><tmp>90.83</tmp><fluor>6.07</fluor></mdp><mdp><tmp>91.04</tmp><fluor>6.06</fluor></mdp><mdp><tmp>91.24</tmp><fluor>6.06</fluor></mdp><mdp><tmp>91.46</tmp><fluor>6.05</fluor></mdp><mdp><tmp>91.64</tmp><fluor>6.06</fluor></mdp><mdp><tmp>91.87</tmp><fluor>6.04</fluor></mdp><mdp><tmp>92.05</tmp><fluor>6.04</fluor></mdp><mdp><tmp>92.25</tmp><fluor>6.01</fluor></mdp><mdp><tmp>92.47</tmp><fluor>6.04</fluor></mdp><mdp><tmp>92.65</tmp><fluor>6.00</fluor></mdp><mdp><tmp>92.85</tmp><fluor>5.99</fluor></mdp><mdp><tmp>93.04</tmp><fluor>6.00</fluor></mdp><mdp><tmp>93.27</tmp><fluor>5.98</fluor></mdp><mdp><tmp>93.46</tmp><fluor>5.98</fluor></mdp><mdp><tmp>93.65</tmp><fluor>5.98</fluor></mdp><mdp><tmp>93.81</tmp><fluor>5.97</fluor></mdp><mdp><tmp>94.04</tmp><fluor>5.97</fluor></mdp><mdp><tmp>94.22</tmp><fluor>5.95</fluor></mdp><mdp><tmp>94.46</tmp><fluor>5.98</fluor></mdp><mdp><tmp>94.65</tmp><fluor>5.95</fluor></mdp><mdp><tmp>94.85</tmp><fluor>5.94</fluor></mdp><bgFluor>14.284</bgFluor><quantFluor>5.321</quantFluor></data></react><react id="25"><sample id="D20_1"/><data><tar id="ACT1"/><cq>21.558</cq><N0>4.35e-06</N0><ampEffMet>LinRegPCR</ampEffMet><ampEff>1.916</ampEff><ampEffSE>0.039</ampEffSE><adp><cyc>1</cyc><fluor>13.21</fluor></adp><adp><cyc>2</cyc><fluor>13.24</fluor></adp><adp><cyc>3</cyc><fluor>13.12</fluor></adp><adp><cyc>4</cyc><fluor>13.03</fluor></adp><adp><cyc>5</cyc><fluor>13.01</fluor></adp><adp><cyc>6</cyc><fluor>12.94</fluor></adp><adp><cyc>7</cyc><fluor>12.88</fluor></adp><adp><cyc>8</cyc><fluor>12.69</fluor></adp><adp><cyc>9</cyc><fluor>12.66</fluor></adp><adp><cyc>10</cyc><fluor>12.65</fluor></adp><adp><cyc>11</cyc><fluor>12.67</fluor></adp><adp><cyc>12</cyc><fluor>12.61</fluor></adp><adp><cyc>13</cyc><fluor>12.55</fluor></adp><adp><cyc>14</cyc><fluor>12.58</fluor></adp><adp><cyc>15</cyc><fluor>12.56</fluor></adp><adp><cyc>16</cyc><fluor>12.64</fluor></adp><adp><cyc>17</cyc><fluor>12.64</fluor></adp><adp><cyc>18</cyc><fluor>13.00</fluor></adp><adp><cyc>19</cyc><fluor>13.47</fluor></adp><adp><cyc>20</cyc><fluor>14.41</fluor></adp><adp><cyc>21</cyc><fluor>16.24</fluor></adp><adp><cyc>22</cyc><fluor>19.64</fluor></adp><adp><cyc>23</cyc><fluor>25.11</fluor></adp><adp><cyc>24</cyc><fluor>32.71</fluor></adp><adp><cyc>25</cyc><fluor>41.32</fluor></adp><adp><cyc>26</cyc><fluor>49.19</fluor></adp><adp><cyc>27</cyc><fluor>54.71</fluor></adp><adp><cyc>28</cyc><fluor>58.47</fluor></adp><adp><cyc>29</cyc><fluor>60.69</fluor></adp><adp><cyc>30</cyc><fluor>62.07</fluor></adp><adp><cyc>31</cyc><fluor>62.90</fluor></adp><adp><cyc>32</cyc><fluor>63.62</fluor></adp><adp><cyc>33</cyc><fluor>64.06</fluor></adp><adp><cyc>34</cyc><fluor>64.25</fluor></adp><adp><cyc>35</cyc><fluor>64.41</fluor></adp><adp><cyc>36</cyc><fluor>64.45</fluor></adp><adp><cyc>37</cyc><fluor>64.36</fluor></adp><adp><cyc>38</cyc><fluor>64.37</fluor></adp><adp><cyc>39</cyc><fluor>64.22</fluor></adp><adp><cyc>40</cyc><fluor>64.35</fluor></adp><mdp><tmp>59.92</tmp><fluor>64.62</fluor></mdp><mdp><tmp>59.79</tmp><fluor>64.70</fluor></mdp><mdp><tmp>59.76</tmp><fluor>64.74</fluor></mdp><mdp><tmp>59.98</tmp><fluor>64.68</fluor></mdp><mdp><tmp>60.22</tmp><fluor>64.71</fluor></mdp><mdp><tmp>60.45</tmp><fluor>64.57</fluor></mdp><mdp><tmp>60.7</tmp><fluor>64.37</fluor></mdp><mdp><tmp>60.98</tmp><fluor>64.09</fluor></mdp><mdp><tmp>61.16</tmp><fluor>63.86</fluor></mdp><mdp><tmp>61.41</tmp><fluor>63.57</fluor></mdp><mdp><tmp>61.63</tmp><fluor>63.33</fluor></mdp><mdp><tmp>61.84</tmp><fluor>63.03</fluor></mdp><mdp><tmp>62.09</tmp><fluor>62.72</fluor></mdp><mdp><tmp>62.28</tmp><fluor>62.46</fluor></mdp><mdp><tmp>62.49</tmp><fluor>62.08</fluor></mdp><mdp><tmp>62.71</tmp><fluor>61.82</fluor></mdp><mdp><tmp>62.92</tmp><fluor>61.49</fluor></mdp><mdp><tmp>63.13</tmp><fluor>61.19</fluor></mdp><mdp><tmp>63.31</tmp><fluor>60.90</fluor></mdp><mdp><tmp>63.56</tmp><fluor>60.63</fluor></mdp><mdp><tmp>63.73</tmp><fluor>60.28</fluor></mdp><mdp><tmp>63.95</tmp><fluor>60.02</fluor></mdp><mdp><tmp>64.14</tmp><fluor>59.74</fluor></mdp><mdp><tmp>64.34</tmp><fluor>59.39</fluor></mdp><mdp><tmp>64.55</tmp><fluor>59.08</fluor></mdp><mdp><tmp>64.77</tmp><fluor>58.75</fluor></mdp><mdp><tmp>64.94</tmp><fluor>58.50</fluor></mdp><mdp><tmp>65.16</tmp><fluor>58.18</fluor></mdp><mdp><tmp>65.37</tmp><fluor>57.87</fluor></mdp><mdp><tmp>65.57</tmp><fluor>57.73</fluor></mdp><mdp><tmp>65.79</tmp><fluor>57.32</fluor></mdp><mdp><tmp>65.96</tmp><fluor>57.09</fluor></mdp><mdp><tmp>66.18</tmp><fluor>56.83</fluor></mdp><mdp><tmp>66.38</tmp><fluor>56.42</fluor></mdp><mdp><tmp>66.59</tmp><fluor>56.26</fluor></mdp><mdp><tmp>66.77</tmp><fluor>55.92</fluor></mdp><mdp><tmp>66.95</tmp><fluor>55.66</fluor></mdp><mdp><tmp>67.15</tmp><fluor>55.41</fluor></mdp><mdp><tmp>67.39</tmp><fluor>55.08</fluor></mdp><mdp><tmp>67.57</tmp><fluor>54.81</fluor></mdp><mdp><tmp>67.78</tmp><fluor>54.53</fluor></mdp><mdp><tmp>67.96</tmp><fluor>54.35</fluor></mdp><mdp><tmp>68.16</tmp><fluor>54.02</fluor></mdp><mdp><tmp>68.4</tmp><fluor>53.80</fluor></mdp><mdp><tmp>68.55</tmp><fluor>53.47</fluor></mdp><mdp><tmp>68.75</tmp><fluor>53.33</fluor></mdp><mdp><tmp>68.95</tmp><fluor>52.97</fluor></mdp><mdp><tmp>69.16</tmp><fluor>52.73</fluor></mdp><mdp><tmp>69.38</tmp><fluor>52.48</fluor></mdp><mdp><tmp>69.58</tmp><fluor>52.19</fluor></mdp><mdp><tmp>69.75</tmp><fluor>51.97</fluor></mdp><mdp><tmp>69.96</tmp><fluor>51.74</fluor></mdp><mdp><tmp>70.16</tmp><fluor>51.49</fluor></mdp><mdp><tmp>70.37</tmp><fluor>51.30</fluor></mdp><mdp><tmp>70.54</tmp><fluor>51.02</fluor></mdp><mdp><tmp>70.75</tmp><fluor>50.80</fluor></mdp><mdp><tmp>70.95</tmp><fluor>50.55</fluor></mdp><mdp><tmp>71.16</tmp><fluor>50.27</fluor></mdp><mdp><tmp>71.37</tmp><fluor>50.06</fluor></mdp><mdp><tmp>71.54</tmp><fluor>49.85</fluor></mdp><mdp><tmp>71.74</tmp><fluor>49.60</fluor></mdp><mdp><tmp>71.95</tmp><fluor>49.41</fluor></mdp><mdp><tmp>72.16</tmp><fluor>49.21</fluor></mdp><mdp><tmp>72.33</tmp><fluor>48.98</fluor></mdp><mdp><tmp>72.56</tmp><fluor>48.80</fluor></mdp><mdp><tmp>72.76</tmp><fluor>48.58</fluor></mdp><mdp><tmp>72.94</tmp><fluor>48.37</fluor></mdp><mdp><tmp>73.15</tmp><fluor>48.15</fluor></mdp><mdp><tmp>73.35</tmp><fluor>48.02</fluor></mdp><mdp><tmp>73.55</tmp><fluor>47.71</fluor></mdp><mdp><tmp>73.75</tmp><fluor>47.54</fluor></mdp><mdp><tmp>73.93</tmp><fluor>47.37</fluor></mdp><mdp><tmp>74.12</tmp><fluor>47.13</fluor></mdp><mdp><tmp>74.33</tmp><fluor>47.01</fluor></mdp><mdp><tmp>74.54</tmp><fluor>46.84</fluor></mdp><mdp><tmp>74.74</tmp><fluor>46.59</fluor></mdp><mdp><tmp>74.95</tmp><fluor>46.49</fluor></mdp><mdp><tmp>75.12</tmp><fluor>46.29</fluor></mdp><mdp><tmp>75.35</tmp><fluor>46.11</fluor></mdp><mdp><tmp>75.56</tmp><fluor>45.93</fluor></mdp><mdp><tmp>75.74</tmp><fluor>45.74</fluor></mdp><mdp><tmp>75.93</tmp><fluor>45.62</fluor></mdp><mdp><tmp>76.11</tmp><fluor>45.47</fluor></mdp><mdp><tmp>76.35</tmp><fluor>45.27</fluor></mdp><mdp><tmp>76.55</tmp><fluor>45.09</fluor></mdp><mdp><tmp>76.73</tmp><fluor>44.94</fluor></mdp><mdp><tmp>76.93</tmp><fluor>44.77</fluor></mdp><mdp><tmp>77.13</tmp><fluor>44.61</fluor></mdp><mdp><tmp>77.33</tmp><fluor>44.45</fluor></mdp><mdp><tmp>77.54</tmp><fluor>44.26</fluor></mdp><mdp><tmp>77.71</tmp><fluor>44.08</fluor></mdp><mdp><tmp>77.92</tmp><fluor>43.87</fluor></mdp><mdp><tmp>78.15</tmp><fluor>43.63</fluor></mdp><mdp><tmp>78.33</tmp><fluor>43.32</fluor></mdp><mdp><tmp>78.52</tmp><fluor>42.92</fluor></mdp><mdp><tmp>78.71</tmp><fluor>42.33</fluor></mdp><mdp><tmp>78.94</tmp><fluor>41.43</fluor></mdp><mdp><tmp>79.12</tmp><fluor>39.98</fluor></mdp><mdp><tmp>79.33</tmp><fluor>37.72</fluor></mdp><mdp><tmp>79.52</tmp><fluor>34.59</fluor></mdp><mdp><tmp>79.73</tmp><fluor>30.33</fluor></mdp><mdp><tmp>79.91</tmp><fluor>25.59</fluor></mdp><mdp><tmp>80.14</tmp><fluor>20.80</fluor></mdp><mdp><tmp>80.31</tmp><fluor>16.40</fluor></mdp><mdp><tmp>80.48</tmp><fluor>12.69</fluor></mdp><mdp><tmp>80.72</tmp><fluor>9.96</fluor></mdp><mdp><tmp>80.93</tmp><fluor>8.22</fluor></mdp><mdp><tmp>81.1</tmp><fluor>7.20</fluor></mdp><mdp><tmp>81.31</tmp><fluor>6.71</fluor></mdp><mdp><tmp>81.49</tmp><fluor>6.45</fluor></mdp><mdp><tmp>81.69</tmp><fluor>6.33</fluor></mdp><mdp><tmp>81.91</tmp><fluor>6.26</fluor></mdp><mdp><tmp>82.11</tmp><fluor>6.24</fluor></mdp><mdp><tmp>82.31</tmp><fluor>6.21</fluor></mdp><mdp><tmp>82.49</tmp><fluor>6.21</fluor></mdp><mdp><tmp>82.71</tmp><fluor>6.19</fluor></mdp><mdp><tmp>82.9</tmp><fluor>6.22</fluor></mdp><mdp><tmp>83.08</tmp><fluor>6.19</fluor></mdp><mdp><tmp>83.27</tmp><fluor>6.18</fluor></mdp><mdp><tmp>83.5</tmp><fluor>6.16</fluor></mdp><mdp><tmp>83.68</tmp><fluor>6.14</fluor></mdp><mdp><tmp>83.92</tmp><fluor>6.14</fluor></mdp><mdp><tmp>84.09</tmp><fluor>6.11</fluor></mdp><mdp><tmp>84.28</tmp><fluor>6.10</fluor></mdp><mdp><tmp>84.49</tmp><fluor>6.08</fluor></mdp><mdp><tmp>84.66</tmp><fluor>6.08</fluor></mdp><mdp><tmp>84.9</tmp><fluor>6.09</fluor></mdp><mdp><tmp>85.11</tmp><fluor>6.05</fluor></mdp><mdp><tmp>85.26</tmp><fluor>6.05</fluor></mdp><mdp><tmp>85.5</tmp><fluor>6.05</fluor></mdp><mdp><tmp>85.68</tmp><fluor>6.04</fluor></mdp><mdp><tmp>85.89</tmp><fluor>6.03</fluor></mdp><mdp><tmp>86.08</tmp><fluor>6.03</fluor></mdp><mdp><tmp>86.26</tmp><fluor>6.00</fluor></mdp><mdp><tmp>86.46</tmp><fluor>6.01</fluor></mdp><mdp><tmp>86.71</tmp><fluor>6.00</fluor></mdp><mdp><tmp>86.86</tmp><fluor>6.00</fluor></mdp><mdp><tmp>87.05</tmp><fluor>5.98</fluor></mdp><mdp><tmp>87.28</tmp><fluor>5.98</fluor></mdp><mdp><tmp>87.46</tmp><fluor>5.98</fluor></mdp><mdp><tmp>87.68</tmp><fluor>5.96</fluor></mdp><mdp><tmp>87.86</tmp><fluor>5.95</fluor></mdp><mdp><tmp>88.08</tmp><fluor>5.95</fluor></mdp><mdp><tmp>88.29</tmp><fluor>5.94</fluor></mdp><mdp><tmp>88.47</tmp><fluor>5.91</fluor></mdp><mdp><tmp>88.69</tmp><fluor>5.93</fluor></mdp><mdp><tmp>88.87</tmp><fluor>5.91</fluor></mdp><mdp><tmp>89.05</tmp><fluor>5.90</fluor></mdp><mdp><tmp>89.28</tmp><fluor>5.91</fluor></mdp><mdp><tmp>89.49</tmp><fluor>5.88</fluor></mdp><mdp><tmp>89.65</tmp><fluor>5.89</fluor></mdp><mdp><tmp>89.83</tmp><fluor>5.89</fluor></mdp><mdp><tmp>90.08</tmp><fluor>5.87</fluor></mdp><mdp><tmp>90.24</tmp><fluor>5.88</fluor></mdp><mdp><tmp>90.45</tmp><fluor>5.86</fluor></mdp><mdp><tmp>90.65</tmp><fluor>5.84</fluor></mdp><mdp><tmp>90.83</tmp><fluor>5.84</fluor></mdp><mdp><tmp>91.04</tmp><fluor>5.84</fluor></mdp><mdp><tmp>91.24</tmp><fluor>5.83</fluor></mdp><mdp><tmp>91.46</tmp><fluor>5.82</fluor></mdp><mdp><tmp>91.64</tmp><fluor>5.81</fluor></mdp><mdp><tmp>91.87</tmp><fluor>5.82</fluor></mdp><mdp><tmp>92.05</tmp><fluor>5.83</fluor></mdp><mdp><tmp>92.25</tmp><fluor>5.80</fluor></mdp><mdp><tmp>92.47</tmp><fluor>5.77</fluor></mdp><mdp><tmp>92.65</tmp><fluor>5.80</fluor></mdp><mdp><tmp>92.85</tmp><fluor>5.78</fluor></mdp><mdp><tmp>93.04</tmp><fluor>5.77</fluor></mdp><mdp><tmp>93.27</tmp><fluor>5.78</fluor></mdp><mdp><tmp>93.46</tmp><fluor>5.77</fluor></mdp><mdp><tmp>93.65</tmp><fluor>5.77</fluor></mdp><mdp><tmp>93.81</tmp><fluor>5.76</fluor></mdp><mdp><tmp>94.04</tmp><fluor>5.74</fluor></mdp><mdp><tmp>94.22</tmp><fluor>5.75</fluor></mdp><mdp><tmp>94.46</tmp><fluor>5.74</fluor></mdp><mdp><tmp>94.65</tmp><fluor>5.73</fluor></mdp><mdp><tmp>94.85</tmp><fluor>5.73</fluor></mdp><bgFluor>12.482</bgFluor><quantFluor>5.321</quantFluor></data></react><react id="26"><sample id="D20_2"/><data><tar id="ACT1"/><cq>21.986</cq><N0>3.30e-06</N0><ampEffMet>LinRegPCR</ampEffMet><ampEff>1.916</ampEff><ampEffSE>0.039</ampEffSE><adp><cyc>1</cyc><fluor>13.93</fluor></adp><adp><cyc>2</cyc><fluor>13.93</fluor></adp><adp><cyc>3</cyc><fluor>13.98</fluor></adp><adp><cyc>4</cyc><fluor>13.76</fluor></adp><adp><cyc>5</cyc><fluor>13.78</fluor></adp><adp><cyc>6</cyc><fluor>13.76</fluor></adp><adp><cyc>7</cyc><fluor>13.70</fluor></adp><adp><cyc>8</cyc><fluor>13.61</fluor></adp><adp><cyc>9</cyc><fluor>13.66</fluor></adp><adp><cyc>10</cyc><fluor>13.63</fluor></adp><adp><cyc>11</cyc><fluor>13.60</fluor></adp><adp><cyc>12</cyc><fluor>13.55</fluor></adp><adp><cyc>13</cyc><fluor>13.52</fluor></adp><adp><cyc>14</cyc><fluor>13.55</fluor></adp><adp><cyc>15</cyc><fluor>13.56</fluor></adp><adp><cyc>16</cyc><fluor>13.56</fluor></adp><adp><cyc>17</cyc><fluor>13.64</fluor></adp><adp><cyc>18</cyc><fluor>13.82</fluor></adp><adp><cyc>19</cyc><fluor>14.22</fluor></adp><adp><cyc>20</cyc><fluor>14.95</fluor></adp><adp><cyc>21</cyc><fluor>16.36</fluor></adp><adp><cyc>22</cyc><fluor>19.06</fluor></adp><adp><cyc>23</cyc><fluor>23.73</fluor></adp><adp><cyc>24</cyc><fluor>30.90</fluor></adp><adp><cyc>25</cyc><fluor>40.22</fluor></adp><adp><cyc>26</cyc><fluor>50.16</fluor></adp><adp><cyc>27</cyc><fluor>58.08</fluor></adp><adp><cyc>28</cyc><fluor>63.55</fluor></adp><adp><cyc>29</cyc><fluor>66.82</fluor></adp><adp><cyc>30</cyc><fluor>68.89</fluor></adp><adp><cyc>31</cyc><fluor>70.14</fluor></adp><adp><cyc>32</cyc><fluor>70.81</fluor></adp><adp><cyc>33</cyc><fluor>71.38</fluor></adp><adp><cyc>34</cyc><fluor>71.71</fluor></adp><adp><cyc>35</cyc><fluor>71.76</fluor></adp><adp><cyc>36</cyc><fluor>71.89</fluor></adp><adp><cyc>37</cyc><fluor>71.80</fluor></adp><adp><cyc>38</cyc><fluor>71.77</fluor></adp><adp><cyc>39</cyc><fluor>71.81</fluor></adp><adp><cyc>40</cyc><fluor>71.52</fluor></adp><mdp><tmp>59.92</tmp><fluor>72.05</fluor></mdp><mdp><tmp>59.79</tmp><fluor>72.13</fluor></mdp><mdp><tmp>59.76</tmp><fluor>72.17</fluor></mdp><mdp><tmp>59.98</tmp><fluor>72.15</fluor></mdp><mdp><tmp>60.22</tmp><fluor>72.02</fluor></mdp><mdp><tmp>60.45</tmp><fluor>71.90</fluor></mdp><mdp><tmp>60.7</tmp><fluor>71.59</fluor></mdp><mdp><tmp>60.98</tmp><fluor>71.36</fluor></mdp><mdp><tmp>61.16</tmp><fluor>71.02</fluor></mdp><mdp><tmp>61.41</tmp><fluor>70.76</fluor></mdp><mdp><tmp>61.63</tmp><fluor>70.36</fluor></mdp><mdp><tmp>61.84</tmp><fluor>70.01</fluor></mdp><mdp><tmp>62.09</tmp><fluor>69.76</fluor></mdp><mdp><tmp>62.28</tmp><fluor>69.38</fluor></mdp><mdp><tmp>62.49</tmp><fluor>69.02</fluor></mdp><mdp><tmp>62.71</tmp><fluor>68.75</fluor></mdp><mdp><tmp>62.92</tmp><fluor>68.38</fluor></mdp><mdp><tmp>63.13</tmp><fluor>68.01</fluor></mdp><mdp><tmp>63.31</tmp><fluor>67.72</fluor></mdp><mdp><tmp>63.56</tmp><fluor>67.33</fluor></mdp><mdp><tmp>63.73</tmp><fluor>66.97</fluor></mdp><mdp><tmp>63.95</tmp><fluor>66.59</fluor></mdp><mdp><tmp>64.14</tmp><fluor>66.33</fluor></mdp><mdp><tmp>64.34</tmp><fluor>65.98</fluor></mdp><mdp><tmp>64.55</tmp><fluor>65.69</fluor></mdp><mdp><tmp>64.77</tmp><fluor>65.34</fluor></mdp><mdp><tmp>64.94</tmp><fluor>64.96</fluor></mdp><mdp><tmp>65.16</tmp><fluor>64.70</fluor></mdp><mdp><tmp>65.37</tmp><fluor>64.31</fluor></mdp><mdp><tmp>65.57</tmp><fluor>63.96</fluor></mdp><mdp><tmp>65.79</tmp><fluor>63.63</fluor></mdp><mdp><tmp>65.96</tmp><fluor>63.34</fluor></mdp><mdp><tmp>66.18</tmp><fluor>63.04</fluor></mdp><mdp><tmp>66.38</tmp><fluor>62.74</fluor></mdp><mdp><tmp>66.59</tmp><fluor>62.36</fluor></mdp><mdp><tmp>66.77</tmp><fluor>62.10</fluor></mdp><mdp><tmp>66.95</tmp><fluor>61.79</fluor></mdp><mdp><tmp>67.15</tmp><fluor>61.51</fluor></mdp><mdp><tmp>67.39</tmp><fluor>61.18</fluor></mdp><mdp><tmp>67.57</tmp><fluor>60.88</fluor></mdp><mdp><tmp>67.78</tmp><fluor>60.55</fluor></mdp><mdp><tmp>67.96</tmp><fluor>60.19</fluor></mdp><mdp><tmp>68.16</tmp><fluor>59.95</fluor></mdp><mdp><tmp>68.4</tmp><fluor>59.61</fluor></mdp><mdp><tmp>68.55</tmp><fluor>59.29</fluor></mdp><mdp><tmp>68.75</tmp><fluor>59.03</fluor></mdp><mdp><tmp>68.95</tmp><fluor>58.75</fluor></mdp><mdp><tmp>69.16</tmp><fluor>58.45</fluor></mdp><mdp><tmp>69.38</tmp><fluor>58.21</fluor></mdp><mdp><tmp>69.58</tmp><fluor>57.88</fluor></mdp><mdp><tmp>69.75</tmp><fluor>57.53</fluor></mdp><mdp><tmp>69.96</tmp><fluor>57.37</fluor></mdp><mdp><tmp>70.16</tmp><fluor>57.06</fluor></mdp><mdp><tmp>70.37</tmp><fluor>56.73</fluor></mdp><mdp><tmp>70.54</tmp><fluor>56.46</fluor></mdp><mdp><tmp>70.75</tmp><fluor>56.21</fluor></mdp><mdp><tmp>70.95</tmp><fluor>55.98</fluor></mdp><mdp><tmp>71.16</tmp><fluor>55.68</fluor></mdp><mdp><tmp>71.37</tmp><fluor>55.33</fluor></mdp><mdp><tmp>71.54</tmp><fluor>55.12</fluor></mdp><mdp><tmp>71.74</tmp><fluor>54.83</fluor></mdp><mdp><tmp>71.95</tmp><fluor>54.55</fluor></mdp><mdp><tmp>72.16</tmp><fluor>54.31</fluor></mdp><mdp><tmp>72.33</tmp><fluor>54.06</fluor></mdp><mdp><tmp>72.56</tmp><fluor>53.89</fluor></mdp><mdp><tmp>72.76</tmp><fluor>53.59</fluor></mdp><mdp><tmp>72.94</tmp><fluor>53.33</fluor></mdp><mdp><tmp>73.15</tmp><fluor>53.08</fluor></mdp><mdp><tmp>73.35</tmp><fluor>52.80</fluor></mdp><mdp><tmp>73.55</tmp><fluor>52.63</fluor></mdp><mdp><tmp>73.75</tmp><fluor>52.33</fluor></mdp><mdp><tmp>73.93</tmp><fluor>52.10</fluor></mdp><mdp><tmp>74.12</tmp><fluor>51.92</fluor></mdp><mdp><tmp>74.33</tmp><fluor>51.61</fluor></mdp><mdp><tmp>74.54</tmp><fluor>51.45</fluor></mdp><mdp><tmp>74.74</tmp><fluor>51.22</fluor></mdp><mdp><tmp>74.95</tmp><fluor>51.00</fluor></mdp><mdp><tmp>75.12</tmp><fluor>50.81</fluor></mdp><mdp><tmp>75.35</tmp><fluor>50.60</fluor></mdp><mdp><tmp>75.56</tmp><fluor>50.36</fluor></mdp><mdp><tmp>75.74</tmp><fluor>50.06</fluor></mdp><mdp><tmp>75.93</tmp><fluor>49.87</fluor></mdp><mdp><tmp>76.11</tmp><fluor>49.67</fluor></mdp><mdp><tmp>76.35</tmp><fluor>49.49</fluor></mdp><mdp><tmp>76.55</tmp><fluor>49.29</fluor></mdp><mdp><tmp>76.73</tmp><fluor>49.04</fluor></mdp><mdp><tmp>76.93</tmp><fluor>48.87</fluor></mdp><mdp><tmp>77.13</tmp><fluor>48.67</fluor></mdp><mdp><tmp>77.33</tmp><fluor>48.45</fluor></mdp><mdp><tmp>77.54</tmp><fluor>48.21</fluor></mdp><mdp><tmp>77.71</tmp><fluor>47.94</fluor></mdp><mdp><tmp>77.92</tmp><fluor>47.62</fluor></mdp><mdp><tmp>78.15</tmp><fluor>47.47</fluor></mdp><mdp><tmp>78.33</tmp><fluor>46.95</fluor></mdp><mdp><tmp>78.52</tmp><fluor>46.42</fluor></mdp><mdp><tmp>78.71</tmp><fluor>45.61</fluor></mdp><mdp><tmp>78.94</tmp><fluor>44.41</fluor></mdp><mdp><tmp>79.12</tmp><fluor>42.63</fluor></mdp><mdp><tmp>79.33</tmp><fluor>39.79</fluor></mdp><mdp><tmp>79.52</tmp><fluor>35.99</fluor></mdp><mdp><tmp>79.73</tmp><fluor>31.26</fluor></mdp><mdp><tmp>79.91</tmp><fluor>26.18</fluor></mdp><mdp><tmp>80.14</tmp><fluor>21.25</fluor></mdp><mdp><tmp>80.31</tmp><fluor>16.72</fluor></mdp><mdp><tmp>80.48</tmp><fluor>12.95</fluor></mdp><mdp><tmp>80.72</tmp><fluor>10.09</fluor></mdp><mdp><tmp>80.93</tmp><fluor>8.19</fluor></mdp><mdp><tmp>81.1</tmp><fluor>7.09</fluor></mdp><mdp><tmp>81.31</tmp><fluor>6.56</fluor></mdp><mdp><tmp>81.49</tmp><fluor>6.27</fluor></mdp><mdp><tmp>81.69</tmp><fluor>6.18</fluor></mdp><mdp><tmp>81.91</tmp><fluor>6.12</fluor></mdp><mdp><tmp>82.11</tmp><fluor>6.08</fluor></mdp><mdp><tmp>82.31</tmp><fluor>6.08</fluor></mdp><mdp><tmp>82.49</tmp><fluor>6.10</fluor></mdp><mdp><tmp>82.71</tmp><fluor>6.10</fluor></mdp><mdp><tmp>82.9</tmp><fluor>6.10</fluor></mdp><mdp><tmp>83.08</tmp><fluor>6.12</fluor></mdp><mdp><tmp>83.27</tmp><fluor>6.13</fluor></mdp><mdp><tmp>83.5</tmp><fluor>6.07</fluor></mdp><mdp><tmp>83.68</tmp><fluor>6.10</fluor></mdp><mdp><tmp>83.92</tmp><fluor>6.08</fluor></mdp><mdp><tmp>84.09</tmp><fluor>6.09</fluor></mdp><mdp><tmp>84.28</tmp><fluor>6.04</fluor></mdp><mdp><tmp>84.49</tmp><fluor>6.04</fluor></mdp><mdp><tmp>84.66</tmp><fluor>6.06</fluor></mdp><mdp><tmp>84.9</tmp><fluor>6.02</fluor></mdp><mdp><tmp>85.11</tmp><fluor>6.02</fluor></mdp><mdp><tmp>85.26</tmp><fluor>6.01</fluor></mdp><mdp><tmp>85.5</tmp><fluor>6.01</fluor></mdp><mdp><tmp>85.68</tmp><fluor>6.00</fluor></mdp><mdp><tmp>85.89</tmp><fluor>5.98</fluor></mdp><mdp><tmp>86.08</tmp><fluor>5.96</fluor></mdp><mdp><tmp>86.26</tmp><fluor>5.94</fluor></mdp><mdp><tmp>86.46</tmp><fluor>5.95</fluor></mdp><mdp><tmp>86.71</tmp><fluor>5.93</fluor></mdp><mdp><tmp>86.86</tmp><fluor>5.95</fluor></mdp><mdp><tmp>87.05</tmp><fluor>5.95</fluor></mdp><mdp><tmp>87.28</tmp><fluor>5.92</fluor></mdp><mdp><tmp>87.46</tmp><fluor>5.92</fluor></mdp><mdp><tmp>87.68</tmp><fluor>5.91</fluor></mdp><mdp><tmp>87.86</tmp><fluor>5.89</fluor></mdp><mdp><tmp>88.08</tmp><fluor>5.89</fluor></mdp><mdp><tmp>88.29</tmp><fluor>5.86</fluor></mdp><mdp><tmp>88.47</tmp><fluor>5.87</fluor></mdp><mdp><tmp>88.69</tmp><fluor>5.86</fluor></mdp><mdp><tmp>88.87</tmp><fluor>5.86</fluor></mdp><mdp><tmp>89.05</tmp><fluor>5.86</fluor></mdp><mdp><tmp>89.28</tmp><fluor>5.85</fluor></mdp><mdp><tmp>89.49</tmp><fluor>5.84</fluor></mdp><mdp><tmp>89.65</tmp><fluor>5.83</fluor></mdp><mdp><tmp>89.83</tmp><fluor>5.83</fluor></mdp><mdp><tmp>90.08</tmp><fluor>5.81</fluor></mdp><mdp><tmp>90.24</tmp><fluor>5.81</fluor></mdp><mdp><tmp>90.45</tmp><fluor>5.79</fluor></mdp><mdp><tmp>90.65</tmp><fluor>5.80</fluor></mdp><mdp><tmp>90.83</tmp><fluor>5.80</fluor></mdp><mdp><tmp>91.04</tmp><fluor>5.78</fluor></mdp><mdp><tmp>91.24</tmp><fluor>5.79</fluor></mdp><mdp><tmp>91.46</tmp><fluor>5.78</fluor></mdp><mdp><tmp>91.64</tmp><fluor>5.77</fluor></mdp><mdp><tmp>91.87</tmp><fluor>5.78</fluor></mdp><mdp><tmp>92.05</tmp><fluor>5.77</fluor></mdp><mdp><tmp>92.25</tmp><fluor>5.77</fluor></mdp><mdp><tmp>92.47</tmp><fluor>5.74</fluor></mdp><mdp><tmp>92.65</tmp><fluor>5.73</fluor></mdp><mdp><tmp>92.85</tmp><fluor>5.76</fluor></mdp><mdp><tmp>93.04</tmp><fluor>5.73</fluor></mdp><mdp><tmp>93.27</tmp><fluor>5.73</fluor></mdp><mdp><tmp>93.46</tmp><fluor>5.73</fluor></mdp><mdp><tmp>93.65</tmp><fluor>5.70</fluor></mdp><mdp><tmp>93.81</tmp><fluor>5.69</fluor></mdp><mdp><tmp>94.04</tmp><fluor>5.72</fluor></mdp><mdp><tmp>94.22</tmp><fluor>5.70</fluor></mdp><mdp><tmp>94.46</tmp><fluor>5.68</fluor></mdp><mdp><tmp>94.65</tmp><fluor>5.69</fluor></mdp><mdp><tmp>94.85</tmp><fluor>5.69</fluor></mdp><bgFluor>13.531</bgFluor><quantFluor>5.321</quantFluor></data></react><react id="27"><sample id="D20_3"/><data><tar id="ACT1"/><cq>20.817</cq><N0>7.05e-06</N0><ampEffMet>LinRegPCR</ampEffMet><ampEff>1.916</ampEff><ampEffSE>0.039</ampEffSE><adp><cyc>1</cyc><fluor>14.01</fluor></adp><adp><cyc>2</cyc><fluor>14.09</fluor></adp><adp><cyc>3</cyc><fluor>14.13</fluor></adp><adp><cyc>4</cyc><fluor>13.89</fluor></adp><adp><cyc>5</cyc><fluor>13.87</fluor></adp><adp><cyc>6</cyc><fluor>13.87</fluor></adp><adp><cyc>7</cyc><fluor>13.82</fluor></adp><adp><cyc>8</cyc><fluor>13.72</fluor></adp><adp><cyc>9</cyc><fluor>13.69</fluor></adp><adp><cyc>10</cyc><fluor>13.68</fluor></adp><adp><cyc>11</cyc><fluor>13.68</fluor></adp><adp><cyc>12</cyc><fluor>13.62</fluor></adp><adp><cyc>13</cyc><fluor>13.64</fluor></adp><adp><cyc>14</cyc><fluor>13.51</fluor></adp><adp><cyc>15</cyc><fluor>13.65</fluor></adp><adp><cyc>16</cyc><fluor>13.80</fluor></adp><adp><cyc>17</cyc><fluor>13.98</fluor></adp><adp><cyc>18</cyc><fluor>14.36</fluor></adp><adp><cyc>19</cyc><fluor>15.14</fluor></adp><adp><cyc>20</cyc><fluor>16.79</fluor></adp><adp><cyc>21</cyc><fluor>19.69</fluor></adp><adp><cyc>22</cyc><fluor>24.71</fluor></adp><adp><cyc>23</cyc><fluor>32.30</fluor></adp><adp><cyc>24</cyc><fluor>42.04</fluor></adp><adp><cyc>25</cyc><fluor>51.69</fluor></adp><adp><cyc>26</cyc><fluor>59.64</fluor></adp><adp><cyc>27</cyc><fluor>64.55</fluor></adp><adp><cyc>28</cyc><fluor>67.86</fluor></adp><adp><cyc>29</cyc><fluor>69.37</fluor></adp><adp><cyc>30</cyc><fluor>70.35</fluor></adp><adp><cyc>31</cyc><fluor>71.18</fluor></adp><adp><cyc>32</cyc><fluor>71.78</fluor></adp><adp><cyc>33</cyc><fluor>71.88</fluor></adp><adp><cyc>34</cyc><fluor>72.19</fluor></adp><adp><cyc>35</cyc><fluor>72.07</fluor></adp><adp><cyc>36</cyc><fluor>72.14</fluor></adp><adp><cyc>37</cyc><fluor>71.90</fluor></adp><adp><cyc>38</cyc><fluor>71.93</fluor></adp><adp><cyc>39</cyc><fluor>71.88</fluor></adp><adp><cyc>40</cyc><fluor>71.80</fluor></adp><mdp><tmp>59.92</tmp><fluor>72.07</fluor></mdp><mdp><tmp>59.79</tmp><fluor>72.28</fluor></mdp><mdp><tmp>59.76</tmp><fluor>72.30</fluor></mdp><mdp><tmp>59.98</tmp><fluor>72.22</fluor></mdp><mdp><tmp>60.22</tmp><fluor>72.11</fluor></mdp><mdp><tmp>60.45</tmp><fluor>71.94</fluor></mdp><mdp><tmp>60.7</tmp><fluor>71.76</fluor></mdp><mdp><tmp>60.98</tmp><fluor>71.44</fluor></mdp><mdp><tmp>61.16</tmp><fluor>71.21</fluor></mdp><mdp><tmp>61.41</tmp><fluor>70.86</fluor></mdp><mdp><tmp>61.63</tmp><fluor>70.53</fluor></mdp><mdp><tmp>61.84</tmp><fluor>70.17</fluor></mdp><mdp><tmp>62.09</tmp><fluor>69.92</fluor></mdp><mdp><tmp>62.28</tmp><fluor>69.66</fluor></mdp><mdp><tmp>62.49</tmp><fluor>69.16</fluor></mdp><mdp><tmp>62.71</tmp><fluor>68.86</fluor></mdp><mdp><tmp>62.92</tmp><fluor>68.48</fluor></mdp><mdp><tmp>63.13</tmp><fluor>68.10</fluor></mdp><mdp><tmp>63.31</tmp><fluor>67.82</fluor></mdp><mdp><tmp>63.56</tmp><fluor>67.47</fluor></mdp><mdp><tmp>63.73</tmp><fluor>67.09</fluor></mdp><mdp><tmp>63.95</tmp><fluor>66.79</fluor></mdp><mdp><tmp>64.14</tmp><fluor>66.51</fluor></mdp><mdp><tmp>64.34</tmp><fluor>66.06</fluor></mdp><mdp><tmp>64.55</tmp><fluor>65.74</fluor></mdp><mdp><tmp>64.77</tmp><fluor>65.43</fluor></mdp><mdp><tmp>64.94</tmp><fluor>65.06</fluor></mdp><mdp><tmp>65.16</tmp><fluor>64.78</fluor></mdp><mdp><tmp>65.37</tmp><fluor>64.42</fluor></mdp><mdp><tmp>65.57</tmp><fluor>64.05</fluor></mdp><mdp><tmp>65.79</tmp><fluor>63.76</fluor></mdp><mdp><tmp>65.96</tmp><fluor>63.45</fluor></mdp><mdp><tmp>66.18</tmp><fluor>63.13</fluor></mdp><mdp><tmp>66.38</tmp><fluor>62.76</fluor></mdp><mdp><tmp>66.59</tmp><fluor>62.40</fluor></mdp><mdp><tmp>66.77</tmp><fluor>62.15</fluor></mdp><mdp><tmp>66.95</tmp><fluor>61.84</fluor></mdp><mdp><tmp>67.15</tmp><fluor>61.52</fluor></mdp><mdp><tmp>67.39</tmp><fluor>61.19</fluor></mdp><mdp><tmp>67.57</tmp><fluor>60.85</fluor></mdp><mdp><tmp>67.78</tmp><fluor>60.58</fluor></mdp><mdp><tmp>67.96</tmp><fluor>60.27</fluor></mdp><mdp><tmp>68.16</tmp><fluor>59.97</fluor></mdp><mdp><tmp>68.4</tmp><fluor>59.64</fluor></mdp><mdp><tmp>68.55</tmp><fluor>59.29</fluor></mdp><mdp><tmp>68.75</tmp><fluor>59.03</fluor></mdp><mdp><tmp>68.95</tmp><fluor>58.76</fluor></mdp><mdp><tmp>69.16</tmp><fluor>58.44</fluor></mdp><mdp><tmp>69.38</tmp><fluor>58.12</fluor></mdp><mdp><tmp>69.58</tmp><fluor>57.84</fluor></mdp><mdp><tmp>69.75</tmp><fluor>57.48</fluor></mdp><mdp><tmp>69.96</tmp><fluor>57.20</fluor></mdp><mdp><tmp>70.16</tmp><fluor>57.03</fluor></mdp><mdp><tmp>70.37</tmp><fluor>56.68</fluor></mdp><mdp><tmp>70.54</tmp><fluor>56.29</fluor></mdp><mdp><tmp>70.75</tmp><fluor>56.04</fluor></mdp><mdp><tmp>70.95</tmp><fluor>55.86</fluor></mdp><mdp><tmp>71.16</tmp><fluor>55.55</fluor></mdp><mdp><tmp>71.37</tmp><fluor>55.27</fluor></mdp><mdp><tmp>71.54</tmp><fluor>54.93</fluor></mdp><mdp><tmp>71.74</tmp><fluor>54.70</fluor></mdp><mdp><tmp>71.95</tmp><fluor>54.38</fluor></mdp><mdp><tmp>72.16</tmp><fluor>54.13</fluor></mdp><mdp><tmp>72.33</tmp><fluor>53.88</fluor></mdp><mdp><tmp>72.56</tmp><fluor>53.55</fluor></mdp><mdp><tmp>72.76</tmp><fluor>53.29</fluor></mdp><mdp><tmp>72.94</tmp><fluor>53.02</fluor></mdp><mdp><tmp>73.15</tmp><fluor>52.84</fluor></mdp><mdp><tmp>73.35</tmp><fluor>52.53</fluor></mdp><mdp><tmp>73.55</tmp><fluor>52.27</fluor></mdp><mdp><tmp>73.75</tmp><fluor>52.03</fluor></mdp><mdp><tmp>73.93</tmp><fluor>51.77</fluor></mdp><mdp><tmp>74.12</tmp><fluor>51.52</fluor></mdp><mdp><tmp>74.33</tmp><fluor>51.32</fluor></mdp><mdp><tmp>74.54</tmp><fluor>51.01</fluor></mdp><mdp><tmp>74.74</tmp><fluor>50.79</fluor></mdp><mdp><tmp>74.95</tmp><fluor>50.55</fluor></mdp><mdp><tmp>75.12</tmp><fluor>50.39</fluor></mdp><mdp><tmp>75.35</tmp><fluor>50.09</fluor></mdp><mdp><tmp>75.56</tmp><fluor>49.84</fluor></mdp><mdp><tmp>75.74</tmp><fluor>49.65</fluor></mdp><mdp><tmp>75.93</tmp><fluor>49.48</fluor></mdp><mdp><tmp>76.11</tmp><fluor>49.24</fluor></mdp><mdp><tmp>76.35</tmp><fluor>48.98</fluor></mdp><mdp><tmp>76.55</tmp><fluor>48.76</fluor></mdp><mdp><tmp>76.73</tmp><fluor>48.51</fluor></mdp><mdp><tmp>76.93</tmp><fluor>48.38</fluor></mdp><mdp><tmp>77.13</tmp><fluor>48.14</fluor></mdp><mdp><tmp>77.33</tmp><fluor>47.87</fluor></mdp><mdp><tmp>77.54</tmp><fluor>47.65</fluor></mdp><mdp><tmp>77.71</tmp><fluor>47.36</fluor></mdp><mdp><tmp>77.92</tmp><fluor>47.17</fluor></mdp><mdp><tmp>78.15</tmp><fluor>46.70</fluor></mdp><mdp><tmp>78.33</tmp><fluor>46.38</fluor></mdp><mdp><tmp>78.52</tmp><fluor>45.78</fluor></mdp><mdp><tmp>78.71</tmp><fluor>44.98</fluor></mdp><mdp><tmp>78.94</tmp><fluor>43.77</fluor></mdp><mdp><tmp>79.12</tmp><fluor>41.86</fluor></mdp><mdp><tmp>79.33</tmp><fluor>38.90</fluor></mdp><mdp><tmp>79.52</tmp><fluor>34.97</fluor></mdp><mdp><tmp>79.73</tmp><fluor>30.30</fluor></mdp><mdp><tmp>79.91</tmp><fluor>25.28</fluor></mdp><mdp><tmp>80.14</tmp><fluor>20.49</fluor></mdp><mdp><tmp>80.31</tmp><fluor>16.16</fluor></mdp><mdp><tmp>80.48</tmp><fluor>12.51</fluor></mdp><mdp><tmp>80.72</tmp><fluor>9.77</fluor></mdp><mdp><tmp>80.93</tmp><fluor>7.92</fluor></mdp><mdp><tmp>81.1</tmp><fluor>6.89</fluor></mdp><mdp><tmp>81.31</tmp><fluor>6.36</fluor></mdp><mdp><tmp>81.49</tmp><fluor>6.13</fluor></mdp><mdp><tmp>81.69</tmp><fluor>6.02</fluor></mdp><mdp><tmp>81.91</tmp><fluor>5.99</fluor></mdp><mdp><tmp>82.11</tmp><fluor>5.95</fluor></mdp><mdp><tmp>82.31</tmp><fluor>5.92</fluor></mdp><mdp><tmp>82.49</tmp><fluor>5.94</fluor></mdp><mdp><tmp>82.71</tmp><fluor>5.97</fluor></mdp><mdp><tmp>82.9</tmp><fluor>5.94</fluor></mdp><mdp><tmp>83.08</tmp><fluor>5.96</fluor></mdp><mdp><tmp>83.27</tmp><fluor>5.99</fluor></mdp><mdp><tmp>83.5</tmp><fluor>5.99</fluor></mdp><mdp><tmp>83.68</tmp><fluor>6.00</fluor></mdp><mdp><tmp>83.92</tmp><fluor>6.01</fluor></mdp><mdp><tmp>84.09</tmp><fluor>6.01</fluor></mdp><mdp><tmp>84.28</tmp><fluor>5.99</fluor></mdp><mdp><tmp>84.49</tmp><fluor>5.97</fluor></mdp><mdp><tmp>84.66</tmp><fluor>5.98</fluor></mdp><mdp><tmp>84.9</tmp><fluor>5.98</fluor></mdp><mdp><tmp>85.11</tmp><fluor>5.98</fluor></mdp><mdp><tmp>85.26</tmp><fluor>5.96</fluor></mdp><mdp><tmp>85.5</tmp><fluor>5.93</fluor></mdp><mdp><tmp>85.68</tmp><fluor>5.93</fluor></mdp><mdp><tmp>85.89</tmp><fluor>5.90</fluor></mdp><mdp><tmp>86.08</tmp><fluor>5.92</fluor></mdp><mdp><tmp>86.26</tmp><fluor>5.88</fluor></mdp><mdp><tmp>86.46</tmp><fluor>5.87</fluor></mdp><mdp><tmp>86.71</tmp><fluor>5.88</fluor></mdp><mdp><tmp>86.86</tmp><fluor>5.86</fluor></mdp><mdp><tmp>87.05</tmp><fluor>5.86</fluor></mdp><mdp><tmp>87.28</tmp><fluor>5.86</fluor></mdp><mdp><tmp>87.46</tmp><fluor>5.86</fluor></mdp><mdp><tmp>87.68</tmp><fluor>5.83</fluor></mdp><mdp><tmp>87.86</tmp><fluor>5.83</fluor></mdp><mdp><tmp>88.08</tmp><fluor>5.81</fluor></mdp><mdp><tmp>88.29</tmp><fluor>5.82</fluor></mdp><mdp><tmp>88.47</tmp><fluor>5.81</fluor></mdp><mdp><tmp>88.69</tmp><fluor>5.81</fluor></mdp><mdp><tmp>88.87</tmp><fluor>5.80</fluor></mdp><mdp><tmp>89.05</tmp><fluor>5.78</fluor></mdp><mdp><tmp>89.28</tmp><fluor>5.77</fluor></mdp><mdp><tmp>89.49</tmp><fluor>5.75</fluor></mdp><mdp><tmp>89.65</tmp><fluor>5.76</fluor></mdp><mdp><tmp>89.83</tmp><fluor>5.75</fluor></mdp><mdp><tmp>90.08</tmp><fluor>5.73</fluor></mdp><mdp><tmp>90.24</tmp><fluor>5.75</fluor></mdp><mdp><tmp>90.45</tmp><fluor>5.74</fluor></mdp><mdp><tmp>90.65</tmp><fluor>5.73</fluor></mdp><mdp><tmp>90.83</tmp><fluor>5.72</fluor></mdp><mdp><tmp>91.04</tmp><fluor>5.72</fluor></mdp><mdp><tmp>91.24</tmp><fluor>5.69</fluor></mdp><mdp><tmp>91.46</tmp><fluor>5.70</fluor></mdp><mdp><tmp>91.64</tmp><fluor>5.73</fluor></mdp><mdp><tmp>91.87</tmp><fluor>5.70</fluor></mdp><mdp><tmp>92.05</tmp><fluor>5.69</fluor></mdp><mdp><tmp>92.25</tmp><fluor>5.70</fluor></mdp><mdp><tmp>92.47</tmp><fluor>5.69</fluor></mdp><mdp><tmp>92.65</tmp><fluor>5.68</fluor></mdp><mdp><tmp>92.85</tmp><fluor>5.66</fluor></mdp><mdp><tmp>93.04</tmp><fluor>5.67</fluor></mdp><mdp><tmp>93.27</tmp><fluor>5.64</fluor></mdp><mdp><tmp>93.46</tmp><fluor>5.66</fluor></mdp><mdp><tmp>93.65</tmp><fluor>5.64</fluor></mdp><mdp><tmp>93.81</tmp><fluor>5.64</fluor></mdp><mdp><tmp>94.04</tmp><fluor>5.63</fluor></mdp><mdp><tmp>94.22</tmp><fluor>5.64</fluor></mdp><mdp><tmp>94.46</tmp><fluor>5.63</fluor></mdp><mdp><tmp>94.65</tmp><fluor>5.62</fluor></mdp><mdp><tmp>94.85</tmp><fluor>5.62</fluor></mdp><bgFluor>13.580</bgFluor><quantFluor>5.321</quantFluor></data></react><react id="28"><sample id="D28_1"/><data><tar id="ACT1"/><cq>22.444</cq><N0>2.45e-06</N0><ampEffMet>LinRegPCR</ampEffMet><ampEff>1.916</ampEff><ampEffSE>0.039</ampEffSE><adp><cyc>1</cyc><fluor>14.25</fluor></adp><adp><cyc>2</cyc><fluor>14.32</fluor></adp><adp><cyc>3</cyc><fluor>14.34</fluor></adp><adp><cyc>4</cyc><fluor>14.23</fluor></adp><adp><cyc>5</cyc><fluor>14.23</fluor></adp><adp><cyc>6</cyc><fluor>14.07</fluor></adp><adp><cyc>7</cyc><fluor>14.11</fluor></adp><adp><cyc>8</cyc><fluor>13.93</fluor></adp><adp><cyc>9</cyc><fluor>14.02</fluor></adp><adp><cyc>10</cyc><fluor>13.91</fluor></adp><adp><cyc>11</cyc><fluor>13.90</fluor></adp><adp><cyc>12</cyc><fluor>13.88</fluor></adp><adp><cyc>13</cyc><fluor>13.84</fluor></adp><adp><cyc>14</cyc><fluor>13.76</fluor></adp><adp><cyc>15</cyc><fluor>13.75</fluor></adp><adp><cyc>16</cyc><fluor>13.88</fluor></adp><adp><cyc>17</cyc><fluor>13.82</fluor></adp><adp><cyc>18</cyc><fluor>14.00</fluor></adp><adp><cyc>19</cyc><fluor>14.25</fluor></adp><adp><cyc>20</cyc><fluor>14.76</fluor></adp><adp><cyc>21</cyc><fluor>15.72</fluor></adp><adp><cyc>22</cyc><fluor>17.82</fluor></adp><adp><cyc>23</cyc><fluor>21.37</fluor></adp><adp><cyc>24</cyc><fluor>27.11</fluor></adp><adp><cyc>25</cyc><fluor>35.57</fluor></adp><adp><cyc>26</cyc><fluor>45.58</fluor></adp><adp><cyc>27</cyc><fluor>54.90</fluor></adp><adp><cyc>28</cyc><fluor>61.82</fluor></adp><adp><cyc>29</cyc><fluor>66.20</fluor></adp><adp><cyc>30</cyc><fluor>68.45</fluor></adp><adp><cyc>31</cyc><fluor>69.91</fluor></adp><adp><cyc>32</cyc><fluor>70.83</fluor></adp><adp><cyc>33</cyc><fluor>71.31</fluor></adp><adp><cyc>34</cyc><fluor>71.92</fluor></adp><adp><cyc>35</cyc><fluor>71.98</fluor></adp><adp><cyc>36</cyc><fluor>72.09</fluor></adp><adp><cyc>37</cyc><fluor>71.94</fluor></adp><adp><cyc>38</cyc><fluor>72.15</fluor></adp><adp><cyc>39</cyc><fluor>72.18</fluor></adp><adp><cyc>40</cyc><fluor>71.97</fluor></adp><mdp><tmp>59.92</tmp><fluor>72.29</fluor></mdp><mdp><tmp>59.79</tmp><fluor>72.37</fluor></mdp><mdp><tmp>59.76</tmp><fluor>72.45</fluor></mdp><mdp><tmp>59.98</tmp><fluor>72.46</fluor></mdp><mdp><tmp>60.22</tmp><fluor>72.32</fluor></mdp><mdp><tmp>60.45</tmp><fluor>72.20</fluor></mdp><mdp><tmp>60.7</tmp><fluor>71.88</fluor></mdp><mdp><tmp>60.98</tmp><fluor>71.65</fluor></mdp><mdp><tmp>61.16</tmp><fluor>71.36</fluor></mdp><mdp><tmp>61.41</tmp><fluor>71.14</fluor></mdp><mdp><tmp>61.63</tmp><fluor>70.72</fluor></mdp><mdp><tmp>61.84</tmp><fluor>70.41</fluor></mdp><mdp><tmp>62.09</tmp><fluor>70.12</fluor></mdp><mdp><tmp>62.28</tmp><fluor>69.77</fluor></mdp><mdp><tmp>62.49</tmp><fluor>69.46</fluor></mdp><mdp><tmp>62.71</tmp><fluor>69.03</fluor></mdp><mdp><tmp>62.92</tmp><fluor>68.75</fluor></mdp><mdp><tmp>63.13</tmp><fluor>68.36</fluor></mdp><mdp><tmp>63.31</tmp><fluor>68.01</fluor></mdp><mdp><tmp>63.56</tmp><fluor>67.64</fluor></mdp><mdp><tmp>63.73</tmp><fluor>67.24</fluor></mdp><mdp><tmp>63.95</tmp><fluor>66.96</fluor></mdp><mdp><tmp>64.14</tmp><fluor>66.70</fluor></mdp><mdp><tmp>64.34</tmp><fluor>66.22</fluor></mdp><mdp><tmp>64.55</tmp><fluor>65.98</fluor></mdp><mdp><tmp>64.77</tmp><fluor>65.64</fluor></mdp><mdp><tmp>64.94</tmp><fluor>65.35</fluor></mdp><mdp><tmp>65.16</tmp><fluor>64.93</fluor></mdp><mdp><tmp>65.37</tmp><fluor>64.69</fluor></mdp><mdp><tmp>65.57</tmp><fluor>64.34</fluor></mdp><mdp><tmp>65.79</tmp><fluor>63.95</fluor></mdp><mdp><tmp>65.96</tmp><fluor>63.63</fluor></mdp><mdp><tmp>66.18</tmp><fluor>63.28</fluor></mdp><mdp><tmp>66.38</tmp><fluor>63.06</fluor></mdp><mdp><tmp>66.59</tmp><fluor>62.71</fluor></mdp><mdp><tmp>66.77</tmp><fluor>62.36</fluor></mdp><mdp><tmp>66.95</tmp><fluor>62.06</fluor></mdp><mdp><tmp>67.15</tmp><fluor>61.80</fluor></mdp><mdp><tmp>67.39</tmp><fluor>61.49</fluor></mdp><mdp><tmp>67.57</tmp><fluor>61.12</fluor></mdp><mdp><tmp>67.78</tmp><fluor>60.86</fluor></mdp><mdp><tmp>67.96</tmp><fluor>60.59</fluor></mdp><mdp><tmp>68.16</tmp><fluor>60.24</fluor></mdp><mdp><tmp>68.4</tmp><fluor>59.94</fluor></mdp><mdp><tmp>68.55</tmp><fluor>59.62</fluor></mdp><mdp><tmp>68.75</tmp><fluor>59.25</fluor></mdp><mdp><tmp>68.95</tmp><fluor>59.15</fluor></mdp><mdp><tmp>69.16</tmp><fluor>58.70</fluor></mdp><mdp><tmp>69.38</tmp><fluor>58.40</fluor></mdp><mdp><tmp>69.58</tmp><fluor>58.12</fluor></mdp><mdp><tmp>69.75</tmp><fluor>57.87</fluor></mdp><mdp><tmp>69.96</tmp><fluor>57.57</fluor></mdp><mdp><tmp>70.16</tmp><fluor>57.31</fluor></mdp><mdp><tmp>70.37</tmp><fluor>56.98</fluor></mdp><mdp><tmp>70.54</tmp><fluor>56.69</fluor></mdp><mdp><tmp>70.75</tmp><fluor>56.42</fluor></mdp><mdp><tmp>70.95</tmp><fluor>56.15</fluor></mdp><mdp><tmp>71.16</tmp><fluor>55.84</fluor></mdp><mdp><tmp>71.37</tmp><fluor>55.63</fluor></mdp><mdp><tmp>71.54</tmp><fluor>55.34</fluor></mdp><mdp><tmp>71.74</tmp><fluor>55.10</fluor></mdp><mdp><tmp>71.95</tmp><fluor>54.84</fluor></mdp><mdp><tmp>72.16</tmp><fluor>54.58</fluor></mdp><mdp><tmp>72.33</tmp><fluor>54.28</fluor></mdp><mdp><tmp>72.56</tmp><fluor>54.02</fluor></mdp><mdp><tmp>72.76</tmp><fluor>53.78</fluor></mdp><mdp><tmp>72.94</tmp><fluor>53.46</fluor></mdp><mdp><tmp>73.15</tmp><fluor>53.20</fluor></mdp><mdp><tmp>73.35</tmp><fluor>53.00</fluor></mdp><mdp><tmp>73.55</tmp><fluor>52.71</fluor></mdp><mdp><tmp>73.75</tmp><fluor>52.49</fluor></mdp><mdp><tmp>73.93</tmp><fluor>52.26</fluor></mdp><mdp><tmp>74.12</tmp><fluor>52.01</fluor></mdp><mdp><tmp>74.33</tmp><fluor>51.74</fluor></mdp><mdp><tmp>74.54</tmp><fluor>51.53</fluor></mdp><mdp><tmp>74.74</tmp><fluor>51.26</fluor></mdp><mdp><tmp>74.95</tmp><fluor>51.05</fluor></mdp><mdp><tmp>75.12</tmp><fluor>50.78</fluor></mdp><mdp><tmp>75.35</tmp><fluor>50.60</fluor></mdp><mdp><tmp>75.56</tmp><fluor>50.39</fluor></mdp><mdp><tmp>75.74</tmp><fluor>50.16</fluor></mdp><mdp><tmp>75.93</tmp><fluor>49.96</fluor></mdp><mdp><tmp>76.11</tmp><fluor>49.78</fluor></mdp><mdp><tmp>76.35</tmp><fluor>49.55</fluor></mdp><mdp><tmp>76.55</tmp><fluor>49.33</fluor></mdp><mdp><tmp>76.73</tmp><fluor>49.09</fluor></mdp><mdp><tmp>76.93</tmp><fluor>48.91</fluor></mdp><mdp><tmp>77.13</tmp><fluor>48.71</fluor></mdp><mdp><tmp>77.33</tmp><fluor>48.52</fluor></mdp><mdp><tmp>77.54</tmp><fluor>48.23</fluor></mdp><mdp><tmp>77.71</tmp><fluor>48.03</fluor></mdp><mdp><tmp>77.92</tmp><fluor>47.73</fluor></mdp><mdp><tmp>78.15</tmp><fluor>47.50</fluor></mdp><mdp><tmp>78.33</tmp><fluor>47.03</fluor></mdp><mdp><tmp>78.52</tmp><fluor>46.47</fluor></mdp><mdp><tmp>78.71</tmp><fluor>45.79</fluor></mdp><mdp><tmp>78.94</tmp><fluor>44.77</fluor></mdp><mdp><tmp>79.12</tmp><fluor>43.00</fluor></mdp><mdp><tmp>79.33</tmp><fluor>40.32</fluor></mdp><mdp><tmp>79.52</tmp><fluor>36.66</fluor></mdp><mdp><tmp>79.73</tmp><fluor>32.13</fluor></mdp><mdp><tmp>79.91</tmp><fluor>27.14</fluor></mdp><mdp><tmp>80.14</tmp><fluor>22.29</fluor></mdp><mdp><tmp>80.31</tmp><fluor>17.73</fluor></mdp><mdp><tmp>80.48</tmp><fluor>13.85</fluor></mdp><mdp><tmp>80.72</tmp><fluor>10.79</fluor></mdp><mdp><tmp>80.93</tmp><fluor>8.66</fluor></mdp><mdp><tmp>81.1</tmp><fluor>7.36</fluor></mdp><mdp><tmp>81.31</tmp><fluor>6.68</fluor></mdp><mdp><tmp>81.49</tmp><fluor>6.35</fluor></mdp><mdp><tmp>81.69</tmp><fluor>6.20</fluor></mdp><mdp><tmp>81.91</tmp><fluor>6.13</fluor></mdp><mdp><tmp>82.11</tmp><fluor>6.13</fluor></mdp><mdp><tmp>82.31</tmp><fluor>6.12</fluor></mdp><mdp><tmp>82.49</tmp><fluor>6.10</fluor></mdp><mdp><tmp>82.71</tmp><fluor>6.13</fluor></mdp><mdp><tmp>82.9</tmp><fluor>6.12</fluor></mdp><mdp><tmp>83.08</tmp><fluor>6.14</fluor></mdp><mdp><tmp>83.27</tmp><fluor>6.15</fluor></mdp><mdp><tmp>83.5</tmp><fluor>6.16</fluor></mdp><mdp><tmp>83.68</tmp><fluor>6.17</fluor></mdp><mdp><tmp>83.92</tmp><fluor>6.16</fluor></mdp><mdp><tmp>84.09</tmp><fluor>6.19</fluor></mdp><mdp><tmp>84.28</tmp><fluor>6.17</fluor></mdp><mdp><tmp>84.49</tmp><fluor>6.13</fluor></mdp><mdp><tmp>84.66</tmp><fluor>6.13</fluor></mdp><mdp><tmp>84.9</tmp><fluor>6.14</fluor></mdp><mdp><tmp>85.11</tmp><fluor>6.12</fluor></mdp><mdp><tmp>85.26</tmp><fluor>6.11</fluor></mdp><mdp><tmp>85.5</tmp><fluor>6.09</fluor></mdp><mdp><tmp>85.68</tmp><fluor>6.08</fluor></mdp><mdp><tmp>85.89</tmp><fluor>6.07</fluor></mdp><mdp><tmp>86.08</tmp><fluor>6.09</fluor></mdp><mdp><tmp>86.26</tmp><fluor>6.03</fluor></mdp><mdp><tmp>86.46</tmp><fluor>6.05</fluor></mdp><mdp><tmp>86.71</tmp><fluor>6.02</fluor></mdp><mdp><tmp>86.86</tmp><fluor>6.02</fluor></mdp><mdp><tmp>87.05</tmp><fluor>6.03</fluor></mdp><mdp><tmp>87.28</tmp><fluor>6.02</fluor></mdp><mdp><tmp>87.46</tmp><fluor>6.00</fluor></mdp><mdp><tmp>87.68</tmp><fluor>5.99</fluor></mdp><mdp><tmp>87.86</tmp><fluor>6.00</fluor></mdp><mdp><tmp>88.08</tmp><fluor>5.97</fluor></mdp><mdp><tmp>88.29</tmp><fluor>5.96</fluor></mdp><mdp><tmp>88.47</tmp><fluor>5.97</fluor></mdp><mdp><tmp>88.69</tmp><fluor>5.96</fluor></mdp><mdp><tmp>88.87</tmp><fluor>5.97</fluor></mdp><mdp><tmp>89.05</tmp><fluor>5.92</fluor></mdp><mdp><tmp>89.28</tmp><fluor>5.93</fluor></mdp><mdp><tmp>89.49</tmp><fluor>5.91</fluor></mdp><mdp><tmp>89.65</tmp><fluor>5.91</fluor></mdp><mdp><tmp>89.83</tmp><fluor>5.92</fluor></mdp><mdp><tmp>90.08</tmp><fluor>5.90</fluor></mdp><mdp><tmp>90.24</tmp><fluor>5.90</fluor></mdp><mdp><tmp>90.45</tmp><fluor>5.88</fluor></mdp><mdp><tmp>90.65</tmp><fluor>5.87</fluor></mdp><mdp><tmp>90.83</tmp><fluor>5.88</fluor></mdp><mdp><tmp>91.04</tmp><fluor>5.86</fluor></mdp><mdp><tmp>91.24</tmp><fluor>5.84</fluor></mdp><mdp><tmp>91.46</tmp><fluor>5.87</fluor></mdp><mdp><tmp>91.64</tmp><fluor>5.86</fluor></mdp><mdp><tmp>91.87</tmp><fluor>5.85</fluor></mdp><mdp><tmp>92.05</tmp><fluor>5.85</fluor></mdp><mdp><tmp>92.25</tmp><fluor>5.83</fluor></mdp><mdp><tmp>92.47</tmp><fluor>5.83</fluor></mdp><mdp><tmp>92.65</tmp><fluor>5.83</fluor></mdp><mdp><tmp>92.85</tmp><fluor>5.82</fluor></mdp><mdp><tmp>93.04</tmp><fluor>5.80</fluor></mdp><mdp><tmp>93.27</tmp><fluor>5.81</fluor></mdp><mdp><tmp>93.46</tmp><fluor>5.81</fluor></mdp><mdp><tmp>93.65</tmp><fluor>5.78</fluor></mdp><mdp><tmp>93.81</tmp><fluor>5.79</fluor></mdp><mdp><tmp>94.04</tmp><fluor>5.78</fluor></mdp><mdp><tmp>94.22</tmp><fluor>5.77</fluor></mdp><mdp><tmp>94.46</tmp><fluor>5.78</fluor></mdp><mdp><tmp>94.65</tmp><fluor>5.77</fluor></mdp><mdp><tmp>94.85</tmp><fluor>5.75</fluor></mdp><bgFluor>13.690</bgFluor><quantFluor>5.321</quantFluor></data></react><react id="29"><sample id="D28_2"/><data><tar id="ACT1"/><cq>21.521</cq><N0>4.46e-06</N0><ampEffMet>LinRegPCR</ampEffMet><ampEff>1.916</ampEff><ampEffSE>0.039</ampEffSE><adp><cyc>1</cyc><fluor>14.16</fluor></adp><adp><cyc>2</cyc><fluor>14.21</fluor></adp><adp><cyc>3</cyc><fluor>14.12</fluor></adp><adp><cyc>4</cyc><fluor>14.05</fluor></adp><adp><cyc>5</cyc><fluor>13.97</fluor></adp><adp><cyc>6</cyc><fluor>13.91</fluor></adp><adp><cyc>7</cyc><fluor>13.88</fluor></adp><adp><cyc>8</cyc><fluor>13.85</fluor></adp><adp><cyc>9</cyc><fluor>13.73</fluor></adp><adp><cyc>10</cyc><fluor>13.74</fluor></adp><adp><cyc>11</cyc><fluor>13.77</fluor></adp><adp><cyc>12</cyc><fluor>13.68</fluor></adp><adp><cyc>13</cyc><fluor>13.69</fluor></adp><adp><cyc>14</cyc><fluor>13.67</fluor></adp><adp><cyc>15</cyc><fluor>13.71</fluor></adp><adp><cyc>16</cyc><fluor>13.73</fluor></adp><adp><cyc>17</cyc><fluor>13.76</fluor></adp><adp><cyc>18</cyc><fluor>14.11</fluor></adp><adp><cyc>19</cyc><fluor>14.66</fluor></adp><adp><cyc>20</cyc><fluor>15.60</fluor></adp><adp><cyc>21</cyc><fluor>17.57</fluor></adp><adp><cyc>22</cyc><fluor>21.01</fluor></adp><adp><cyc>23</cyc><fluor>26.62</fluor></adp><adp><cyc>24</cyc><fluor>35.01</fluor></adp><adp><cyc>25</cyc><fluor>44.54</fluor></adp><adp><cyc>26</cyc><fluor>53.57</fluor></adp><adp><cyc>27</cyc><fluor>59.93</fluor></adp><adp><cyc>28</cyc><fluor>63.98</fluor></adp><adp><cyc>29</cyc><fluor>66.46</fluor></adp><adp><cyc>30</cyc><fluor>67.72</fluor></adp><adp><cyc>31</cyc><fluor>68.50</fluor></adp><adp><cyc>32</cyc><fluor>69.00</fluor></adp><adp><cyc>33</cyc><fluor>69.35</fluor></adp><adp><cyc>34</cyc><fluor>69.59</fluor></adp><adp><cyc>35</cyc><fluor>69.66</fluor></adp><adp><cyc>36</cyc><fluor>69.57</fluor></adp><adp><cyc>37</cyc><fluor>69.75</fluor></adp><adp><cyc>38</cyc><fluor>69.65</fluor></adp><adp><cyc>39</cyc><fluor>69.47</fluor></adp><adp><cyc>40</cyc><fluor>69.52</fluor></adp><mdp><tmp>59.92</tmp><fluor>69.78</fluor></mdp><mdp><tmp>59.79</tmp><fluor>69.77</fluor></mdp><mdp><tmp>59.76</tmp><fluor>69.85</fluor></mdp><mdp><tmp>59.98</tmp><fluor>69.78</fluor></mdp><mdp><tmp>60.22</tmp><fluor>69.67</fluor></mdp><mdp><tmp>60.45</tmp><fluor>69.55</fluor></mdp><mdp><tmp>60.7</tmp><fluor>69.28</fluor></mdp><mdp><tmp>60.98</tmp><fluor>68.96</fluor></mdp><mdp><tmp>61.16</tmp><fluor>68.81</fluor></mdp><mdp><tmp>61.41</tmp><fluor>68.52</fluor></mdp><mdp><tmp>61.63</tmp><fluor>68.10</fluor></mdp><mdp><tmp>61.84</tmp><fluor>67.86</fluor></mdp><mdp><tmp>62.09</tmp><fluor>67.51</fluor></mdp><mdp><tmp>62.28</tmp><fluor>67.23</fluor></mdp><mdp><tmp>62.49</tmp><fluor>66.93</fluor></mdp><mdp><tmp>62.71</tmp><fluor>66.55</fluor></mdp><mdp><tmp>62.92</tmp><fluor>66.26</fluor></mdp><mdp><tmp>63.13</tmp><fluor>65.92</fluor></mdp><mdp><tmp>63.31</tmp><fluor>65.54</fluor></mdp><mdp><tmp>63.56</tmp><fluor>65.20</fluor></mdp><mdp><tmp>63.73</tmp><fluor>64.86</fluor></mdp><mdp><tmp>63.95</tmp><fluor>64.56</fluor></mdp><mdp><tmp>64.14</tmp><fluor>64.20</fluor></mdp><mdp><tmp>64.34</tmp><fluor>63.92</fluor></mdp><mdp><tmp>64.55</tmp><fluor>63.64</fluor></mdp><mdp><tmp>64.77</tmp><fluor>63.22</fluor></mdp><mdp><tmp>64.94</tmp><fluor>62.92</fluor></mdp><mdp><tmp>65.16</tmp><fluor>62.67</fluor></mdp><mdp><tmp>65.37</tmp><fluor>62.32</fluor></mdp><mdp><tmp>65.57</tmp><fluor>62.02</fluor></mdp><mdp><tmp>65.79</tmp><fluor>61.71</fluor></mdp><mdp><tmp>65.96</tmp><fluor>61.34</fluor></mdp><mdp><tmp>66.18</tmp><fluor>61.12</fluor></mdp><mdp><tmp>66.38</tmp><fluor>60.71</fluor></mdp><mdp><tmp>66.59</tmp><fluor>60.44</fluor></mdp><mdp><tmp>66.77</tmp><fluor>60.21</fluor></mdp><mdp><tmp>66.95</tmp><fluor>59.83</fluor></mdp><mdp><tmp>67.15</tmp><fluor>59.59</fluor></mdp><mdp><tmp>67.39</tmp><fluor>59.26</fluor></mdp><mdp><tmp>67.57</tmp><fluor>59.00</fluor></mdp><mdp><tmp>67.78</tmp><fluor>58.63</fluor></mdp><mdp><tmp>67.96</tmp><fluor>58.40</fluor></mdp><mdp><tmp>68.16</tmp><fluor>58.11</fluor></mdp><mdp><tmp>68.4</tmp><fluor>57.83</fluor></mdp><mdp><tmp>68.55</tmp><fluor>57.49</fluor></mdp><mdp><tmp>68.75</tmp><fluor>57.19</fluor></mdp><mdp><tmp>68.95</tmp><fluor>56.95</fluor></mdp><mdp><tmp>69.16</tmp><fluor>56.64</fluor></mdp><mdp><tmp>69.38</tmp><fluor>56.37</fluor></mdp><mdp><tmp>69.58</tmp><fluor>56.11</fluor></mdp><mdp><tmp>69.75</tmp><fluor>55.83</fluor></mdp><mdp><tmp>69.96</tmp><fluor>55.59</fluor></mdp><mdp><tmp>70.16</tmp><fluor>55.25</fluor></mdp><mdp><tmp>70.37</tmp><fluor>55.02</fluor></mdp><mdp><tmp>70.54</tmp><fluor>54.73</fluor></mdp><mdp><tmp>70.75</tmp><fluor>54.41</fluor></mdp><mdp><tmp>70.95</tmp><fluor>54.16</fluor></mdp><mdp><tmp>71.16</tmp><fluor>53.85</fluor></mdp><mdp><tmp>71.37</tmp><fluor>53.61</fluor></mdp><mdp><tmp>71.54</tmp><fluor>53.40</fluor></mdp><mdp><tmp>71.74</tmp><fluor>53.19</fluor></mdp><mdp><tmp>71.95</tmp><fluor>52.92</fluor></mdp><mdp><tmp>72.16</tmp><fluor>52.64</fluor></mdp><mdp><tmp>72.33</tmp><fluor>52.35</fluor></mdp><mdp><tmp>72.56</tmp><fluor>52.16</fluor></mdp><mdp><tmp>72.76</tmp><fluor>51.89</fluor></mdp><mdp><tmp>72.94</tmp><fluor>51.54</fluor></mdp><mdp><tmp>73.15</tmp><fluor>51.38</fluor></mdp><mdp><tmp>73.35</tmp><fluor>51.14</fluor></mdp><mdp><tmp>73.55</tmp><fluor>50.87</fluor></mdp><mdp><tmp>73.75</tmp><fluor>50.71</fluor></mdp><mdp><tmp>73.93</tmp><fluor>50.38</fluor></mdp><mdp><tmp>74.12</tmp><fluor>50.20</fluor></mdp><mdp><tmp>74.33</tmp><fluor>49.94</fluor></mdp><mdp><tmp>74.54</tmp><fluor>49.80</fluor></mdp><mdp><tmp>74.74</tmp><fluor>49.58</fluor></mdp><mdp><tmp>74.95</tmp><fluor>49.31</fluor></mdp><mdp><tmp>75.12</tmp><fluor>49.09</fluor></mdp><mdp><tmp>75.35</tmp><fluor>48.85</fluor></mdp><mdp><tmp>75.56</tmp><fluor>48.65</fluor></mdp><mdp><tmp>75.74</tmp><fluor>48.51</fluor></mdp><mdp><tmp>75.93</tmp><fluor>48.26</fluor></mdp><mdp><tmp>76.11</tmp><fluor>48.08</fluor></mdp><mdp><tmp>76.35</tmp><fluor>47.85</fluor></mdp><mdp><tmp>76.55</tmp><fluor>47.66</fluor></mdp><mdp><tmp>76.73</tmp><fluor>47.50</fluor></mdp><mdp><tmp>76.93</tmp><fluor>47.32</fluor></mdp><mdp><tmp>77.13</tmp><fluor>47.06</fluor></mdp><mdp><tmp>77.33</tmp><fluor>46.90</fluor></mdp><mdp><tmp>77.54</tmp><fluor>46.62</fluor></mdp><mdp><tmp>77.71</tmp><fluor>46.40</fluor></mdp><mdp><tmp>77.92</tmp><fluor>46.11</fluor></mdp><mdp><tmp>78.15</tmp><fluor>45.83</fluor></mdp><mdp><tmp>78.33</tmp><fluor>45.36</fluor></mdp><mdp><tmp>78.52</tmp><fluor>44.92</fluor></mdp><mdp><tmp>78.71</tmp><fluor>44.08</fluor></mdp><mdp><tmp>78.94</tmp><fluor>42.95</fluor></mdp><mdp><tmp>79.12</tmp><fluor>41.12</fluor></mdp><mdp><tmp>79.33</tmp><fluor>38.36</fluor></mdp><mdp><tmp>79.52</tmp><fluor>34.59</fluor></mdp><mdp><tmp>79.73</tmp><fluor>30.06</fluor></mdp><mdp><tmp>79.91</tmp><fluor>25.31</fluor></mdp><mdp><tmp>80.14</tmp><fluor>20.70</fluor></mdp><mdp><tmp>80.31</tmp><fluor>16.51</fluor></mdp><mdp><tmp>80.48</tmp><fluor>12.95</fluor></mdp><mdp><tmp>80.72</tmp><fluor>10.21</fluor></mdp><mdp><tmp>80.93</tmp><fluor>8.32</fluor></mdp><mdp><tmp>81.1</tmp><fluor>7.20</fluor></mdp><mdp><tmp>81.31</tmp><fluor>6.63</fluor></mdp><mdp><tmp>81.49</tmp><fluor>6.38</fluor></mdp><mdp><tmp>81.69</tmp><fluor>6.25</fluor></mdp><mdp><tmp>81.91</tmp><fluor>6.21</fluor></mdp><mdp><tmp>82.11</tmp><fluor>6.20</fluor></mdp><mdp><tmp>82.31</tmp><fluor>6.19</fluor></mdp><mdp><tmp>82.49</tmp><fluor>6.18</fluor></mdp><mdp><tmp>82.71</tmp><fluor>6.20</fluor></mdp><mdp><tmp>82.9</tmp><fluor>6.20</fluor></mdp><mdp><tmp>83.08</tmp><fluor>6.20</fluor></mdp><mdp><tmp>83.27</tmp><fluor>6.21</fluor></mdp><mdp><tmp>83.5</tmp><fluor>6.22</fluor></mdp><mdp><tmp>83.68</tmp><fluor>6.25</fluor></mdp><mdp><tmp>83.92</tmp><fluor>6.24</fluor></mdp><mdp><tmp>84.09</tmp><fluor>6.28</fluor></mdp><mdp><tmp>84.28</tmp><fluor>6.25</fluor></mdp><mdp><tmp>84.49</tmp><fluor>6.24</fluor></mdp><mdp><tmp>84.66</tmp><fluor>6.23</fluor></mdp><mdp><tmp>84.9</tmp><fluor>6.22</fluor></mdp><mdp><tmp>85.11</tmp><fluor>6.23</fluor></mdp><mdp><tmp>85.26</tmp><fluor>6.23</fluor></mdp><mdp><tmp>85.5</tmp><fluor>6.20</fluor></mdp><mdp><tmp>85.68</tmp><fluor>6.21</fluor></mdp><mdp><tmp>85.89</tmp><fluor>6.16</fluor></mdp><mdp><tmp>86.08</tmp><fluor>6.16</fluor></mdp><mdp><tmp>86.26</tmp><fluor>6.14</fluor></mdp><mdp><tmp>86.46</tmp><fluor>6.14</fluor></mdp><mdp><tmp>86.71</tmp><fluor>6.15</fluor></mdp><mdp><tmp>86.86</tmp><fluor>6.13</fluor></mdp><mdp><tmp>87.05</tmp><fluor>6.12</fluor></mdp><mdp><tmp>87.28</tmp><fluor>6.11</fluor></mdp><mdp><tmp>87.46</tmp><fluor>6.09</fluor></mdp><mdp><tmp>87.68</tmp><fluor>6.09</fluor></mdp><mdp><tmp>87.86</tmp><fluor>6.07</fluor></mdp><mdp><tmp>88.08</tmp><fluor>6.07</fluor></mdp><mdp><tmp>88.29</tmp><fluor>6.07</fluor></mdp><mdp><tmp>88.47</tmp><fluor>6.07</fluor></mdp><mdp><tmp>88.69</tmp><fluor>6.05</fluor></mdp><mdp><tmp>88.87</tmp><fluor>6.07</fluor></mdp><mdp><tmp>89.05</tmp><fluor>6.05</fluor></mdp><mdp><tmp>89.28</tmp><fluor>6.03</fluor></mdp><mdp><tmp>89.49</tmp><fluor>6.02</fluor></mdp><mdp><tmp>89.65</tmp><fluor>6.01</fluor></mdp><mdp><tmp>89.83</tmp><fluor>6.00</fluor></mdp><mdp><tmp>90.08</tmp><fluor>6.00</fluor></mdp><mdp><tmp>90.24</tmp><fluor>6.01</fluor></mdp><mdp><tmp>90.45</tmp><fluor>6.01</fluor></mdp><mdp><tmp>90.65</tmp><fluor>5.99</fluor></mdp><mdp><tmp>90.83</tmp><fluor>5.98</fluor></mdp><mdp><tmp>91.04</tmp><fluor>5.96</fluor></mdp><mdp><tmp>91.24</tmp><fluor>5.96</fluor></mdp><mdp><tmp>91.46</tmp><fluor>5.96</fluor></mdp><mdp><tmp>91.64</tmp><fluor>5.97</fluor></mdp><mdp><tmp>91.87</tmp><fluor>5.94</fluor></mdp><mdp><tmp>92.05</tmp><fluor>5.95</fluor></mdp><mdp><tmp>92.25</tmp><fluor>5.93</fluor></mdp><mdp><tmp>92.47</tmp><fluor>5.92</fluor></mdp><mdp><tmp>92.65</tmp><fluor>5.91</fluor></mdp><mdp><tmp>92.85</tmp><fluor>5.91</fluor></mdp><mdp><tmp>93.04</tmp><fluor>5.92</fluor></mdp><mdp><tmp>93.27</tmp><fluor>5.91</fluor></mdp><mdp><tmp>93.46</tmp><fluor>5.90</fluor></mdp><mdp><tmp>93.65</tmp><fluor>5.88</fluor></mdp><mdp><tmp>93.81</tmp><fluor>5.88</fluor></mdp><mdp><tmp>94.04</tmp><fluor>5.88</fluor></mdp><mdp><tmp>94.22</tmp><fluor>5.86</fluor></mdp><mdp><tmp>94.46</tmp><fluor>5.85</fluor></mdp><mdp><tmp>94.65</tmp><fluor>5.87</fluor></mdp><mdp><tmp>94.85</tmp><fluor>5.86</fluor></mdp><bgFluor>13.655</bgFluor><quantFluor>5.321</quantFluor></data></react><react id="30"><sample id="D28_3"/><data><tar id="ACT1"/><cq>21.676</cq><N0>4.03e-06</N0><ampEffMet>LinRegPCR</ampEffMet><ampEff>1.916</ampEff><ampEffSE>0.039</ampEffSE><adp><cyc>1</cyc><fluor>15.21</fluor></adp><adp><cyc>2</cyc><fluor>15.19</fluor></adp><adp><cyc>3</cyc><fluor>15.22</fluor></adp><adp><cyc>4</cyc><fluor>15.02</fluor></adp><adp><cyc>5</cyc><fluor>15.02</fluor></adp><adp><cyc>6</cyc><fluor>14.98</fluor></adp><adp><cyc>7</cyc><fluor>14.94</fluor></adp><adp><cyc>8</cyc><fluor>14.84</fluor></adp><adp><cyc>9</cyc><fluor>14.73</fluor></adp><adp><cyc>10</cyc><fluor>14.75</fluor></adp><adp><cyc>11</cyc><fluor>14.68</fluor></adp><adp><cyc>12</cyc><fluor>14.62</fluor></adp><adp><cyc>13</cyc><fluor>14.68</fluor></adp><adp><cyc>14</cyc><fluor>14.61</fluor></adp><adp><cyc>15</cyc><fluor>14.66</fluor></adp><adp><cyc>16</cyc><fluor>14.67</fluor></adp><adp><cyc>17</cyc><fluor>14.82</fluor></adp><adp><cyc>18</cyc><fluor>15.05</fluor></adp><adp><cyc>19</cyc><fluor>15.49</fluor></adp><adp><cyc>20</cyc><fluor>16.34</fluor></adp><adp><cyc>21</cyc><fluor>18.14</fluor></adp><adp><cyc>22</cyc><fluor>21.18</fluor></adp><adp><cyc>23</cyc><fluor>26.74</fluor></adp><adp><cyc>24</cyc><fluor>35.04</fluor></adp><adp><cyc>25</cyc><fluor>45.37</fluor></adp><adp><cyc>26</cyc><fluor>55.63</fluor></adp><adp><cyc>27</cyc><fluor>63.91</fluor></adp><adp><cyc>28</cyc><fluor>69.19</fluor></adp><adp><cyc>29</cyc><fluor>72.33</fluor></adp><adp><cyc>30</cyc><fluor>74.12</fluor></adp><adp><cyc>31</cyc><fluor>75.14</fluor></adp><adp><cyc>32</cyc><fluor>76.02</fluor></adp><adp><cyc>33</cyc><fluor>76.32</fluor></adp><adp><cyc>34</cyc><fluor>76.74</fluor></adp><adp><cyc>35</cyc><fluor>76.72</fluor></adp><adp><cyc>36</cyc><fluor>76.83</fluor></adp><adp><cyc>37</cyc><fluor>76.88</fluor></adp><adp><cyc>38</cyc><fluor>76.87</fluor></adp><adp><cyc>39</cyc><fluor>76.68</fluor></adp><adp><cyc>40</cyc><fluor>76.69</fluor></adp><mdp><tmp>59.92</tmp><fluor>77.05</fluor></mdp><mdp><tmp>59.79</tmp><fluor>77.08</fluor></mdp><mdp><tmp>59.76</tmp><fluor>77.18</fluor></mdp><mdp><tmp>59.98</tmp><fluor>77.17</fluor></mdp><mdp><tmp>60.22</tmp><fluor>76.95</fluor></mdp><mdp><tmp>60.45</tmp><fluor>76.79</fluor></mdp><mdp><tmp>60.7</tmp><fluor>76.63</fluor></mdp><mdp><tmp>60.98</tmp><fluor>76.28</fluor></mdp><mdp><tmp>61.16</tmp><fluor>76.07</fluor></mdp><mdp><tmp>61.41</tmp><fluor>75.65</fluor></mdp><mdp><tmp>61.63</tmp><fluor>75.31</fluor></mdp><mdp><tmp>61.84</tmp><fluor>74.93</fluor></mdp><mdp><tmp>62.09</tmp><fluor>74.56</fluor></mdp><mdp><tmp>62.28</tmp><fluor>74.30</fluor></mdp><mdp><tmp>62.49</tmp><fluor>73.76</fluor></mdp><mdp><tmp>62.71</tmp><fluor>73.53</fluor></mdp><mdp><tmp>62.92</tmp><fluor>73.13</fluor></mdp><mdp><tmp>63.13</tmp><fluor>72.77</fluor></mdp><mdp><tmp>63.31</tmp><fluor>72.41</fluor></mdp><mdp><tmp>63.56</tmp><fluor>72.04</fluor></mdp><mdp><tmp>63.73</tmp><fluor>71.67</fluor></mdp><mdp><tmp>63.95</tmp><fluor>71.36</fluor></mdp><mdp><tmp>64.14</tmp><fluor>71.08</fluor></mdp><mdp><tmp>64.34</tmp><fluor>70.56</fluor></mdp><mdp><tmp>64.55</tmp><fluor>70.29</fluor></mdp><mdp><tmp>64.77</tmp><fluor>69.87</fluor></mdp><mdp><tmp>64.94</tmp><fluor>69.61</fluor></mdp><mdp><tmp>65.16</tmp><fluor>69.30</fluor></mdp><mdp><tmp>65.37</tmp><fluor>68.95</fluor></mdp><mdp><tmp>65.57</tmp><fluor>68.54</fluor></mdp><mdp><tmp>65.79</tmp><fluor>68.19</fluor></mdp><mdp><tmp>65.96</tmp><fluor>67.79</fluor></mdp><mdp><tmp>66.18</tmp><fluor>67.38</fluor></mdp><mdp><tmp>66.38</tmp><fluor>67.16</fluor></mdp><mdp><tmp>66.59</tmp><fluor>66.84</fluor></mdp><mdp><tmp>66.77</tmp><fluor>66.53</fluor></mdp><mdp><tmp>66.95</tmp><fluor>66.18</fluor></mdp><mdp><tmp>67.15</tmp><fluor>65.91</fluor></mdp><mdp><tmp>67.39</tmp><fluor>65.55</fluor></mdp><mdp><tmp>67.57</tmp><fluor>65.18</fluor></mdp><mdp><tmp>67.78</tmp><fluor>64.82</fluor></mdp><mdp><tmp>67.96</tmp><fluor>64.55</fluor></mdp><mdp><tmp>68.16</tmp><fluor>64.15</fluor></mdp><mdp><tmp>68.4</tmp><fluor>63.89</fluor></mdp><mdp><tmp>68.55</tmp><fluor>63.64</fluor></mdp><mdp><tmp>68.75</tmp><fluor>63.31</fluor></mdp><mdp><tmp>68.95</tmp><fluor>63.04</fluor></mdp><mdp><tmp>69.16</tmp><fluor>62.68</fluor></mdp><mdp><tmp>69.38</tmp><fluor>62.33</fluor></mdp><mdp><tmp>69.58</tmp><fluor>62.02</fluor></mdp><mdp><tmp>69.75</tmp><fluor>61.78</fluor></mdp><mdp><tmp>69.96</tmp><fluor>61.40</fluor></mdp><mdp><tmp>70.16</tmp><fluor>61.13</fluor></mdp><mdp><tmp>70.37</tmp><fluor>60.87</fluor></mdp><mdp><tmp>70.54</tmp><fluor>60.65</fluor></mdp><mdp><tmp>70.75</tmp><fluor>60.22</fluor></mdp><mdp><tmp>70.95</tmp><fluor>59.96</fluor></mdp><mdp><tmp>71.16</tmp><fluor>59.66</fluor></mdp><mdp><tmp>71.37</tmp><fluor>59.45</fluor></mdp><mdp><tmp>71.54</tmp><fluor>59.14</fluor></mdp><mdp><tmp>71.74</tmp><fluor>58.84</fluor></mdp><mdp><tmp>71.95</tmp><fluor>58.54</fluor></mdp><mdp><tmp>72.16</tmp><fluor>58.36</fluor></mdp><mdp><tmp>72.33</tmp><fluor>58.00</fluor></mdp><mdp><tmp>72.56</tmp><fluor>57.76</fluor></mdp><mdp><tmp>72.76</tmp><fluor>57.51</fluor></mdp><mdp><tmp>72.94</tmp><fluor>57.27</fluor></mdp><mdp><tmp>73.15</tmp><fluor>56.99</fluor></mdp><mdp><tmp>73.35</tmp><fluor>56.74</fluor></mdp><mdp><tmp>73.55</tmp><fluor>56.42</fluor></mdp><mdp><tmp>73.75</tmp><fluor>56.15</fluor></mdp><mdp><tmp>73.93</tmp><fluor>55.98</fluor></mdp><mdp><tmp>74.12</tmp><fluor>55.69</fluor></mdp><mdp><tmp>74.33</tmp><fluor>55.47</fluor></mdp><mdp><tmp>74.54</tmp><fluor>55.18</fluor></mdp><mdp><tmp>74.74</tmp><fluor>55.05</fluor></mdp><mdp><tmp>74.95</tmp><fluor>54.75</fluor></mdp><mdp><tmp>75.12</tmp><fluor>54.49</fluor></mdp><mdp><tmp>75.35</tmp><fluor>54.32</fluor></mdp><mdp><tmp>75.56</tmp><fluor>54.10</fluor></mdp><mdp><tmp>75.74</tmp><fluor>53.84</fluor></mdp><mdp><tmp>75.93</tmp><fluor>53.63</fluor></mdp><mdp><tmp>76.11</tmp><fluor>53.40</fluor></mdp><mdp><tmp>76.35</tmp><fluor>53.19</fluor></mdp><mdp><tmp>76.55</tmp><fluor>52.87</fluor></mdp><mdp><tmp>76.73</tmp><fluor>52.75</fluor></mdp><mdp><tmp>76.93</tmp><fluor>52.53</fluor></mdp><mdp><tmp>77.13</tmp><fluor>52.33</fluor></mdp><mdp><tmp>77.33</tmp><fluor>52.09</fluor></mdp><mdp><tmp>77.54</tmp><fluor>51.91</fluor></mdp><mdp><tmp>77.71</tmp><fluor>51.65</fluor></mdp><mdp><tmp>77.92</tmp><fluor>51.28</fluor></mdp><mdp><tmp>78.15</tmp><fluor>51.06</fluor></mdp><mdp><tmp>78.33</tmp><fluor>50.64</fluor></mdp><mdp><tmp>78.52</tmp><fluor>50.08</fluor></mdp><mdp><tmp>78.71</tmp><fluor>49.25</fluor></mdp><mdp><tmp>78.94</tmp><fluor>48.15</fluor></mdp><mdp><tmp>79.12</tmp><fluor>46.36</fluor></mdp><mdp><tmp>79.33</tmp><fluor>43.46</fluor></mdp><mdp><tmp>79.52</tmp><fluor>39.55</fluor></mdp><mdp><tmp>79.73</tmp><fluor>34.62</fluor></mdp><mdp><tmp>79.91</tmp><fluor>29.25</fluor></mdp><mdp><tmp>80.14</tmp><fluor>23.94</fluor></mdp><mdp><tmp>80.31</tmp><fluor>19.02</fluor></mdp><mdp><tmp>80.48</tmp><fluor>14.85</fluor></mdp><mdp><tmp>80.72</tmp><fluor>11.55</fluor></mdp><mdp><tmp>80.93</tmp><fluor>9.31</fluor></mdp><mdp><tmp>81.1</tmp><fluor>7.93</fluor></mdp><mdp><tmp>81.31</tmp><fluor>7.27</fluor></mdp><mdp><tmp>81.49</tmp><fluor>6.94</fluor></mdp><mdp><tmp>81.69</tmp><fluor>6.80</fluor></mdp><mdp><tmp>81.91</tmp><fluor>6.72</fluor></mdp><mdp><tmp>82.11</tmp><fluor>6.69</fluor></mdp><mdp><tmp>82.31</tmp><fluor>6.67</fluor></mdp><mdp><tmp>82.49</tmp><fluor>6.69</fluor></mdp><mdp><tmp>82.71</tmp><fluor>6.71</fluor></mdp><mdp><tmp>82.9</tmp><fluor>6.69</fluor></mdp><mdp><tmp>83.08</tmp><fluor>6.70</fluor></mdp><mdp><tmp>83.27</tmp><fluor>6.70</fluor></mdp><mdp><tmp>83.5</tmp><fluor>6.71</fluor></mdp><mdp><tmp>83.68</tmp><fluor>6.71</fluor></mdp><mdp><tmp>83.92</tmp><fluor>6.68</fluor></mdp><mdp><tmp>84.09</tmp><fluor>6.70</fluor></mdp><mdp><tmp>84.28</tmp><fluor>6.67</fluor></mdp><mdp><tmp>84.49</tmp><fluor>6.67</fluor></mdp><mdp><tmp>84.66</tmp><fluor>6.65</fluor></mdp><mdp><tmp>84.9</tmp><fluor>6.62</fluor></mdp><mdp><tmp>85.11</tmp><fluor>6.65</fluor></mdp><mdp><tmp>85.26</tmp><fluor>6.61</fluor></mdp><mdp><tmp>85.5</tmp><fluor>6.61</fluor></mdp><mdp><tmp>85.68</tmp><fluor>6.59</fluor></mdp><mdp><tmp>85.89</tmp><fluor>6.57</fluor></mdp><mdp><tmp>86.08</tmp><fluor>6.59</fluor></mdp><mdp><tmp>86.26</tmp><fluor>6.57</fluor></mdp><mdp><tmp>86.46</tmp><fluor>6.55</fluor></mdp><mdp><tmp>86.71</tmp><fluor>6.54</fluor></mdp><mdp><tmp>86.86</tmp><fluor>6.52</fluor></mdp><mdp><tmp>87.05</tmp><fluor>6.53</fluor></mdp><mdp><tmp>87.28</tmp><fluor>6.52</fluor></mdp><mdp><tmp>87.46</tmp><fluor>6.50</fluor></mdp><mdp><tmp>87.68</tmp><fluor>6.50</fluor></mdp><mdp><tmp>87.86</tmp><fluor>6.48</fluor></mdp><mdp><tmp>88.08</tmp><fluor>6.49</fluor></mdp><mdp><tmp>88.29</tmp><fluor>6.46</fluor></mdp><mdp><tmp>88.47</tmp><fluor>6.47</fluor></mdp><mdp><tmp>88.69</tmp><fluor>6.44</fluor></mdp><mdp><tmp>88.87</tmp><fluor>6.47</fluor></mdp><mdp><tmp>89.05</tmp><fluor>6.43</fluor></mdp><mdp><tmp>89.28</tmp><fluor>6.42</fluor></mdp><mdp><tmp>89.49</tmp><fluor>6.40</fluor></mdp><mdp><tmp>89.65</tmp><fluor>6.37</fluor></mdp><mdp><tmp>89.83</tmp><fluor>6.36</fluor></mdp><mdp><tmp>90.08</tmp><fluor>6.38</fluor></mdp><mdp><tmp>90.24</tmp><fluor>6.37</fluor></mdp><mdp><tmp>90.45</tmp><fluor>6.38</fluor></mdp><mdp><tmp>90.65</tmp><fluor>6.36</fluor></mdp><mdp><tmp>90.83</tmp><fluor>6.35</fluor></mdp><mdp><tmp>91.04</tmp><fluor>6.35</fluor></mdp><mdp><tmp>91.24</tmp><fluor>6.35</fluor></mdp><mdp><tmp>91.46</tmp><fluor>6.35</fluor></mdp><mdp><tmp>91.64</tmp><fluor>6.34</fluor></mdp><mdp><tmp>91.87</tmp><fluor>6.34</fluor></mdp><mdp><tmp>92.05</tmp><fluor>6.34</fluor></mdp><mdp><tmp>92.25</tmp><fluor>6.33</fluor></mdp><mdp><tmp>92.47</tmp><fluor>6.29</fluor></mdp><mdp><tmp>92.65</tmp><fluor>6.30</fluor></mdp><mdp><tmp>92.85</tmp><fluor>6.32</fluor></mdp><mdp><tmp>93.04</tmp><fluor>6.30</fluor></mdp><mdp><tmp>93.27</tmp><fluor>6.29</fluor></mdp><mdp><tmp>93.46</tmp><fluor>6.28</fluor></mdp><mdp><tmp>93.65</tmp><fluor>6.28</fluor></mdp><mdp><tmp>93.81</tmp><fluor>6.28</fluor></mdp><mdp><tmp>94.04</tmp><fluor>6.25</fluor></mdp><mdp><tmp>94.22</tmp><fluor>6.26</fluor></mdp><mdp><tmp>94.46</tmp><fluor>6.25</fluor></mdp><mdp><tmp>94.65</tmp><fluor>6.22</fluor></mdp><mdp><tmp>94.85</tmp><fluor>6.22</fluor></mdp><bgFluor>14.580</bgFluor><quantFluor>5.321</quantFluor></data></react><react id="31"><sample id="20_1"/><data><tar id="ACT1"/><cq>20.150</cq><N0>1.09e-05</N0><ampEffMet>LinRegPCR</ampEffMet><ampEff>1.916</ampEff><ampEffSE>0.039</ampEffSE><adp><cyc>1</cyc><fluor>15.42</fluor></adp><adp><cyc>2</cyc><fluor>15.50</fluor></adp><adp><cyc>3</cyc><fluor>15.41</fluor></adp><adp><cyc>4</cyc><fluor>15.37</fluor></adp><adp><cyc>5</cyc><fluor>15.28</fluor></adp><adp><cyc>6</cyc><fluor>15.29</fluor></adp><adp><cyc>7</cyc><fluor>15.20</fluor></adp><adp><cyc>8</cyc><fluor>15.12</fluor></adp><adp><cyc>9</cyc><fluor>15.08</fluor></adp><adp><cyc>10</cyc><fluor>15.07</fluor></adp><adp><cyc>11</cyc><fluor>15.05</fluor></adp><adp><cyc>12</cyc><fluor>14.92</fluor></adp><adp><cyc>13</cyc><fluor>14.96</fluor></adp><adp><cyc>14</cyc><fluor>14.96</fluor></adp><adp><cyc>15</cyc><fluor>14.92</fluor></adp><adp><cyc>16</cyc><fluor>15.17</fluor></adp><adp><cyc>17</cyc><fluor>15.51</fluor></adp><adp><cyc>18</cyc><fluor>16.14</fluor></adp><adp><cyc>19</cyc><fluor>17.32</fluor></adp><adp><cyc>20</cyc><fluor>19.61</fluor></adp><adp><cyc>21</cyc><fluor>23.62</fluor></adp><adp><cyc>22</cyc><fluor>30.49</fluor></adp><adp><cyc>23</cyc><fluor>39.95</fluor></adp><adp><cyc>24</cyc><fluor>50.90</fluor></adp><adp><cyc>25</cyc><fluor>60.82</fluor></adp><adp><cyc>26</cyc><fluor>68.11</fluor></adp><adp><cyc>27</cyc><fluor>72.45</fluor></adp><adp><cyc>28</cyc><fluor>74.65</fluor></adp><adp><cyc>29</cyc><fluor>76.42</fluor></adp><adp><cyc>30</cyc><fluor>77.36</fluor></adp><adp><cyc>31</cyc><fluor>78.01</fluor></adp><adp><cyc>32</cyc><fluor>78.45</fluor></adp><adp><cyc>33</cyc><fluor>78.64</fluor></adp><adp><cyc>34</cyc><fluor>78.56</fluor></adp><adp><cyc>35</cyc><fluor>78.62</fluor></adp><adp><cyc>36</cyc><fluor>78.62</fluor></adp><adp><cyc>37</cyc><fluor>78.69</fluor></adp><adp><cyc>38</cyc><fluor>78.64</fluor></adp><adp><cyc>39</cyc><fluor>78.45</fluor></adp><adp><cyc>40</cyc><fluor>78.46</fluor></adp><mdp><tmp>59.92</tmp><fluor>78.63</fluor></mdp><mdp><tmp>59.79</tmp><fluor>78.64</fluor></mdp><mdp><tmp>59.76</tmp><fluor>78.72</fluor></mdp><mdp><tmp>59.98</tmp><fluor>78.67</fluor></mdp><mdp><tmp>60.22</tmp><fluor>78.54</fluor></mdp><mdp><tmp>60.45</tmp><fluor>78.40</fluor></mdp><mdp><tmp>60.7</tmp><fluor>78.11</fluor></mdp><mdp><tmp>60.98</tmp><fluor>77.87</fluor></mdp><mdp><tmp>61.16</tmp><fluor>77.51</fluor></mdp><mdp><tmp>61.41</tmp><fluor>77.21</fluor></mdp><mdp><tmp>61.63</tmp><fluor>76.83</fluor></mdp><mdp><tmp>61.84</tmp><fluor>76.48</fluor></mdp><mdp><tmp>62.09</tmp><fluor>76.16</fluor></mdp><mdp><tmp>62.28</tmp><fluor>75.75</fluor></mdp><mdp><tmp>62.49</tmp><fluor>75.43</fluor></mdp><mdp><tmp>62.71</tmp><fluor>75.06</fluor></mdp><mdp><tmp>62.92</tmp><fluor>74.69</fluor></mdp><mdp><tmp>63.13</tmp><fluor>74.22</fluor></mdp><mdp><tmp>63.31</tmp><fluor>73.89</fluor></mdp><mdp><tmp>63.56</tmp><fluor>73.49</fluor></mdp><mdp><tmp>63.73</tmp><fluor>73.16</fluor></mdp><mdp><tmp>63.95</tmp><fluor>72.72</fluor></mdp><mdp><tmp>64.14</tmp><fluor>72.50</fluor></mdp><mdp><tmp>64.34</tmp><fluor>72.05</fluor></mdp><mdp><tmp>64.55</tmp><fluor>71.70</fluor></mdp><mdp><tmp>64.77</tmp><fluor>71.31</fluor></mdp><mdp><tmp>64.94</tmp><fluor>71.00</fluor></mdp><mdp><tmp>65.16</tmp><fluor>70.60</fluor></mdp><mdp><tmp>65.37</tmp><fluor>70.24</fluor></mdp><mdp><tmp>65.57</tmp><fluor>69.91</fluor></mdp><mdp><tmp>65.79</tmp><fluor>69.52</fluor></mdp><mdp><tmp>65.96</tmp><fluor>69.17</fluor></mdp><mdp><tmp>66.18</tmp><fluor>68.83</fluor></mdp><mdp><tmp>66.38</tmp><fluor>68.52</fluor></mdp><mdp><tmp>66.59</tmp><fluor>68.14</fluor></mdp><mdp><tmp>66.77</tmp><fluor>67.80</fluor></mdp><mdp><tmp>66.95</tmp><fluor>67.53</fluor></mdp><mdp><tmp>67.15</tmp><fluor>67.10</fluor></mdp><mdp><tmp>67.39</tmp><fluor>66.82</fluor></mdp><mdp><tmp>67.57</tmp><fluor>66.43</fluor></mdp><mdp><tmp>67.78</tmp><fluor>66.11</fluor></mdp><mdp><tmp>67.96</tmp><fluor>65.77</fluor></mdp><mdp><tmp>68.16</tmp><fluor>65.48</fluor></mdp><mdp><tmp>68.4</tmp><fluor>65.15</fluor></mdp><mdp><tmp>68.55</tmp><fluor>64.86</fluor></mdp><mdp><tmp>68.75</tmp><fluor>64.47</fluor></mdp><mdp><tmp>68.95</tmp><fluor>64.22</fluor></mdp><mdp><tmp>69.16</tmp><fluor>63.90</fluor></mdp><mdp><tmp>69.38</tmp><fluor>63.54</fluor></mdp><mdp><tmp>69.58</tmp><fluor>63.18</fluor></mdp><mdp><tmp>69.75</tmp><fluor>62.91</fluor></mdp><mdp><tmp>69.96</tmp><fluor>62.68</fluor></mdp><mdp><tmp>70.16</tmp><fluor>62.35</fluor></mdp><mdp><tmp>70.37</tmp><fluor>61.95</fluor></mdp><mdp><tmp>70.54</tmp><fluor>61.75</fluor></mdp><mdp><tmp>70.75</tmp><fluor>61.37</fluor></mdp><mdp><tmp>70.95</tmp><fluor>61.10</fluor></mdp><mdp><tmp>71.16</tmp><fluor>60.78</fluor></mdp><mdp><tmp>71.37</tmp><fluor>60.49</fluor></mdp><mdp><tmp>71.54</tmp><fluor>60.21</fluor></mdp><mdp><tmp>71.74</tmp><fluor>59.98</fluor></mdp><mdp><tmp>71.95</tmp><fluor>59.69</fluor></mdp><mdp><tmp>72.16</tmp><fluor>59.37</fluor></mdp><mdp><tmp>72.33</tmp><fluor>59.12</fluor></mdp><mdp><tmp>72.56</tmp><fluor>58.84</fluor></mdp><mdp><tmp>72.76</tmp><fluor>58.59</fluor></mdp><mdp><tmp>72.94</tmp><fluor>58.26</fluor></mdp><mdp><tmp>73.15</tmp><fluor>58.01</fluor></mdp><mdp><tmp>73.35</tmp><fluor>57.71</fluor></mdp><mdp><tmp>73.55</tmp><fluor>57.42</fluor></mdp><mdp><tmp>73.75</tmp><fluor>57.24</fluor></mdp><mdp><tmp>73.93</tmp><fluor>56.92</fluor></mdp><mdp><tmp>74.12</tmp><fluor>56.72</fluor></mdp><mdp><tmp>74.33</tmp><fluor>56.51</fluor></mdp><mdp><tmp>74.54</tmp><fluor>56.20</fluor></mdp><mdp><tmp>74.74</tmp><fluor>56.00</fluor></mdp><mdp><tmp>74.95</tmp><fluor>55.68</fluor></mdp><mdp><tmp>75.12</tmp><fluor>55.49</fluor></mdp><mdp><tmp>75.35</tmp><fluor>55.27</fluor></mdp><mdp><tmp>75.56</tmp><fluor>54.94</fluor></mdp><mdp><tmp>75.74</tmp><fluor>54.74</fluor></mdp><mdp><tmp>75.93</tmp><fluor>54.56</fluor></mdp><mdp><tmp>76.11</tmp><fluor>54.24</fluor></mdp><mdp><tmp>76.35</tmp><fluor>54.07</fluor></mdp><mdp><tmp>76.55</tmp><fluor>53.89</fluor></mdp><mdp><tmp>76.73</tmp><fluor>53.59</fluor></mdp><mdp><tmp>76.93</tmp><fluor>53.40</fluor></mdp><mdp><tmp>77.13</tmp><fluor>53.13</fluor></mdp><mdp><tmp>77.33</tmp><fluor>52.89</fluor></mdp><mdp><tmp>77.54</tmp><fluor>52.71</fluor></mdp><mdp><tmp>77.71</tmp><fluor>52.44</fluor></mdp><mdp><tmp>77.92</tmp><fluor>52.10</fluor></mdp><mdp><tmp>78.15</tmp><fluor>51.86</fluor></mdp><mdp><tmp>78.33</tmp><fluor>51.44</fluor></mdp><mdp><tmp>78.52</tmp><fluor>50.85</fluor></mdp><mdp><tmp>78.71</tmp><fluor>50.13</fluor></mdp><mdp><tmp>78.94</tmp><fluor>49.08</fluor></mdp><mdp><tmp>79.12</tmp><fluor>47.39</fluor></mdp><mdp><tmp>79.33</tmp><fluor>44.72</fluor></mdp><mdp><tmp>79.52</tmp><fluor>41.07</fluor></mdp><mdp><tmp>79.73</tmp><fluor>36.31</fluor></mdp><mdp><tmp>79.91</tmp><fluor>30.90</fluor></mdp><mdp><tmp>80.14</tmp><fluor>25.49</fluor></mdp><mdp><tmp>80.31</tmp><fluor>20.38</fluor></mdp><mdp><tmp>80.48</tmp><fluor>15.93</fluor></mdp><mdp><tmp>80.72</tmp><fluor>12.33</fluor></mdp><mdp><tmp>80.93</tmp><fluor>9.74</fluor></mdp><mdp><tmp>81.1</tmp><fluor>8.16</fluor></mdp><mdp><tmp>81.31</tmp><fluor>7.29</fluor></mdp><mdp><tmp>81.49</tmp><fluor>6.87</fluor></mdp><mdp><tmp>81.69</tmp><fluor>6.68</fluor></mdp><mdp><tmp>81.91</tmp><fluor>6.59</fluor></mdp><mdp><tmp>82.11</tmp><fluor>6.56</fluor></mdp><mdp><tmp>82.31</tmp><fluor>6.55</fluor></mdp><mdp><tmp>82.49</tmp><fluor>6.54</fluor></mdp><mdp><tmp>82.71</tmp><fluor>6.52</fluor></mdp><mdp><tmp>82.9</tmp><fluor>6.53</fluor></mdp><mdp><tmp>83.08</tmp><fluor>6.55</fluor></mdp><mdp><tmp>83.27</tmp><fluor>6.53</fluor></mdp><mdp><tmp>83.5</tmp><fluor>6.52</fluor></mdp><mdp><tmp>83.68</tmp><fluor>6.52</fluor></mdp><mdp><tmp>83.92</tmp><fluor>6.53</fluor></mdp><mdp><tmp>84.09</tmp><fluor>6.51</fluor></mdp><mdp><tmp>84.28</tmp><fluor>6.52</fluor></mdp><mdp><tmp>84.49</tmp><fluor>6.49</fluor></mdp><mdp><tmp>84.66</tmp><fluor>6.50</fluor></mdp><mdp><tmp>84.9</tmp><fluor>6.46</fluor></mdp><mdp><tmp>85.11</tmp><fluor>6.47</fluor></mdp><mdp><tmp>85.26</tmp><fluor>6.46</fluor></mdp><mdp><tmp>85.5</tmp><fluor>6.46</fluor></mdp><mdp><tmp>85.68</tmp><fluor>6.43</fluor></mdp><mdp><tmp>85.89</tmp><fluor>6.42</fluor></mdp><mdp><tmp>86.08</tmp><fluor>6.40</fluor></mdp><mdp><tmp>86.26</tmp><fluor>6.38</fluor></mdp><mdp><tmp>86.46</tmp><fluor>6.37</fluor></mdp><mdp><tmp>86.71</tmp><fluor>6.39</fluor></mdp><mdp><tmp>86.86</tmp><fluor>6.40</fluor></mdp><mdp><tmp>87.05</tmp><fluor>6.37</fluor></mdp><mdp><tmp>87.28</tmp><fluor>6.35</fluor></mdp><mdp><tmp>87.46</tmp><fluor>6.35</fluor></mdp><mdp><tmp>87.68</tmp><fluor>6.33</fluor></mdp><mdp><tmp>87.86</tmp><fluor>6.33</fluor></mdp><mdp><tmp>88.08</tmp><fluor>6.32</fluor></mdp><mdp><tmp>88.29</tmp><fluor>6.32</fluor></mdp><mdp><tmp>88.47</tmp><fluor>6.31</fluor></mdp><mdp><tmp>88.69</tmp><fluor>6.29</fluor></mdp><mdp><tmp>88.87</tmp><fluor>6.30</fluor></mdp><mdp><tmp>89.05</tmp><fluor>6.29</fluor></mdp><mdp><tmp>89.28</tmp><fluor>6.27</fluor></mdp><mdp><tmp>89.49</tmp><fluor>6.25</fluor></mdp><mdp><tmp>89.65</tmp><fluor>6.23</fluor></mdp><mdp><tmp>89.83</tmp><fluor>6.22</fluor></mdp><mdp><tmp>90.08</tmp><fluor>6.21</fluor></mdp><mdp><tmp>90.24</tmp><fluor>6.24</fluor></mdp><mdp><tmp>90.45</tmp><fluor>6.25</fluor></mdp><mdp><tmp>90.65</tmp><fluor>6.20</fluor></mdp><mdp><tmp>90.83</tmp><fluor>6.19</fluor></mdp><mdp><tmp>91.04</tmp><fluor>6.21</fluor></mdp><mdp><tmp>91.24</tmp><fluor>6.19</fluor></mdp><mdp><tmp>91.46</tmp><fluor>6.18</fluor></mdp><mdp><tmp>91.64</tmp><fluor>6.18</fluor></mdp><mdp><tmp>91.87</tmp><fluor>6.16</fluor></mdp><mdp><tmp>92.05</tmp><fluor>6.18</fluor></mdp><mdp><tmp>92.25</tmp><fluor>6.16</fluor></mdp><mdp><tmp>92.47</tmp><fluor>6.16</fluor></mdp><mdp><tmp>92.65</tmp><fluor>6.14</fluor></mdp><mdp><tmp>92.85</tmp><fluor>6.14</fluor></mdp><mdp><tmp>93.04</tmp><fluor>6.13</fluor></mdp><mdp><tmp>93.27</tmp><fluor>6.16</fluor></mdp><mdp><tmp>93.46</tmp><fluor>6.14</fluor></mdp><mdp><tmp>93.65</tmp><fluor>6.12</fluor></mdp><mdp><tmp>93.81</tmp><fluor>6.10</fluor></mdp><mdp><tmp>94.04</tmp><fluor>6.10</fluor></mdp><mdp><tmp>94.22</tmp><fluor>6.12</fluor></mdp><mdp><tmp>94.46</tmp><fluor>6.11</fluor></mdp><mdp><tmp>94.65</tmp><fluor>6.08</fluor></mdp><mdp><tmp>94.85</tmp><fluor>6.10</fluor></mdp><bgFluor>14.779</bgFluor><quantFluor>5.321</quantFluor></data></react><react id="32"><sample id="20_2"/><data><tar id="ACT1"/><cq>21.543</cq><N0>4.40e-06</N0><ampEffMet>LinRegPCR</ampEffMet><ampEff>1.916</ampEff><ampEffSE>0.039</ampEffSE><adp><cyc>1</cyc><fluor>15.38</fluor></adp><adp><cyc>2</cyc><fluor>15.39</fluor></adp><adp><cyc>3</cyc><fluor>15.31</fluor></adp><adp><cyc>4</cyc><fluor>15.46</fluor></adp><adp><cyc>5</cyc><fluor>15.31</fluor></adp><adp><cyc>6</cyc><fluor>15.31</fluor></adp><adp><cyc>7</cyc><fluor>15.29</fluor></adp><adp><cyc>8</cyc><fluor>15.19</fluor></adp><adp><cyc>9</cyc><fluor>15.10</fluor></adp><adp><cyc>10</cyc><fluor>15.10</fluor></adp><adp><cyc>11</cyc><fluor>15.02</fluor></adp><adp><cyc>12</cyc><fluor>14.96</fluor></adp><adp><cyc>13</cyc><fluor>15.02</fluor></adp><adp><cyc>14</cyc><fluor>14.98</fluor></adp><adp><cyc>15</cyc><fluor>14.96</fluor></adp><adp><cyc>16</cyc><fluor>15.07</fluor></adp><adp><cyc>17</cyc><fluor>15.06</fluor></adp><adp><cyc>18</cyc><fluor>15.35</fluor></adp><adp><cyc>19</cyc><fluor>15.81</fluor></adp><adp><cyc>20</cyc><fluor>16.76</fluor></adp><adp><cyc>21</cyc><fluor>18.46</fluor></adp><adp><cyc>22</cyc><fluor>21.77</fluor></adp><adp><cyc>23</cyc><fluor>27.47</fluor></adp><adp><cyc>24</cyc><fluor>35.82</fluor></adp><adp><cyc>25</cyc><fluor>46.57</fluor></adp><adp><cyc>26</cyc><fluor>57.14</fluor></adp><adp><cyc>27</cyc><fluor>65.66</fluor></adp><adp><cyc>28</cyc><fluor>70.97</fluor></adp><adp><cyc>29</cyc><fluor>74.30</fluor></adp><adp><cyc>30</cyc><fluor>76.04</fluor></adp><adp><cyc>31</cyc><fluor>77.20</fluor></adp><adp><cyc>32</cyc><fluor>77.83</fluor></adp><adp><cyc>33</cyc><fluor>78.57</fluor></adp><adp><cyc>34</cyc><fluor>78.78</fluor></adp><adp><cyc>35</cyc><fluor>78.74</fluor></adp><adp><cyc>36</cyc><fluor>78.98</fluor></adp><adp><cyc>37</cyc><fluor>78.79</fluor></adp><adp><cyc>38</cyc><fluor>78.74</fluor></adp><adp><cyc>39</cyc><fluor>78.70</fluor></adp><adp><cyc>40</cyc><fluor>78.73</fluor></adp><mdp><tmp>59.92</tmp><fluor>78.85</fluor></mdp><mdp><tmp>59.79</tmp><fluor>79.00</fluor></mdp><mdp><tmp>59.76</tmp><fluor>79.05</fluor></mdp><mdp><tmp>59.98</tmp><fluor>79.01</fluor></mdp><mdp><tmp>60.22</tmp><fluor>78.88</fluor></mdp><mdp><tmp>60.45</tmp><fluor>78.75</fluor></mdp><mdp><tmp>60.7</tmp><fluor>78.50</fluor></mdp><mdp><tmp>60.98</tmp><fluor>78.12</fluor></mdp><mdp><tmp>61.16</tmp><fluor>77.93</fluor></mdp><mdp><tmp>61.41</tmp><fluor>77.58</fluor></mdp><mdp><tmp>61.63</tmp><fluor>77.25</fluor></mdp><mdp><tmp>61.84</tmp><fluor>76.93</fluor></mdp><mdp><tmp>62.09</tmp><fluor>76.57</fluor></mdp><mdp><tmp>62.28</tmp><fluor>76.18</fluor></mdp><mdp><tmp>62.49</tmp><fluor>75.78</fluor></mdp><mdp><tmp>62.71</tmp><fluor>75.45</fluor></mdp><mdp><tmp>62.92</tmp><fluor>75.01</fluor></mdp><mdp><tmp>63.13</tmp><fluor>74.68</fluor></mdp><mdp><tmp>63.31</tmp><fluor>74.32</fluor></mdp><mdp><tmp>63.56</tmp><fluor>73.94</fluor></mdp><mdp><tmp>63.73</tmp><fluor>73.55</fluor></mdp><mdp><tmp>63.95</tmp><fluor>73.21</fluor></mdp><mdp><tmp>64.14</tmp><fluor>72.85</fluor></mdp><mdp><tmp>64.34</tmp><fluor>72.43</fluor></mdp><mdp><tmp>64.55</tmp><fluor>72.13</fluor></mdp><mdp><tmp>64.77</tmp><fluor>71.75</fluor></mdp><mdp><tmp>64.94</tmp><fluor>71.35</fluor></mdp><mdp><tmp>65.16</tmp><fluor>71.03</fluor></mdp><mdp><tmp>65.37</tmp><fluor>70.68</fluor></mdp><mdp><tmp>65.57</tmp><fluor>70.30</fluor></mdp><mdp><tmp>65.79</tmp><fluor>70.02</fluor></mdp><mdp><tmp>65.96</tmp><fluor>69.62</fluor></mdp><mdp><tmp>66.18</tmp><fluor>69.26</fluor></mdp><mdp><tmp>66.38</tmp><fluor>68.98</fluor></mdp><mdp><tmp>66.59</tmp><fluor>68.61</fluor></mdp><mdp><tmp>66.77</tmp><fluor>68.21</fluor></mdp><mdp><tmp>66.95</tmp><fluor>67.91</fluor></mdp><mdp><tmp>67.15</tmp><fluor>67.58</fluor></mdp><mdp><tmp>67.39</tmp><fluor>67.28</fluor></mdp><mdp><tmp>67.57</tmp><fluor>66.94</fluor></mdp><mdp><tmp>67.78</tmp><fluor>66.61</fluor></mdp><mdp><tmp>67.96</tmp><fluor>66.32</fluor></mdp><mdp><tmp>68.16</tmp><fluor>65.93</fluor></mdp><mdp><tmp>68.4</tmp><fluor>65.68</fluor></mdp><mdp><tmp>68.55</tmp><fluor>65.36</fluor></mdp><mdp><tmp>68.75</tmp><fluor>64.98</fluor></mdp><mdp><tmp>68.95</tmp><fluor>64.70</fluor></mdp><mdp><tmp>69.16</tmp><fluor>64.37</fluor></mdp><mdp><tmp>69.38</tmp><fluor>64.07</fluor></mdp><mdp><tmp>69.58</tmp><fluor>63.76</fluor></mdp><mdp><tmp>69.75</tmp><fluor>63.46</fluor></mdp><mdp><tmp>69.96</tmp><fluor>63.20</fluor></mdp><mdp><tmp>70.16</tmp><fluor>62.90</fluor></mdp><mdp><tmp>70.37</tmp><fluor>62.62</fluor></mdp><mdp><tmp>70.54</tmp><fluor>62.32</fluor></mdp><mdp><tmp>70.75</tmp><fluor>61.98</fluor></mdp><mdp><tmp>70.95</tmp><fluor>61.72</fluor></mdp><mdp><tmp>71.16</tmp><fluor>61.41</fluor></mdp><mdp><tmp>71.37</tmp><fluor>61.16</fluor></mdp><mdp><tmp>71.54</tmp><fluor>60.82</fluor></mdp><mdp><tmp>71.74</tmp><fluor>60.62</fluor></mdp><mdp><tmp>71.95</tmp><fluor>60.30</fluor></mdp><mdp><tmp>72.16</tmp><fluor>60.04</fluor></mdp><mdp><tmp>72.33</tmp><fluor>59.74</fluor></mdp><mdp><tmp>72.56</tmp><fluor>59.51</fluor></mdp><mdp><tmp>72.76</tmp><fluor>59.22</fluor></mdp><mdp><tmp>72.94</tmp><fluor>59.01</fluor></mdp><mdp><tmp>73.15</tmp><fluor>58.69</fluor></mdp><mdp><tmp>73.35</tmp><fluor>58.48</fluor></mdp><mdp><tmp>73.55</tmp><fluor>58.22</fluor></mdp><mdp><tmp>73.75</tmp><fluor>57.91</fluor></mdp><mdp><tmp>73.93</tmp><fluor>57.74</fluor></mdp><mdp><tmp>74.12</tmp><fluor>57.51</fluor></mdp><mdp><tmp>74.33</tmp><fluor>57.23</fluor></mdp><mdp><tmp>74.54</tmp><fluor>57.00</fluor></mdp><mdp><tmp>74.74</tmp><fluor>56.73</fluor></mdp><mdp><tmp>74.95</tmp><fluor>56.50</fluor></mdp><mdp><tmp>75.12</tmp><fluor>56.32</fluor></mdp><mdp><tmp>75.35</tmp><fluor>56.05</fluor></mdp><mdp><tmp>75.56</tmp><fluor>55.85</fluor></mdp><mdp><tmp>75.74</tmp><fluor>55.66</fluor></mdp><mdp><tmp>75.93</tmp><fluor>55.32</fluor></mdp><mdp><tmp>76.11</tmp><fluor>55.12</fluor></mdp><mdp><tmp>76.35</tmp><fluor>54.94</fluor></mdp><mdp><tmp>76.55</tmp><fluor>54.67</fluor></mdp><mdp><tmp>76.73</tmp><fluor>54.50</fluor></mdp><mdp><tmp>76.93</tmp><fluor>54.39</fluor></mdp><mdp><tmp>77.13</tmp><fluor>54.09</fluor></mdp><mdp><tmp>77.33</tmp><fluor>53.82</fluor></mdp><mdp><tmp>77.54</tmp><fluor>53.67</fluor></mdp><mdp><tmp>77.71</tmp><fluor>53.35</fluor></mdp><mdp><tmp>77.92</tmp><fluor>53.14</fluor></mdp><mdp><tmp>78.15</tmp><fluor>52.86</fluor></mdp><mdp><tmp>78.33</tmp><fluor>52.55</fluor></mdp><mdp><tmp>78.52</tmp><fluor>52.09</fluor></mdp><mdp><tmp>78.71</tmp><fluor>51.45</fluor></mdp><mdp><tmp>78.94</tmp><fluor>50.75</fluor></mdp><mdp><tmp>79.12</tmp><fluor>49.44</fluor></mdp><mdp><tmp>79.33</tmp><fluor>47.45</fluor></mdp><mdp><tmp>79.52</tmp><fluor>44.37</fluor></mdp><mdp><tmp>79.73</tmp><fluor>40.20</fluor></mdp><mdp><tmp>79.91</tmp><fluor>35.17</fluor></mdp><mdp><tmp>80.14</tmp><fluor>29.61</fluor></mdp><mdp><tmp>80.31</tmp><fluor>24.13</fluor></mdp><mdp><tmp>80.48</tmp><fluor>19.10</fluor></mdp><mdp><tmp>80.72</tmp><fluor>14.87</fluor></mdp><mdp><tmp>80.93</tmp><fluor>11.53</fluor></mdp><mdp><tmp>81.1</tmp><fluor>9.24</fluor></mdp><mdp><tmp>81.31</tmp><fluor>7.88</fluor></mdp><mdp><tmp>81.49</tmp><fluor>7.15</fluor></mdp><mdp><tmp>81.69</tmp><fluor>6.83</fluor></mdp><mdp><tmp>81.91</tmp><fluor>6.68</fluor></mdp><mdp><tmp>82.11</tmp><fluor>6.60</fluor></mdp><mdp><tmp>82.31</tmp><fluor>6.56</fluor></mdp><mdp><tmp>82.49</tmp><fluor>6.57</fluor></mdp><mdp><tmp>82.71</tmp><fluor>6.55</fluor></mdp><mdp><tmp>82.9</tmp><fluor>6.54</fluor></mdp><mdp><tmp>83.08</tmp><fluor>6.52</fluor></mdp><mdp><tmp>83.27</tmp><fluor>6.52</fluor></mdp><mdp><tmp>83.5</tmp><fluor>6.53</fluor></mdp><mdp><tmp>83.68</tmp><fluor>6.52</fluor></mdp><mdp><tmp>83.92</tmp><fluor>6.50</fluor></mdp><mdp><tmp>84.09</tmp><fluor>6.50</fluor></mdp><mdp><tmp>84.28</tmp><fluor>6.46</fluor></mdp><mdp><tmp>84.49</tmp><fluor>6.48</fluor></mdp><mdp><tmp>84.66</tmp><fluor>6.46</fluor></mdp><mdp><tmp>84.9</tmp><fluor>6.45</fluor></mdp><mdp><tmp>85.11</tmp><fluor>6.42</fluor></mdp><mdp><tmp>85.26</tmp><fluor>6.43</fluor></mdp><mdp><tmp>85.5</tmp><fluor>6.42</fluor></mdp><mdp><tmp>85.68</tmp><fluor>6.38</fluor></mdp><mdp><tmp>85.89</tmp><fluor>6.39</fluor></mdp><mdp><tmp>86.08</tmp><fluor>6.37</fluor></mdp><mdp><tmp>86.26</tmp><fluor>6.35</fluor></mdp><mdp><tmp>86.46</tmp><fluor>6.37</fluor></mdp><mdp><tmp>86.71</tmp><fluor>6.35</fluor></mdp><mdp><tmp>86.86</tmp><fluor>6.33</fluor></mdp><mdp><tmp>87.05</tmp><fluor>6.30</fluor></mdp><mdp><tmp>87.28</tmp><fluor>6.30</fluor></mdp><mdp><tmp>87.46</tmp><fluor>6.31</fluor></mdp><mdp><tmp>87.68</tmp><fluor>6.29</fluor></mdp><mdp><tmp>87.86</tmp><fluor>6.28</fluor></mdp><mdp><tmp>88.08</tmp><fluor>6.28</fluor></mdp><mdp><tmp>88.29</tmp><fluor>6.26</fluor></mdp><mdp><tmp>88.47</tmp><fluor>6.25</fluor></mdp><mdp><tmp>88.69</tmp><fluor>6.25</fluor></mdp><mdp><tmp>88.87</tmp><fluor>6.25</fluor></mdp><mdp><tmp>89.05</tmp><fluor>6.24</fluor></mdp><mdp><tmp>89.28</tmp><fluor>6.24</fluor></mdp><mdp><tmp>89.49</tmp><fluor>6.23</fluor></mdp><mdp><tmp>89.65</tmp><fluor>6.20</fluor></mdp><mdp><tmp>89.83</tmp><fluor>6.20</fluor></mdp><mdp><tmp>90.08</tmp><fluor>6.19</fluor></mdp><mdp><tmp>90.24</tmp><fluor>6.18</fluor></mdp><mdp><tmp>90.45</tmp><fluor>6.18</fluor></mdp><mdp><tmp>90.65</tmp><fluor>6.18</fluor></mdp><mdp><tmp>90.83</tmp><fluor>6.17</fluor></mdp><mdp><tmp>91.04</tmp><fluor>6.16</fluor></mdp><mdp><tmp>91.24</tmp><fluor>6.14</fluor></mdp><mdp><tmp>91.46</tmp><fluor>6.13</fluor></mdp><mdp><tmp>91.64</tmp><fluor>6.14</fluor></mdp><mdp><tmp>91.87</tmp><fluor>6.15</fluor></mdp><mdp><tmp>92.05</tmp><fluor>6.15</fluor></mdp><mdp><tmp>92.25</tmp><fluor>6.14</fluor></mdp><mdp><tmp>92.47</tmp><fluor>6.10</fluor></mdp><mdp><tmp>92.65</tmp><fluor>6.11</fluor></mdp><mdp><tmp>92.85</tmp><fluor>6.11</fluor></mdp><mdp><tmp>93.04</tmp><fluor>6.10</fluor></mdp><mdp><tmp>93.27</tmp><fluor>6.09</fluor></mdp><mdp><tmp>93.46</tmp><fluor>6.08</fluor></mdp><mdp><tmp>93.65</tmp><fluor>6.09</fluor></mdp><mdp><tmp>93.81</tmp><fluor>6.06</fluor></mdp><mdp><tmp>94.04</tmp><fluor>6.06</fluor></mdp><mdp><tmp>94.22</tmp><fluor>6.06</fluor></mdp><mdp><tmp>94.46</tmp><fluor>6.05</fluor></mdp><mdp><tmp>94.65</tmp><fluor>6.05</fluor></mdp><mdp><tmp>94.85</tmp><fluor>6.04</fluor></mdp><bgFluor>14.773</bgFluor><quantFluor>5.321</quantFluor></data></react><react id="33"><sample id="20_3"/><data><tar id="ACT1"/><cq>21.715</cq><N0>3.93e-06</N0><ampEffMet>LinRegPCR</ampEffMet><ampEff>1.916</ampEff><ampEffSE>0.039</ampEffSE><adp><cyc>1</cyc><fluor>15.07</fluor></adp><adp><cyc>2</cyc><fluor>15.10</fluor></adp><adp><cyc>3</cyc><fluor>15.00</fluor></adp><adp><cyc>4</cyc><fluor>14.86</fluor></adp><adp><cyc>5</cyc><fluor>14.82</fluor></adp><adp><cyc>6</cyc><fluor>14.76</fluor></adp><adp><cyc>7</cyc><fluor>14.83</fluor></adp><adp><cyc>8</cyc><fluor>14.74</fluor></adp><adp><cyc>9</cyc><fluor>14.69</fluor></adp><adp><cyc>10</cyc><fluor>14.58</fluor></adp><adp><cyc>11</cyc><fluor>14.64</fluor></adp><adp><cyc>12</cyc><fluor>14.55</fluor></adp><adp><cyc>13</cyc><fluor>14.56</fluor></adp><adp><cyc>14</cyc><fluor>14.47</fluor></adp><adp><cyc>15</cyc><fluor>14.49</fluor></adp><adp><cyc>16</cyc><fluor>14.53</fluor></adp><adp><cyc>17</cyc><fluor>14.56</fluor></adp><adp><cyc>18</cyc><fluor>14.83</fluor></adp><adp><cyc>19</cyc><fluor>15.33</fluor></adp><adp><cyc>20</cyc><fluor>16.13</fluor></adp><adp><cyc>21</cyc><fluor>17.87</fluor></adp><adp><cyc>22</cyc><fluor>21.13</fluor></adp><adp><cyc>23</cyc><fluor>26.56</fluor></adp><adp><cyc>24</cyc><fluor>34.74</fluor></adp><adp><cyc>25</cyc><fluor>44.95</fluor></adp><adp><cyc>26</cyc><fluor>55.27</fluor></adp><adp><cyc>27</cyc><fluor>63.17</fluor></adp><adp><cyc>28</cyc><fluor>68.57</fluor></adp><adp><cyc>29</cyc><fluor>71.64</fluor></adp><adp><cyc>30</cyc><fluor>73.20</fluor></adp><adp><cyc>31</cyc><fluor>74.42</fluor></adp><adp><cyc>32</cyc><fluor>74.96</fluor></adp><adp><cyc>33</cyc><fluor>75.57</fluor></adp><adp><cyc>34</cyc><fluor>75.91</fluor></adp><adp><cyc>35</cyc><fluor>75.98</fluor></adp><adp><cyc>36</cyc><fluor>75.89</fluor></adp><adp><cyc>37</cyc><fluor>75.94</fluor></adp><adp><cyc>38</cyc><fluor>75.97</fluor></adp><adp><cyc>39</cyc><fluor>75.81</fluor></adp><adp><cyc>40</cyc><fluor>75.86</fluor></adp><mdp><tmp>59.92</tmp><fluor>75.79</fluor></mdp><mdp><tmp>59.79</tmp><fluor>75.81</fluor></mdp><mdp><tmp>59.76</tmp><fluor>75.82</fluor></mdp><mdp><tmp>59.98</tmp><fluor>75.92</fluor></mdp><mdp><tmp>60.22</tmp><fluor>75.74</fluor></mdp><mdp><tmp>60.45</tmp><fluor>75.52</fluor></mdp><mdp><tmp>60.7</tmp><fluor>75.32</fluor></mdp><mdp><tmp>60.98</tmp><fluor>75.04</fluor></mdp><mdp><tmp>61.16</tmp><fluor>74.84</fluor></mdp><mdp><tmp>61.41</tmp><fluor>74.46</fluor></mdp><mdp><tmp>61.63</tmp><fluor>74.08</fluor></mdp><mdp><tmp>61.84</tmp><fluor>73.80</fluor></mdp><mdp><tmp>62.09</tmp><fluor>73.48</fluor></mdp><mdp><tmp>62.28</tmp><fluor>73.12</fluor></mdp><mdp><tmp>62.49</tmp><fluor>72.71</fluor></mdp><mdp><tmp>62.71</tmp><fluor>72.51</fluor></mdp><mdp><tmp>62.92</tmp><fluor>72.04</fluor></mdp><mdp><tmp>63.13</tmp><fluor>71.68</fluor></mdp><mdp><tmp>63.31</tmp><fluor>71.33</fluor></mdp><mdp><tmp>63.56</tmp><fluor>70.95</fluor></mdp><mdp><tmp>63.73</tmp><fluor>70.59</fluor></mdp><mdp><tmp>63.95</tmp><fluor>70.24</fluor></mdp><mdp><tmp>64.14</tmp><fluor>69.92</fluor></mdp><mdp><tmp>64.34</tmp><fluor>69.56</fluor></mdp><mdp><tmp>64.55</tmp><fluor>69.19</fluor></mdp><mdp><tmp>64.77</tmp><fluor>68.83</fluor></mdp><mdp><tmp>64.94</tmp><fluor>68.51</fluor></mdp><mdp><tmp>65.16</tmp><fluor>68.16</fluor></mdp><mdp><tmp>65.37</tmp><fluor>67.78</fluor></mdp><mdp><tmp>65.57</tmp><fluor>67.54</fluor></mdp><mdp><tmp>65.79</tmp><fluor>67.11</fluor></mdp><mdp><tmp>65.96</tmp><fluor>66.84</fluor></mdp><mdp><tmp>66.18</tmp><fluor>66.50</fluor></mdp><mdp><tmp>66.38</tmp><fluor>66.12</fluor></mdp><mdp><tmp>66.59</tmp><fluor>65.82</fluor></mdp><mdp><tmp>66.77</tmp><fluor>65.48</fluor></mdp><mdp><tmp>66.95</tmp><fluor>65.15</fluor></mdp><mdp><tmp>67.15</tmp><fluor>64.84</fluor></mdp><mdp><tmp>67.39</tmp><fluor>64.45</fluor></mdp><mdp><tmp>67.57</tmp><fluor>64.15</fluor></mdp><mdp><tmp>67.78</tmp><fluor>63.87</fluor></mdp><mdp><tmp>67.96</tmp><fluor>63.58</fluor></mdp><mdp><tmp>68.16</tmp><fluor>63.24</fluor></mdp><mdp><tmp>68.4</tmp><fluor>62.94</fluor></mdp><mdp><tmp>68.55</tmp><fluor>62.67</fluor></mdp><mdp><tmp>68.75</tmp><fluor>62.36</fluor></mdp><mdp><tmp>68.95</tmp><fluor>62.05</fluor></mdp><mdp><tmp>69.16</tmp><fluor>61.74</fluor></mdp><mdp><tmp>69.38</tmp><fluor>61.49</fluor></mdp><mdp><tmp>69.58</tmp><fluor>61.17</fluor></mdp><mdp><tmp>69.75</tmp><fluor>60.83</fluor></mdp><mdp><tmp>69.96</tmp><fluor>60.57</fluor></mdp><mdp><tmp>70.16</tmp><fluor>60.24</fluor></mdp><mdp><tmp>70.37</tmp><fluor>59.97</fluor></mdp><mdp><tmp>70.54</tmp><fluor>59.68</fluor></mdp><mdp><tmp>70.75</tmp><fluor>59.36</fluor></mdp><mdp><tmp>70.95</tmp><fluor>59.15</fluor></mdp><mdp><tmp>71.16</tmp><fluor>58.89</fluor></mdp><mdp><tmp>71.37</tmp><fluor>58.59</fluor></mdp><mdp><tmp>71.54</tmp><fluor>58.30</fluor></mdp><mdp><tmp>71.74</tmp><fluor>58.02</fluor></mdp><mdp><tmp>71.95</tmp><fluor>57.76</fluor></mdp><mdp><tmp>72.16</tmp><fluor>57.50</fluor></mdp><mdp><tmp>72.33</tmp><fluor>57.31</fluor></mdp><mdp><tmp>72.56</tmp><fluor>57.02</fluor></mdp><mdp><tmp>72.76</tmp><fluor>56.74</fluor></mdp><mdp><tmp>72.94</tmp><fluor>56.55</fluor></mdp><mdp><tmp>73.15</tmp><fluor>56.38</fluor></mdp><mdp><tmp>73.35</tmp><fluor>55.99</fluor></mdp><mdp><tmp>73.55</tmp><fluor>55.77</fluor></mdp><mdp><tmp>73.75</tmp><fluor>55.56</fluor></mdp><mdp><tmp>73.93</tmp><fluor>55.39</fluor></mdp><mdp><tmp>74.12</tmp><fluor>55.10</fluor></mdp><mdp><tmp>74.33</tmp><fluor>54.87</fluor></mdp><mdp><tmp>74.54</tmp><fluor>54.61</fluor></mdp><mdp><tmp>74.74</tmp><fluor>54.42</fluor></mdp><mdp><tmp>74.95</tmp><fluor>54.23</fluor></mdp><mdp><tmp>75.12</tmp><fluor>53.97</fluor></mdp><mdp><tmp>75.35</tmp><fluor>53.79</fluor></mdp><mdp><tmp>75.56</tmp><fluor>53.58</fluor></mdp><mdp><tmp>75.74</tmp><fluor>53.38</fluor></mdp><mdp><tmp>75.93</tmp><fluor>53.20</fluor></mdp><mdp><tmp>76.11</tmp><fluor>52.95</fluor></mdp><mdp><tmp>76.35</tmp><fluor>52.74</fluor></mdp><mdp><tmp>76.55</tmp><fluor>52.55</fluor></mdp><mdp><tmp>76.73</tmp><fluor>52.36</fluor></mdp><mdp><tmp>76.93</tmp><fluor>52.23</fluor></mdp><mdp><tmp>77.13</tmp><fluor>51.98</fluor></mdp><mdp><tmp>77.33</tmp><fluor>51.77</fluor></mdp><mdp><tmp>77.54</tmp><fluor>51.58</fluor></mdp><mdp><tmp>77.71</tmp><fluor>51.36</fluor></mdp><mdp><tmp>77.92</tmp><fluor>51.11</fluor></mdp><mdp><tmp>78.15</tmp><fluor>50.96</fluor></mdp><mdp><tmp>78.33</tmp><fluor>50.65</fluor></mdp><mdp><tmp>78.52</tmp><fluor>50.24</fluor></mdp><mdp><tmp>78.71</tmp><fluor>49.86</fluor></mdp><mdp><tmp>78.94</tmp><fluor>49.21</fluor></mdp><mdp><tmp>79.12</tmp><fluor>48.32</fluor></mdp><mdp><tmp>79.33</tmp><fluor>46.81</fluor></mdp><mdp><tmp>79.52</tmp><fluor>44.69</fluor></mdp><mdp><tmp>79.73</tmp><fluor>41.44</fluor></mdp><mdp><tmp>79.91</tmp><fluor>37.09</fluor></mdp><mdp><tmp>80.14</tmp><fluor>32.01</fluor></mdp><mdp><tmp>80.31</tmp><fluor>26.67</fluor></mdp><mdp><tmp>80.48</tmp><fluor>21.50</fluor></mdp><mdp><tmp>80.72</tmp><fluor>16.90</fluor></mdp><mdp><tmp>80.93</tmp><fluor>13.05</fluor></mdp><mdp><tmp>81.1</tmp><fluor>10.25</fluor></mdp><mdp><tmp>81.31</tmp><fluor>8.33</fluor></mdp><mdp><tmp>81.49</tmp><fluor>7.26</fluor></mdp><mdp><tmp>81.69</tmp><fluor>6.69</fluor></mdp><mdp><tmp>81.91</tmp><fluor>6.44</fluor></mdp><mdp><tmp>82.11</tmp><fluor>6.31</fluor></mdp><mdp><tmp>82.31</tmp><fluor>6.26</fluor></mdp><mdp><tmp>82.49</tmp><fluor>6.27</fluor></mdp><mdp><tmp>82.71</tmp><fluor>6.26</fluor></mdp><mdp><tmp>82.9</tmp><fluor>6.23</fluor></mdp><mdp><tmp>83.08</tmp><fluor>6.25</fluor></mdp><mdp><tmp>83.27</tmp><fluor>6.25</fluor></mdp><mdp><tmp>83.5</tmp><fluor>6.23</fluor></mdp><mdp><tmp>83.68</tmp><fluor>6.24</fluor></mdp><mdp><tmp>83.92</tmp><fluor>6.27</fluor></mdp><mdp><tmp>84.09</tmp><fluor>6.25</fluor></mdp><mdp><tmp>84.28</tmp><fluor>6.23</fluor></mdp><mdp><tmp>84.49</tmp><fluor>6.23</fluor></mdp><mdp><tmp>84.66</tmp><fluor>6.19</fluor></mdp><mdp><tmp>84.9</tmp><fluor>6.20</fluor></mdp><mdp><tmp>85.11</tmp><fluor>6.18</fluor></mdp><mdp><tmp>85.26</tmp><fluor>6.16</fluor></mdp><mdp><tmp>85.5</tmp><fluor>6.16</fluor></mdp><mdp><tmp>85.68</tmp><fluor>6.15</fluor></mdp><mdp><tmp>85.89</tmp><fluor>6.13</fluor></mdp><mdp><tmp>86.08</tmp><fluor>6.12</fluor></mdp><mdp><tmp>86.26</tmp><fluor>6.10</fluor></mdp><mdp><tmp>86.46</tmp><fluor>6.10</fluor></mdp><mdp><tmp>86.71</tmp><fluor>6.11</fluor></mdp><mdp><tmp>86.86</tmp><fluor>6.08</fluor></mdp><mdp><tmp>87.05</tmp><fluor>6.09</fluor></mdp><mdp><tmp>87.28</tmp><fluor>6.04</fluor></mdp><mdp><tmp>87.46</tmp><fluor>6.05</fluor></mdp><mdp><tmp>87.68</tmp><fluor>6.01</fluor></mdp><mdp><tmp>87.86</tmp><fluor>6.03</fluor></mdp><mdp><tmp>88.08</tmp><fluor>6.04</fluor></mdp><mdp><tmp>88.29</tmp><fluor>6.01</fluor></mdp><mdp><tmp>88.47</tmp><fluor>6.02</fluor></mdp><mdp><tmp>88.69</tmp><fluor>6.03</fluor></mdp><mdp><tmp>88.87</tmp><fluor>5.97</fluor></mdp><mdp><tmp>89.05</tmp><fluor>5.98</fluor></mdp><mdp><tmp>89.28</tmp><fluor>5.98</fluor></mdp><mdp><tmp>89.49</tmp><fluor>5.98</fluor></mdp><mdp><tmp>89.65</tmp><fluor>5.96</fluor></mdp><mdp><tmp>89.83</tmp><fluor>5.94</fluor></mdp><mdp><tmp>90.08</tmp><fluor>5.94</fluor></mdp><mdp><tmp>90.24</tmp><fluor>5.93</fluor></mdp><mdp><tmp>90.45</tmp><fluor>5.94</fluor></mdp><mdp><tmp>90.65</tmp><fluor>5.94</fluor></mdp><mdp><tmp>90.83</tmp><fluor>5.93</fluor></mdp><mdp><tmp>91.04</tmp><fluor>5.89</fluor></mdp><mdp><tmp>91.24</tmp><fluor>5.89</fluor></mdp><mdp><tmp>91.46</tmp><fluor>5.88</fluor></mdp><mdp><tmp>91.64</tmp><fluor>5.91</fluor></mdp><mdp><tmp>91.87</tmp><fluor>5.88</fluor></mdp><mdp><tmp>92.05</tmp><fluor>5.86</fluor></mdp><mdp><tmp>92.25</tmp><fluor>5.87</fluor></mdp><mdp><tmp>92.47</tmp><fluor>5.86</fluor></mdp><mdp><tmp>92.65</tmp><fluor>5.85</fluor></mdp><mdp><tmp>92.85</tmp><fluor>5.83</fluor></mdp><mdp><tmp>93.04</tmp><fluor>5.87</fluor></mdp><mdp><tmp>93.27</tmp><fluor>5.85</fluor></mdp><mdp><tmp>93.46</tmp><fluor>5.85</fluor></mdp><mdp><tmp>93.65</tmp><fluor>5.83</fluor></mdp><mdp><tmp>93.81</tmp><fluor>5.82</fluor></mdp><mdp><tmp>94.04</tmp><fluor>5.81</fluor></mdp><mdp><tmp>94.22</tmp><fluor>5.83</fluor></mdp><mdp><tmp>94.46</tmp><fluor>5.80</fluor></mdp><mdp><tmp>94.65</tmp><fluor>5.82</fluor></mdp><mdp><tmp>94.85</tmp><fluor>5.81</fluor></mdp><bgFluor>14.447</bgFluor><quantFluor>5.321</quantFluor></data></react><react id="34"><sample id="28_1"/><data><tar id="ACT1"/><cq>22.203</cq><N0>2.86e-06</N0><ampEffMet>LinRegPCR</ampEffMet><ampEff>1.916</ampEff><ampEffSE>0.039</ampEffSE><adp><cyc>1</cyc><fluor>15.40</fluor></adp><adp><cyc>2</cyc><fluor>15.45</fluor></adp><adp><cyc>3</cyc><fluor>15.41</fluor></adp><adp><cyc>4</cyc><fluor>15.30</fluor></adp><adp><cyc>5</cyc><fluor>15.28</fluor></adp><adp><cyc>6</cyc><fluor>15.20</fluor></adp><adp><cyc>7</cyc><fluor>15.20</fluor></adp><adp><cyc>8</cyc><fluor>15.10</fluor></adp><adp><cyc>9</cyc><fluor>15.05</fluor></adp><adp><cyc>10</cyc><fluor>15.01</fluor></adp><adp><cyc>11</cyc><fluor>15.02</fluor></adp><adp><cyc>12</cyc><fluor>14.93</fluor></adp><adp><cyc>13</cyc><fluor>14.99</fluor></adp><adp><cyc>14</cyc><fluor>14.83</fluor></adp><adp><cyc>15</cyc><fluor>14.89</fluor></adp><adp><cyc>16</cyc><fluor>14.91</fluor></adp><adp><cyc>17</cyc><fluor>14.90</fluor></adp><adp><cyc>18</cyc><fluor>15.05</fluor></adp><adp><cyc>19</cyc><fluor>15.35</fluor></adp><adp><cyc>20</cyc><fluor>15.98</fluor></adp><adp><cyc>21</cyc><fluor>17.19</fluor></adp><adp><cyc>22</cyc><fluor>19.45</fluor></adp><adp><cyc>23</cyc><fluor>23.44</fluor></adp><adp><cyc>24</cyc><fluor>30.07</fluor></adp><adp><cyc>25</cyc><fluor>39.56</fluor></adp><adp><cyc>26</cyc><fluor>50.18</fluor></adp><adp><cyc>27</cyc><fluor>60.07</fluor></adp><adp><cyc>28</cyc><fluor>66.96</fluor></adp><adp><cyc>29</cyc><fluor>71.41</fluor></adp><adp><cyc>30</cyc><fluor>73.69</fluor></adp><adp><cyc>31</cyc><fluor>75.35</fluor></adp><adp><cyc>32</cyc><fluor>76.15</fluor></adp><adp><cyc>33</cyc><fluor>76.76</fluor></adp><adp><cyc>34</cyc><fluor>77.17</fluor></adp><adp><cyc>35</cyc><fluor>77.48</fluor></adp><adp><cyc>36</cyc><fluor>77.36</fluor></adp><adp><cyc>37</cyc><fluor>77.27</fluor></adp><adp><cyc>38</cyc><fluor>77.36</fluor></adp><adp><cyc>39</cyc><fluor>77.35</fluor></adp><adp><cyc>40</cyc><fluor>77.49</fluor></adp><mdp><tmp>59.92</tmp><fluor>77.52</fluor></mdp><mdp><tmp>59.79</tmp><fluor>77.64</fluor></mdp><mdp><tmp>59.76</tmp><fluor>77.62</fluor></mdp><mdp><tmp>59.98</tmp><fluor>77.67</fluor></mdp><mdp><tmp>60.22</tmp><fluor>77.57</fluor></mdp><mdp><tmp>60.45</tmp><fluor>77.28</fluor></mdp><mdp><tmp>60.7</tmp><fluor>77.18</fluor></mdp><mdp><tmp>60.98</tmp><fluor>76.76</fluor></mdp><mdp><tmp>61.16</tmp><fluor>76.56</fluor></mdp><mdp><tmp>61.41</tmp><fluor>76.15</fluor></mdp><mdp><tmp>61.63</tmp><fluor>75.94</fluor></mdp><mdp><tmp>61.84</tmp><fluor>75.57</fluor></mdp><mdp><tmp>62.09</tmp><fluor>75.25</fluor></mdp><mdp><tmp>62.28</tmp><fluor>74.86</fluor></mdp><mdp><tmp>62.49</tmp><fluor>74.51</fluor></mdp><mdp><tmp>62.71</tmp><fluor>74.10</fluor></mdp><mdp><tmp>62.92</tmp><fluor>73.75</fluor></mdp><mdp><tmp>63.13</tmp><fluor>73.50</fluor></mdp><mdp><tmp>63.31</tmp><fluor>73.04</fluor></mdp><mdp><tmp>63.56</tmp><fluor>72.71</fluor></mdp><mdp><tmp>63.73</tmp><fluor>72.27</fluor></mdp><mdp><tmp>63.95</tmp><fluor>71.92</fluor></mdp><mdp><tmp>64.14</tmp><fluor>71.60</fluor></mdp><mdp><tmp>64.34</tmp><fluor>71.25</fluor></mdp><mdp><tmp>64.55</tmp><fluor>70.90</fluor></mdp><mdp><tmp>64.77</tmp><fluor>70.59</fluor></mdp><mdp><tmp>64.94</tmp><fluor>70.15</fluor></mdp><mdp><tmp>65.16</tmp><fluor>69.82</fluor></mdp><mdp><tmp>65.37</tmp><fluor>69.55</fluor></mdp><mdp><tmp>65.57</tmp><fluor>69.10</fluor></mdp><mdp><tmp>65.79</tmp><fluor>68.70</fluor></mdp><mdp><tmp>65.96</tmp><fluor>68.53</fluor></mdp><mdp><tmp>66.18</tmp><fluor>68.11</fluor></mdp><mdp><tmp>66.38</tmp><fluor>67.72</fluor></mdp><mdp><tmp>66.59</tmp><fluor>67.40</fluor></mdp><mdp><tmp>66.77</tmp><fluor>67.10</fluor></mdp><mdp><tmp>66.95</tmp><fluor>66.74</fluor></mdp><mdp><tmp>67.15</tmp><fluor>66.46</fluor></mdp><mdp><tmp>67.39</tmp><fluor>66.06</fluor></mdp><mdp><tmp>67.57</tmp><fluor>65.79</fluor></mdp><mdp><tmp>67.78</tmp><fluor>65.42</fluor></mdp><mdp><tmp>67.96</tmp><fluor>65.11</fluor></mdp><mdp><tmp>68.16</tmp><fluor>64.80</fluor></mdp><mdp><tmp>68.4</tmp><fluor>64.51</fluor></mdp><mdp><tmp>68.55</tmp><fluor>64.10</fluor></mdp><mdp><tmp>68.75</tmp><fluor>63.86</fluor></mdp><mdp><tmp>68.95</tmp><fluor>63.55</fluor></mdp><mdp><tmp>69.16</tmp><fluor>63.21</fluor></mdp><mdp><tmp>69.38</tmp><fluor>62.91</fluor></mdp><mdp><tmp>69.58</tmp><fluor>62.61</fluor></mdp><mdp><tmp>69.75</tmp><fluor>62.30</fluor></mdp><mdp><tmp>69.96</tmp><fluor>62.08</fluor></mdp><mdp><tmp>70.16</tmp><fluor>61.67</fluor></mdp><mdp><tmp>70.37</tmp><fluor>61.43</fluor></mdp><mdp><tmp>70.54</tmp><fluor>61.19</fluor></mdp><mdp><tmp>70.75</tmp><fluor>60.84</fluor></mdp><mdp><tmp>70.95</tmp><fluor>60.56</fluor></mdp><mdp><tmp>71.16</tmp><fluor>60.21</fluor></mdp><mdp><tmp>71.37</tmp><fluor>60.02</fluor></mdp><mdp><tmp>71.54</tmp><fluor>59.72</fluor></mdp><mdp><tmp>71.74</tmp><fluor>59.40</fluor></mdp><mdp><tmp>71.95</tmp><fluor>59.18</fluor></mdp><mdp><tmp>72.16</tmp><fluor>58.88</fluor></mdp><mdp><tmp>72.33</tmp><fluor>58.63</fluor></mdp><mdp><tmp>72.56</tmp><fluor>58.42</fluor></mdp><mdp><tmp>72.76</tmp><fluor>58.04</fluor></mdp><mdp><tmp>72.94</tmp><fluor>57.82</fluor></mdp><mdp><tmp>73.15</tmp><fluor>57.55</fluor></mdp><mdp><tmp>73.35</tmp><fluor>57.33</fluor></mdp><mdp><tmp>73.55</tmp><fluor>57.09</fluor></mdp><mdp><tmp>73.75</tmp><fluor>56.80</fluor></mdp><mdp><tmp>73.93</tmp><fluor>56.57</fluor></mdp><mdp><tmp>74.12</tmp><fluor>56.31</fluor></mdp><mdp><tmp>74.33</tmp><fluor>56.11</fluor></mdp><mdp><tmp>74.54</tmp><fluor>55.88</fluor></mdp><mdp><tmp>74.74</tmp><fluor>55.67</fluor></mdp><mdp><tmp>74.95</tmp><fluor>55.51</fluor></mdp><mdp><tmp>75.12</tmp><fluor>55.21</fluor></mdp><mdp><tmp>75.35</tmp><fluor>55.06</fluor></mdp><mdp><tmp>75.56</tmp><fluor>54.87</fluor></mdp><mdp><tmp>75.74</tmp><fluor>54.61</fluor></mdp><mdp><tmp>75.93</tmp><fluor>54.45</fluor></mdp><mdp><tmp>76.11</tmp><fluor>54.26</fluor></mdp><mdp><tmp>76.35</tmp><fluor>54.01</fluor></mdp><mdp><tmp>76.55</tmp><fluor>53.94</fluor></mdp><mdp><tmp>76.73</tmp><fluor>53.71</fluor></mdp><mdp><tmp>76.93</tmp><fluor>53.53</fluor></mdp><mdp><tmp>77.13</tmp><fluor>53.28</fluor></mdp><mdp><tmp>77.33</tmp><fluor>53.20</fluor></mdp><mdp><tmp>77.54</tmp><fluor>52.90</fluor></mdp><mdp><tmp>77.71</tmp><fluor>52.75</fluor></mdp><mdp><tmp>77.92</tmp><fluor>52.55</fluor></mdp><mdp><tmp>78.15</tmp><fluor>52.36</fluor></mdp><mdp><tmp>78.33</tmp><fluor>52.15</fluor></mdp><mdp><tmp>78.52</tmp><fluor>51.71</fluor></mdp><mdp><tmp>78.71</tmp><fluor>51.35</fluor></mdp><mdp><tmp>78.94</tmp><fluor>50.79</fluor></mdp><mdp><tmp>79.12</tmp><fluor>49.97</fluor></mdp><mdp><tmp>79.33</tmp><fluor>48.61</fluor></mdp><mdp><tmp>79.52</tmp><fluor>46.63</fluor></mdp><mdp><tmp>79.73</tmp><fluor>43.53</fluor></mdp><mdp><tmp>79.91</tmp><fluor>39.38</fluor></mdp><mdp><tmp>80.14</tmp><fluor>34.34</fluor></mdp><mdp><tmp>80.31</tmp><fluor>28.85</fluor></mdp><mdp><tmp>80.48</tmp><fluor>23.55</fluor></mdp><mdp><tmp>80.72</tmp><fluor>18.64</fluor></mdp><mdp><tmp>80.93</tmp><fluor>14.42</fluor></mdp><mdp><tmp>81.1</tmp><fluor>11.26</fluor></mdp><mdp><tmp>81.31</tmp><fluor>9.10</fluor></mdp><mdp><tmp>81.49</tmp><fluor>7.76</fluor></mdp><mdp><tmp>81.69</tmp><fluor>7.06</fluor></mdp><mdp><tmp>81.91</tmp><fluor>6.79</fluor></mdp><mdp><tmp>82.11</tmp><fluor>6.60</fluor></mdp><mdp><tmp>82.31</tmp><fluor>6.53</fluor></mdp><mdp><tmp>82.49</tmp><fluor>6.52</fluor></mdp><mdp><tmp>82.71</tmp><fluor>6.54</fluor></mdp><mdp><tmp>82.9</tmp><fluor>6.49</fluor></mdp><mdp><tmp>83.08</tmp><fluor>6.50</fluor></mdp><mdp><tmp>83.27</tmp><fluor>6.50</fluor></mdp><mdp><tmp>83.5</tmp><fluor>6.49</fluor></mdp><mdp><tmp>83.68</tmp><fluor>6.52</fluor></mdp><mdp><tmp>83.92</tmp><fluor>6.52</fluor></mdp><mdp><tmp>84.09</tmp><fluor>6.53</fluor></mdp><mdp><tmp>84.28</tmp><fluor>6.51</fluor></mdp><mdp><tmp>84.49</tmp><fluor>6.49</fluor></mdp><mdp><tmp>84.66</tmp><fluor>6.51</fluor></mdp><mdp><tmp>84.9</tmp><fluor>6.47</fluor></mdp><mdp><tmp>85.11</tmp><fluor>6.45</fluor></mdp><mdp><tmp>85.26</tmp><fluor>6.45</fluor></mdp><mdp><tmp>85.5</tmp><fluor>6.44</fluor></mdp><mdp><tmp>85.68</tmp><fluor>6.42</fluor></mdp><mdp><tmp>85.89</tmp><fluor>6.41</fluor></mdp><mdp><tmp>86.08</tmp><fluor>6.37</fluor></mdp><mdp><tmp>86.26</tmp><fluor>6.36</fluor></mdp><mdp><tmp>86.46</tmp><fluor>6.40</fluor></mdp><mdp><tmp>86.71</tmp><fluor>6.36</fluor></mdp><mdp><tmp>86.86</tmp><fluor>6.36</fluor></mdp><mdp><tmp>87.05</tmp><fluor>6.33</fluor></mdp><mdp><tmp>87.28</tmp><fluor>6.32</fluor></mdp><mdp><tmp>87.46</tmp><fluor>6.31</fluor></mdp><mdp><tmp>87.68</tmp><fluor>6.32</fluor></mdp><mdp><tmp>87.86</tmp><fluor>6.31</fluor></mdp><mdp><tmp>88.08</tmp><fluor>6.29</fluor></mdp><mdp><tmp>88.29</tmp><fluor>6.28</fluor></mdp><mdp><tmp>88.47</tmp><fluor>6.29</fluor></mdp><mdp><tmp>88.69</tmp><fluor>6.28</fluor></mdp><mdp><tmp>88.87</tmp><fluor>6.25</fluor></mdp><mdp><tmp>89.05</tmp><fluor>6.25</fluor></mdp><mdp><tmp>89.28</tmp><fluor>6.24</fluor></mdp><mdp><tmp>89.49</tmp><fluor>6.23</fluor></mdp><mdp><tmp>89.65</tmp><fluor>6.24</fluor></mdp><mdp><tmp>89.83</tmp><fluor>6.22</fluor></mdp><mdp><tmp>90.08</tmp><fluor>6.21</fluor></mdp><mdp><tmp>90.24</tmp><fluor>6.19</fluor></mdp><mdp><tmp>90.45</tmp><fluor>6.20</fluor></mdp><mdp><tmp>90.65</tmp><fluor>6.21</fluor></mdp><mdp><tmp>90.83</tmp><fluor>6.17</fluor></mdp><mdp><tmp>91.04</tmp><fluor>6.17</fluor></mdp><mdp><tmp>91.24</tmp><fluor>6.16</fluor></mdp><mdp><tmp>91.46</tmp><fluor>6.15</fluor></mdp><mdp><tmp>91.64</tmp><fluor>6.15</fluor></mdp><mdp><tmp>91.87</tmp><fluor>6.16</fluor></mdp><mdp><tmp>92.05</tmp><fluor>6.14</fluor></mdp><mdp><tmp>92.25</tmp><fluor>6.15</fluor></mdp><mdp><tmp>92.47</tmp><fluor>6.14</fluor></mdp><mdp><tmp>92.65</tmp><fluor>6.15</fluor></mdp><mdp><tmp>92.85</tmp><fluor>6.13</fluor></mdp><mdp><tmp>93.04</tmp><fluor>6.12</fluor></mdp><mdp><tmp>93.27</tmp><fluor>6.11</fluor></mdp><mdp><tmp>93.46</tmp><fluor>6.10</fluor></mdp><mdp><tmp>93.65</tmp><fluor>6.10</fluor></mdp><mdp><tmp>93.81</tmp><fluor>6.08</fluor></mdp><mdp><tmp>94.04</tmp><fluor>6.08</fluor></mdp><mdp><tmp>94.22</tmp><fluor>6.08</fluor></mdp><mdp><tmp>94.46</tmp><fluor>6.08</fluor></mdp><mdp><tmp>94.65</tmp><fluor>6.07</fluor></mdp><mdp><tmp>94.85</tmp><fluor>6.10</fluor></mdp><bgFluor>14.718</bgFluor><quantFluor>5.321</quantFluor></data></react><react id="35"><sample id="28_2"/><data><tar id="ACT1"/><cq>22.185</cq><N0>2.90e-06</N0><ampEffMet>LinRegPCR</ampEffMet><ampEff>1.916</ampEff><ampEffSE>0.039</ampEffSE><adp><cyc>1</cyc><fluor>15.58</fluor></adp><adp><cyc>2</cyc><fluor>15.51</fluor></adp><adp><cyc>3</cyc><fluor>15.46</fluor></adp><adp><cyc>4</cyc><fluor>15.43</fluor></adp><adp><cyc>5</cyc><fluor>15.29</fluor></adp><adp><cyc>6</cyc><fluor>15.35</fluor></adp><adp><cyc>7</cyc><fluor>15.30</fluor></adp><adp><cyc>8</cyc><fluor>15.23</fluor></adp><adp><cyc>9</cyc><fluor>15.15</fluor></adp><adp><cyc>10</cyc><fluor>15.11</fluor></adp><adp><cyc>11</cyc><fluor>15.01</fluor></adp><adp><cyc>12</cyc><fluor>15.10</fluor></adp><adp><cyc>13</cyc><fluor>15.04</fluor></adp><adp><cyc>14</cyc><fluor>15.04</fluor></adp><adp><cyc>15</cyc><fluor>15.08</fluor></adp><adp><cyc>16</cyc><fluor>15.01</fluor></adp><adp><cyc>17</cyc><fluor>15.21</fluor></adp><adp><cyc>18</cyc><fluor>15.30</fluor></adp><adp><cyc>19</cyc><fluor>15.56</fluor></adp><adp><cyc>20</cyc><fluor>16.30</fluor></adp><adp><cyc>21</cyc><fluor>17.49</fluor></adp><adp><cyc>22</cyc><fluor>19.81</fluor></adp><adp><cyc>23</cyc><fluor>24.10</fluor></adp><adp><cyc>24</cyc><fluor>30.99</fluor></adp><adp><cyc>25</cyc><fluor>40.53</fluor></adp><adp><cyc>26</cyc><fluor>51.11</fluor></adp><adp><cyc>27</cyc><fluor>60.65</fluor></adp><adp><cyc>28</cyc><fluor>67.31</fluor></adp><adp><cyc>29</cyc><fluor>71.63</fluor></adp><adp><cyc>30</cyc><fluor>73.95</fluor></adp><adp><cyc>31</cyc><fluor>75.36</fluor></adp><adp><cyc>32</cyc><fluor>76.14</fluor></adp><adp><cyc>33</cyc><fluor>76.84</fluor></adp><adp><cyc>34</cyc><fluor>77.31</fluor></adp><adp><cyc>35</cyc><fluor>77.49</fluor></adp><adp><cyc>36</cyc><fluor>77.61</fluor></adp><adp><cyc>37</cyc><fluor>77.33</fluor></adp><adp><cyc>38</cyc><fluor>77.44</fluor></adp><adp><cyc>39</cyc><fluor>77.55</fluor></adp><adp><cyc>40</cyc><fluor>77.39</fluor></adp><mdp><tmp>59.92</tmp><fluor>77.67</fluor></mdp><mdp><tmp>59.79</tmp><fluor>77.67</fluor></mdp><mdp><tmp>59.76</tmp><fluor>77.76</fluor></mdp><mdp><tmp>59.98</tmp><fluor>77.70</fluor></mdp><mdp><tmp>60.22</tmp><fluor>77.60</fluor></mdp><mdp><tmp>60.45</tmp><fluor>77.41</fluor></mdp><mdp><tmp>60.7</tmp><fluor>77.21</fluor></mdp><mdp><tmp>60.98</tmp><fluor>76.95</fluor></mdp><mdp><tmp>61.16</tmp><fluor>76.72</fluor></mdp><mdp><tmp>61.41</tmp><fluor>76.37</fluor></mdp><mdp><tmp>61.63</tmp><fluor>76.01</fluor></mdp><mdp><tmp>61.84</tmp><fluor>75.65</fluor></mdp><mdp><tmp>62.09</tmp><fluor>75.36</fluor></mdp><mdp><tmp>62.28</tmp><fluor>74.94</fluor></mdp><mdp><tmp>62.49</tmp><fluor>74.59</fluor></mdp><mdp><tmp>62.71</tmp><fluor>74.19</fluor></mdp><mdp><tmp>62.92</tmp><fluor>73.87</fluor></mdp><mdp><tmp>63.13</tmp><fluor>73.48</fluor></mdp><mdp><tmp>63.31</tmp><fluor>73.09</fluor></mdp><mdp><tmp>63.56</tmp><fluor>72.77</fluor></mdp><mdp><tmp>63.73</tmp><fluor>72.37</fluor></mdp><mdp><tmp>63.95</tmp><fluor>72.05</fluor></mdp><mdp><tmp>64.14</tmp><fluor>71.70</fluor></mdp><mdp><tmp>64.34</tmp><fluor>71.40</fluor></mdp><mdp><tmp>64.55</tmp><fluor>71.00</fluor></mdp><mdp><tmp>64.77</tmp><fluor>70.65</fluor></mdp><mdp><tmp>64.94</tmp><fluor>70.32</fluor></mdp><mdp><tmp>65.16</tmp><fluor>69.99</fluor></mdp><mdp><tmp>65.37</tmp><fluor>69.55</fluor></mdp><mdp><tmp>65.57</tmp><fluor>69.26</fluor></mdp><mdp><tmp>65.79</tmp><fluor>68.90</fluor></mdp><mdp><tmp>65.96</tmp><fluor>68.65</fluor></mdp><mdp><tmp>66.18</tmp><fluor>68.22</fluor></mdp><mdp><tmp>66.38</tmp><fluor>67.85</fluor></mdp><mdp><tmp>66.59</tmp><fluor>67.61</fluor></mdp><mdp><tmp>66.77</tmp><fluor>67.26</fluor></mdp><mdp><tmp>66.95</tmp><fluor>66.87</fluor></mdp><mdp><tmp>67.15</tmp><fluor>66.60</fluor></mdp><mdp><tmp>67.39</tmp><fluor>66.23</fluor></mdp><mdp><tmp>67.57</tmp><fluor>65.91</fluor></mdp><mdp><tmp>67.78</tmp><fluor>65.64</fluor></mdp><mdp><tmp>67.96</tmp><fluor>65.28</fluor></mdp><mdp><tmp>68.16</tmp><fluor>65.02</fluor></mdp><mdp><tmp>68.4</tmp><fluor>64.63</fluor></mdp><mdp><tmp>68.55</tmp><fluor>64.42</fluor></mdp><mdp><tmp>68.75</tmp><fluor>64.07</fluor></mdp><mdp><tmp>68.95</tmp><fluor>63.79</fluor></mdp><mdp><tmp>69.16</tmp><fluor>63.47</fluor></mdp><mdp><tmp>69.38</tmp><fluor>63.12</fluor></mdp><mdp><tmp>69.58</tmp><fluor>62.82</fluor></mdp><mdp><tmp>69.75</tmp><fluor>62.59</fluor></mdp><mdp><tmp>69.96</tmp><fluor>62.28</fluor></mdp><mdp><tmp>70.16</tmp><fluor>61.93</fluor></mdp><mdp><tmp>70.37</tmp><fluor>61.63</fluor></mdp><mdp><tmp>70.54</tmp><fluor>61.43</fluor></mdp><mdp><tmp>70.75</tmp><fluor>61.08</fluor></mdp><mdp><tmp>70.95</tmp><fluor>60.85</fluor></mdp><mdp><tmp>71.16</tmp><fluor>60.63</fluor></mdp><mdp><tmp>71.37</tmp><fluor>60.34</fluor></mdp><mdp><tmp>71.54</tmp><fluor>60.07</fluor></mdp><mdp><tmp>71.74</tmp><fluor>59.81</fluor></mdp><mdp><tmp>71.95</tmp><fluor>59.52</fluor></mdp><mdp><tmp>72.16</tmp><fluor>59.22</fluor></mdp><mdp><tmp>72.33</tmp><fluor>59.02</fluor></mdp><mdp><tmp>72.56</tmp><fluor>58.80</fluor></mdp><mdp><tmp>72.76</tmp><fluor>58.54</fluor></mdp><mdp><tmp>72.94</tmp><fluor>58.22</fluor></mdp><mdp><tmp>73.15</tmp><fluor>58.09</fluor></mdp><mdp><tmp>73.35</tmp><fluor>57.82</fluor></mdp><mdp><tmp>73.55</tmp><fluor>57.55</fluor></mdp><mdp><tmp>73.75</tmp><fluor>57.34</fluor></mdp><mdp><tmp>73.93</tmp><fluor>57.09</fluor></mdp><mdp><tmp>74.12</tmp><fluor>56.97</fluor></mdp><mdp><tmp>74.33</tmp><fluor>56.70</fluor></mdp><mdp><tmp>74.54</tmp><fluor>56.45</fluor></mdp><mdp><tmp>74.74</tmp><fluor>56.30</fluor></mdp><mdp><tmp>74.95</tmp><fluor>56.03</fluor></mdp><mdp><tmp>75.12</tmp><fluor>55.86</fluor></mdp><mdp><tmp>75.35</tmp><fluor>55.73</fluor></mdp><mdp><tmp>75.56</tmp><fluor>55.41</fluor></mdp><mdp><tmp>75.74</tmp><fluor>55.25</fluor></mdp><mdp><tmp>75.93</tmp><fluor>55.10</fluor></mdp><mdp><tmp>76.11</tmp><fluor>54.92</fluor></mdp><mdp><tmp>76.35</tmp><fluor>54.72</fluor></mdp><mdp><tmp>76.55</tmp><fluor>54.57</fluor></mdp><mdp><tmp>76.73</tmp><fluor>54.42</fluor></mdp><mdp><tmp>76.93</tmp><fluor>54.20</fluor></mdp><mdp><tmp>77.13</tmp><fluor>53.99</fluor></mdp><mdp><tmp>77.33</tmp><fluor>53.76</fluor></mdp><mdp><tmp>77.54</tmp><fluor>53.63</fluor></mdp><mdp><tmp>77.71</tmp><fluor>53.44</fluor></mdp><mdp><tmp>77.92</tmp><fluor>53.25</fluor></mdp><mdp><tmp>78.15</tmp><fluor>52.97</fluor></mdp><mdp><tmp>78.33</tmp><fluor>52.80</fluor></mdp><mdp><tmp>78.52</tmp><fluor>52.45</fluor></mdp><mdp><tmp>78.71</tmp><fluor>52.08</fluor></mdp><mdp><tmp>78.94</tmp><fluor>51.58</fluor></mdp><mdp><tmp>79.12</tmp><fluor>50.80</fluor></mdp><mdp><tmp>79.33</tmp><fluor>49.64</fluor></mdp><mdp><tmp>79.52</tmp><fluor>47.74</fluor></mdp><mdp><tmp>79.73</tmp><fluor>44.84</fluor></mdp><mdp><tmp>79.91</tmp><fluor>40.84</fluor></mdp><mdp><tmp>80.14</tmp><fluor>35.98</fluor></mdp><mdp><tmp>80.31</tmp><fluor>30.49</fluor></mdp><mdp><tmp>80.48</tmp><fluor>25.06</fluor></mdp><mdp><tmp>80.72</tmp><fluor>20.05</fluor></mdp><mdp><tmp>80.93</tmp><fluor>15.67</fluor></mdp><mdp><tmp>81.1</tmp><fluor>12.22</fluor></mdp><mdp><tmp>81.31</tmp><fluor>9.83</fluor></mdp><mdp><tmp>81.49</tmp><fluor>8.34</fluor></mdp><mdp><tmp>81.69</tmp><fluor>7.54</fluor></mdp><mdp><tmp>81.91</tmp><fluor>7.15</fluor></mdp><mdp><tmp>82.11</tmp><fluor>6.96</fluor></mdp><mdp><tmp>82.31</tmp><fluor>6.89</fluor></mdp><mdp><tmp>82.49</tmp><fluor>6.88</fluor></mdp><mdp><tmp>82.71</tmp><fluor>6.85</fluor></mdp><mdp><tmp>82.9</tmp><fluor>6.85</fluor></mdp><mdp><tmp>83.08</tmp><fluor>6.86</fluor></mdp><mdp><tmp>83.27</tmp><fluor>6.86</fluor></mdp><mdp><tmp>83.5</tmp><fluor>6.85</fluor></mdp><mdp><tmp>83.68</tmp><fluor>6.84</fluor></mdp><mdp><tmp>83.92</tmp><fluor>6.80</fluor></mdp><mdp><tmp>84.09</tmp><fluor>6.77</fluor></mdp><mdp><tmp>84.28</tmp><fluor>6.76</fluor></mdp><mdp><tmp>84.49</tmp><fluor>6.77</fluor></mdp><mdp><tmp>84.66</tmp><fluor>6.76</fluor></mdp><mdp><tmp>84.9</tmp><fluor>6.73</fluor></mdp><mdp><tmp>85.11</tmp><fluor>6.74</fluor></mdp><mdp><tmp>85.26</tmp><fluor>6.70</fluor></mdp><mdp><tmp>85.5</tmp><fluor>6.69</fluor></mdp><mdp><tmp>85.68</tmp><fluor>6.69</fluor></mdp><mdp><tmp>85.89</tmp><fluor>6.69</fluor></mdp><mdp><tmp>86.08</tmp><fluor>6.65</fluor></mdp><mdp><tmp>86.26</tmp><fluor>6.64</fluor></mdp><mdp><tmp>86.46</tmp><fluor>6.64</fluor></mdp><mdp><tmp>86.71</tmp><fluor>6.64</fluor></mdp><mdp><tmp>86.86</tmp><fluor>6.63</fluor></mdp><mdp><tmp>87.05</tmp><fluor>6.61</fluor></mdp><mdp><tmp>87.28</tmp><fluor>6.59</fluor></mdp><mdp><tmp>87.46</tmp><fluor>6.58</fluor></mdp><mdp><tmp>87.68</tmp><fluor>6.56</fluor></mdp><mdp><tmp>87.86</tmp><fluor>6.58</fluor></mdp><mdp><tmp>88.08</tmp><fluor>6.54</fluor></mdp><mdp><tmp>88.29</tmp><fluor>6.56</fluor></mdp><mdp><tmp>88.47</tmp><fluor>6.56</fluor></mdp><mdp><tmp>88.69</tmp><fluor>6.54</fluor></mdp><mdp><tmp>88.87</tmp><fluor>6.53</fluor></mdp><mdp><tmp>89.05</tmp><fluor>6.52</fluor></mdp><mdp><tmp>89.28</tmp><fluor>6.54</fluor></mdp><mdp><tmp>89.49</tmp><fluor>6.50</fluor></mdp><mdp><tmp>89.65</tmp><fluor>6.49</fluor></mdp><mdp><tmp>89.83</tmp><fluor>6.46</fluor></mdp><mdp><tmp>90.08</tmp><fluor>6.48</fluor></mdp><mdp><tmp>90.24</tmp><fluor>6.48</fluor></mdp><mdp><tmp>90.45</tmp><fluor>6.49</fluor></mdp><mdp><tmp>90.65</tmp><fluor>6.47</fluor></mdp><mdp><tmp>90.83</tmp><fluor>6.46</fluor></mdp><mdp><tmp>91.04</tmp><fluor>6.44</fluor></mdp><mdp><tmp>91.24</tmp><fluor>6.44</fluor></mdp><mdp><tmp>91.46</tmp><fluor>6.44</fluor></mdp><mdp><tmp>91.64</tmp><fluor>6.44</fluor></mdp><mdp><tmp>91.87</tmp><fluor>6.41</fluor></mdp><mdp><tmp>92.05</tmp><fluor>6.43</fluor></mdp><mdp><tmp>92.25</tmp><fluor>6.43</fluor></mdp><mdp><tmp>92.47</tmp><fluor>6.41</fluor></mdp><mdp><tmp>92.65</tmp><fluor>6.41</fluor></mdp><mdp><tmp>92.85</tmp><fluor>6.41</fluor></mdp><mdp><tmp>93.04</tmp><fluor>6.39</fluor></mdp><mdp><tmp>93.27</tmp><fluor>6.37</fluor></mdp><mdp><tmp>93.46</tmp><fluor>6.40</fluor></mdp><mdp><tmp>93.65</tmp><fluor>6.37</fluor></mdp><mdp><tmp>93.81</tmp><fluor>6.34</fluor></mdp><mdp><tmp>94.04</tmp><fluor>6.36</fluor></mdp><mdp><tmp>94.22</tmp><fluor>6.37</fluor></mdp><mdp><tmp>94.46</tmp><fluor>6.33</fluor></mdp><mdp><tmp>94.65</tmp><fluor>6.33</fluor></mdp><mdp><tmp>94.85</tmp><fluor>6.33</fluor></mdp><bgFluor>15.032</bgFluor><quantFluor>5.321</quantFluor></data></react><react id="36"><sample id="28_3"/><data><tar id="ACT1"/><cq>22.296</cq><N0>2.69e-06</N0><ampEffMet>LinRegPCR</ampEffMet><ampEff>1.916</ampEff><ampEffSE>0.039</ampEffSE><adp><cyc>1</cyc><fluor>15.03</fluor></adp><adp><cyc>2</cyc><fluor>15.03</fluor></adp><adp><cyc>3</cyc><fluor>15.12</fluor></adp><adp><cyc>4</cyc><fluor>15.04</fluor></adp><adp><cyc>5</cyc><fluor>14.97</fluor></adp><adp><cyc>6</cyc><fluor>14.94</fluor></adp><adp><cyc>7</cyc><fluor>14.98</fluor></adp><adp><cyc>8</cyc><fluor>14.83</fluor></adp><adp><cyc>9</cyc><fluor>14.91</fluor></adp><adp><cyc>10</cyc><fluor>14.76</fluor></adp><adp><cyc>11</cyc><fluor>14.74</fluor></adp><adp><cyc>12</cyc><fluor>14.69</fluor></adp><adp><cyc>13</cyc><fluor>14.71</fluor></adp><adp><cyc>14</cyc><fluor>14.64</fluor></adp><adp><cyc>15</cyc><fluor>14.57</fluor></adp><adp><cyc>16</cyc><fluor>14.65</fluor></adp><adp><cyc>17</cyc><fluor>14.71</fluor></adp><adp><cyc>18</cyc><fluor>14.86</fluor></adp><adp><cyc>19</cyc><fluor>15.14</fluor></adp><adp><cyc>20</cyc><fluor>15.82</fluor></adp><adp><cyc>21</cyc><fluor>16.78</fluor></adp><adp><cyc>22</cyc><fluor>18.95</fluor></adp><adp><cyc>23</cyc><fluor>22.82</fluor></adp><adp><cyc>24</cyc><fluor>28.91</fluor></adp><adp><cyc>25</cyc><fluor>37.99</fluor></adp><adp><cyc>26</cyc><fluor>48.62</fluor></adp><adp><cyc>27</cyc><fluor>58.19</fluor></adp><adp><cyc>28</cyc><fluor>65.17</fluor></adp><adp><cyc>29</cyc><fluor>69.62</fluor></adp><adp><cyc>30</cyc><fluor>72.16</fluor></adp><adp><cyc>31</cyc><fluor>73.48</fluor></adp><adp><cyc>32</cyc><fluor>74.57</fluor></adp><adp><cyc>33</cyc><fluor>75.12</fluor></adp><adp><cyc>34</cyc><fluor>75.57</fluor></adp><adp><cyc>35</cyc><fluor>75.67</fluor></adp><adp><cyc>36</cyc><fluor>75.59</fluor></adp><adp><cyc>37</cyc><fluor>75.86</fluor></adp><adp><cyc>38</cyc><fluor>75.78</fluor></adp><adp><cyc>39</cyc><fluor>75.70</fluor></adp><adp><cyc>40</cyc><fluor>75.58</fluor></adp><mdp><tmp>59.92</tmp><fluor>75.76</fluor></mdp><mdp><tmp>59.79</tmp><fluor>75.73</fluor></mdp><mdp><tmp>59.76</tmp><fluor>75.85</fluor></mdp><mdp><tmp>59.98</tmp><fluor>75.76</fluor></mdp><mdp><tmp>60.22</tmp><fluor>75.73</fluor></mdp><mdp><tmp>60.45</tmp><fluor>75.50</fluor></mdp><mdp><tmp>60.7</tmp><fluor>75.38</fluor></mdp><mdp><tmp>60.98</tmp><fluor>75.11</fluor></mdp><mdp><tmp>61.16</tmp><fluor>74.80</fluor></mdp><mdp><tmp>61.41</tmp><fluor>74.37</fluor></mdp><mdp><tmp>61.63</tmp><fluor>74.13</fluor></mdp><mdp><tmp>61.84</tmp><fluor>73.80</fluor></mdp><mdp><tmp>62.09</tmp><fluor>73.47</fluor></mdp><mdp><tmp>62.28</tmp><fluor>73.16</fluor></mdp><mdp><tmp>62.49</tmp><fluor>72.80</fluor></mdp><mdp><tmp>62.71</tmp><fluor>72.50</fluor></mdp><mdp><tmp>62.92</tmp><fluor>72.02</fluor></mdp><mdp><tmp>63.13</tmp><fluor>71.68</fluor></mdp><mdp><tmp>63.31</tmp><fluor>71.40</fluor></mdp><mdp><tmp>63.56</tmp><fluor>71.01</fluor></mdp><mdp><tmp>63.73</tmp><fluor>70.65</fluor></mdp><mdp><tmp>63.95</tmp><fluor>70.32</fluor></mdp><mdp><tmp>64.14</tmp><fluor>69.92</fluor></mdp><mdp><tmp>64.34</tmp><fluor>69.60</fluor></mdp><mdp><tmp>64.55</tmp><fluor>69.22</fluor></mdp><mdp><tmp>64.77</tmp><fluor>68.95</fluor></mdp><mdp><tmp>64.94</tmp><fluor>68.62</fluor></mdp><mdp><tmp>65.16</tmp><fluor>68.23</fluor></mdp><mdp><tmp>65.37</tmp><fluor>67.94</fluor></mdp><mdp><tmp>65.57</tmp><fluor>67.55</fluor></mdp><mdp><tmp>65.79</tmp><fluor>67.28</fluor></mdp><mdp><tmp>65.96</tmp><fluor>66.96</fluor></mdp><mdp><tmp>66.18</tmp><fluor>66.55</fluor></mdp><mdp><tmp>66.38</tmp><fluor>66.17</fluor></mdp><mdp><tmp>66.59</tmp><fluor>65.84</fluor></mdp><mdp><tmp>66.77</tmp><fluor>65.63</fluor></mdp><mdp><tmp>66.95</tmp><fluor>65.21</fluor></mdp><mdp><tmp>67.15</tmp><fluor>64.99</fluor></mdp><mdp><tmp>67.39</tmp><fluor>64.56</fluor></mdp><mdp><tmp>67.57</tmp><fluor>64.20</fluor></mdp><mdp><tmp>67.78</tmp><fluor>63.96</fluor></mdp><mdp><tmp>67.96</tmp><fluor>63.73</fluor></mdp><mdp><tmp>68.16</tmp><fluor>63.33</fluor></mdp><mdp><tmp>68.4</tmp><fluor>63.01</fluor></mdp><mdp><tmp>68.55</tmp><fluor>62.68</fluor></mdp><mdp><tmp>68.75</tmp><fluor>62.44</fluor></mdp><mdp><tmp>68.95</tmp><fluor>62.06</fluor></mdp><mdp><tmp>69.16</tmp><fluor>61.82</fluor></mdp><mdp><tmp>69.38</tmp><fluor>61.44</fluor></mdp><mdp><tmp>69.58</tmp><fluor>61.25</fluor></mdp><mdp><tmp>69.75</tmp><fluor>60.94</fluor></mdp><mdp><tmp>69.96</tmp><fluor>60.61</fluor></mdp><mdp><tmp>70.16</tmp><fluor>60.32</fluor></mdp><mdp><tmp>70.37</tmp><fluor>60.10</fluor></mdp><mdp><tmp>70.54</tmp><fluor>59.77</fluor></mdp><mdp><tmp>70.75</tmp><fluor>59.47</fluor></mdp><mdp><tmp>70.95</tmp><fluor>59.16</fluor></mdp><mdp><tmp>71.16</tmp><fluor>58.86</fluor></mdp><mdp><tmp>71.37</tmp><fluor>58.62</fluor></mdp><mdp><tmp>71.54</tmp><fluor>58.42</fluor></mdp><mdp><tmp>71.74</tmp><fluor>58.07</fluor></mdp><mdp><tmp>71.95</tmp><fluor>57.83</fluor></mdp><mdp><tmp>72.16</tmp><fluor>57.55</fluor></mdp><mdp><tmp>72.33</tmp><fluor>57.26</fluor></mdp><mdp><tmp>72.56</tmp><fluor>57.04</fluor></mdp><mdp><tmp>72.76</tmp><fluor>56.78</fluor></mdp><mdp><tmp>72.94</tmp><fluor>56.53</fluor></mdp><mdp><tmp>73.15</tmp><fluor>56.26</fluor></mdp><mdp><tmp>73.35</tmp><fluor>56.07</fluor></mdp><mdp><tmp>73.55</tmp><fluor>55.77</fluor></mdp><mdp><tmp>73.75</tmp><fluor>55.53</fluor></mdp><mdp><tmp>73.93</tmp><fluor>55.27</fluor></mdp><mdp><tmp>74.12</tmp><fluor>55.03</fluor></mdp><mdp><tmp>74.33</tmp><fluor>54.90</fluor></mdp><mdp><tmp>74.54</tmp><fluor>54.69</fluor></mdp><mdp><tmp>74.74</tmp><fluor>54.36</fluor></mdp><mdp><tmp>74.95</tmp><fluor>54.15</fluor></mdp><mdp><tmp>75.12</tmp><fluor>53.97</fluor></mdp><mdp><tmp>75.35</tmp><fluor>53.70</fluor></mdp><mdp><tmp>75.56</tmp><fluor>53.51</fluor></mdp><mdp><tmp>75.74</tmp><fluor>53.37</fluor></mdp><mdp><tmp>75.93</tmp><fluor>53.17</fluor></mdp><mdp><tmp>76.11</tmp><fluor>52.90</fluor></mdp><mdp><tmp>76.35</tmp><fluor>52.72</fluor></mdp><mdp><tmp>76.55</tmp><fluor>52.52</fluor></mdp><mdp><tmp>76.73</tmp><fluor>52.33</fluor></mdp><mdp><tmp>76.93</tmp><fluor>52.13</fluor></mdp><mdp><tmp>77.13</tmp><fluor>51.94</fluor></mdp><mdp><tmp>77.33</tmp><fluor>51.77</fluor></mdp><mdp><tmp>77.54</tmp><fluor>51.60</fluor></mdp><mdp><tmp>77.71</tmp><fluor>51.37</fluor></mdp><mdp><tmp>77.92</tmp><fluor>51.21</fluor></mdp><mdp><tmp>78.15</tmp><fluor>50.98</fluor></mdp><mdp><tmp>78.33</tmp><fluor>50.69</fluor></mdp><mdp><tmp>78.52</tmp><fluor>50.39</fluor></mdp><mdp><tmp>78.71</tmp><fluor>50.05</fluor></mdp><mdp><tmp>78.94</tmp><fluor>49.59</fluor></mdp><mdp><tmp>79.12</tmp><fluor>48.96</fluor></mdp><mdp><tmp>79.33</tmp><fluor>47.93</fluor></mdp><mdp><tmp>79.52</tmp><fluor>46.35</fluor></mdp><mdp><tmp>79.73</tmp><fluor>43.97</fluor></mdp><mdp><tmp>79.91</tmp><fluor>40.53</fluor></mdp><mdp><tmp>80.14</tmp><fluor>36.09</fluor></mdp><mdp><tmp>80.31</tmp><fluor>30.94</fluor></mdp><mdp><tmp>80.48</tmp><fluor>25.72</fluor></mdp><mdp><tmp>80.72</tmp><fluor>20.77</fluor></mdp><mdp><tmp>80.93</tmp><fluor>16.31</fluor></mdp><mdp><tmp>81.1</tmp><fluor>12.68</fluor></mdp><mdp><tmp>81.31</tmp><fluor>10.05</fluor></mdp><mdp><tmp>81.49</tmp><fluor>8.33</fluor></mdp><mdp><tmp>81.69</tmp><fluor>7.30</fluor></mdp><mdp><tmp>81.91</tmp><fluor>6.83</fluor></mdp><mdp><tmp>82.11</tmp><fluor>6.64</fluor></mdp><mdp><tmp>82.31</tmp><fluor>6.52</fluor></mdp><mdp><tmp>82.49</tmp><fluor>6.52</fluor></mdp><mdp><tmp>82.71</tmp><fluor>6.50</fluor></mdp><mdp><tmp>82.9</tmp><fluor>6.48</fluor></mdp><mdp><tmp>83.08</tmp><fluor>6.48</fluor></mdp><mdp><tmp>83.27</tmp><fluor>6.49</fluor></mdp><mdp><tmp>83.5</tmp><fluor>6.49</fluor></mdp><mdp><tmp>83.68</tmp><fluor>6.50</fluor></mdp><mdp><tmp>83.92</tmp><fluor>6.49</fluor></mdp><mdp><tmp>84.09</tmp><fluor>6.46</fluor></mdp><mdp><tmp>84.28</tmp><fluor>6.45</fluor></mdp><mdp><tmp>84.49</tmp><fluor>6.42</fluor></mdp><mdp><tmp>84.66</tmp><fluor>6.43</fluor></mdp><mdp><tmp>84.9</tmp><fluor>6.43</fluor></mdp><mdp><tmp>85.11</tmp><fluor>6.41</fluor></mdp><mdp><tmp>85.26</tmp><fluor>6.43</fluor></mdp><mdp><tmp>85.5</tmp><fluor>6.37</fluor></mdp><mdp><tmp>85.68</tmp><fluor>6.38</fluor></mdp><mdp><tmp>85.89</tmp><fluor>6.37</fluor></mdp><mdp><tmp>86.08</tmp><fluor>6.34</fluor></mdp><mdp><tmp>86.26</tmp><fluor>6.32</fluor></mdp><mdp><tmp>86.46</tmp><fluor>6.35</fluor></mdp><mdp><tmp>86.71</tmp><fluor>6.32</fluor></mdp><mdp><tmp>86.86</tmp><fluor>6.31</fluor></mdp><mdp><tmp>87.05</tmp><fluor>6.29</fluor></mdp><mdp><tmp>87.28</tmp><fluor>6.29</fluor></mdp><mdp><tmp>87.46</tmp><fluor>6.27</fluor></mdp><mdp><tmp>87.68</tmp><fluor>6.25</fluor></mdp><mdp><tmp>87.86</tmp><fluor>6.28</fluor></mdp><mdp><tmp>88.08</tmp><fluor>6.24</fluor></mdp><mdp><tmp>88.29</tmp><fluor>6.24</fluor></mdp><mdp><tmp>88.47</tmp><fluor>6.22</fluor></mdp><mdp><tmp>88.69</tmp><fluor>6.21</fluor></mdp><mdp><tmp>88.87</tmp><fluor>6.24</fluor></mdp><mdp><tmp>89.05</tmp><fluor>6.21</fluor></mdp><mdp><tmp>89.28</tmp><fluor>6.21</fluor></mdp><mdp><tmp>89.49</tmp><fluor>6.19</fluor></mdp><mdp><tmp>89.65</tmp><fluor>6.19</fluor></mdp><mdp><tmp>89.83</tmp><fluor>6.16</fluor></mdp><mdp><tmp>90.08</tmp><fluor>6.14</fluor></mdp><mdp><tmp>90.24</tmp><fluor>6.15</fluor></mdp><mdp><tmp>90.45</tmp><fluor>6.15</fluor></mdp><mdp><tmp>90.65</tmp><fluor>6.13</fluor></mdp><mdp><tmp>90.83</tmp><fluor>6.12</fluor></mdp><mdp><tmp>91.04</tmp><fluor>6.14</fluor></mdp><mdp><tmp>91.24</tmp><fluor>6.12</fluor></mdp><mdp><tmp>91.46</tmp><fluor>6.10</fluor></mdp><mdp><tmp>91.64</tmp><fluor>6.11</fluor></mdp><mdp><tmp>91.87</tmp><fluor>6.09</fluor></mdp><mdp><tmp>92.05</tmp><fluor>6.09</fluor></mdp><mdp><tmp>92.25</tmp><fluor>6.11</fluor></mdp><mdp><tmp>92.47</tmp><fluor>6.10</fluor></mdp><mdp><tmp>92.65</tmp><fluor>6.09</fluor></mdp><mdp><tmp>92.85</tmp><fluor>6.05</fluor></mdp><mdp><tmp>93.04</tmp><fluor>6.06</fluor></mdp><mdp><tmp>93.27</tmp><fluor>6.07</fluor></mdp><mdp><tmp>93.46</tmp><fluor>6.06</fluor></mdp><mdp><tmp>93.65</tmp><fluor>6.03</fluor></mdp><mdp><tmp>93.81</tmp><fluor>6.02</fluor></mdp><mdp><tmp>94.04</tmp><fluor>6.02</fluor></mdp><mdp><tmp>94.22</tmp><fluor>6.00</fluor></mdp><mdp><tmp>94.46</tmp><fluor>6.02</fluor></mdp><mdp><tmp>94.65</tmp><fluor>6.02</fluor></mdp><mdp><tmp>94.85</tmp><fluor>6.02</fluor></mdp><bgFluor>14.561</bgFluor><quantFluor>5.321</quantFluor></data></react><react id="37"><sample id="S1_1"/><data><tar id="ACT1"/><cq>22.081</cq><N0>3.10e-06</N0><ampEffMet>LinRegPCR</ampEffMet><ampEff>1.916</ampEff><ampEffSE>0.039</ampEffSE><adp><cyc>1</cyc><fluor>13.92</fluor></adp><adp><cyc>2</cyc><fluor>14.04</fluor></adp><adp><cyc>3</cyc><fluor>13.98</fluor></adp><adp><cyc>4</cyc><fluor>13.97</fluor></adp><adp><cyc>5</cyc><fluor>13.89</fluor></adp><adp><cyc>6</cyc><fluor>13.90</fluor></adp><adp><cyc>7</cyc><fluor>13.78</fluor></adp><adp><cyc>8</cyc><fluor>13.71</fluor></adp><adp><cyc>9</cyc><fluor>13.72</fluor></adp><adp><cyc>10</cyc><fluor>13.73</fluor></adp><adp><cyc>11</cyc><fluor>13.67</fluor></adp><adp><cyc>12</cyc><fluor>13.67</fluor></adp><adp><cyc>13</cyc><fluor>13.67</fluor></adp><adp><cyc>14</cyc><fluor>13.74</fluor></adp><adp><cyc>15</cyc><fluor>13.61</fluor></adp><adp><cyc>16</cyc><fluor>13.63</fluor></adp><adp><cyc>17</cyc><fluor>13.71</fluor></adp><adp><cyc>18</cyc><fluor>13.95</fluor></adp><adp><cyc>19</cyc><fluor>14.26</fluor></adp><adp><cyc>20</cyc><fluor>14.88</fluor></adp><adp><cyc>21</cyc><fluor>16.28</fluor></adp><adp><cyc>22</cyc><fluor>18.69</fluor></adp><adp><cyc>23</cyc><fluor>23.03</fluor></adp><adp><cyc>24</cyc><fluor>29.77</fluor></adp><adp><cyc>25</cyc><fluor>39.09</fluor></adp><adp><cyc>26</cyc><fluor>49.25</fluor></adp><adp><cyc>27</cyc><fluor>58.12</fluor></adp><adp><cyc>28</cyc><fluor>64.43</fluor></adp><adp><cyc>29</cyc><fluor>68.48</fluor></adp><adp><cyc>30</cyc><fluor>70.85</fluor></adp><adp><cyc>31</cyc><fluor>72.33</fluor></adp><adp><cyc>32</cyc><fluor>73.33</fluor></adp><adp><cyc>33</cyc><fluor>74.06</fluor></adp><adp><cyc>34</cyc><fluor>74.46</fluor></adp><adp><cyc>35</cyc><fluor>74.66</fluor></adp><adp><cyc>36</cyc><fluor>74.61</fluor></adp><adp><cyc>37</cyc><fluor>74.59</fluor></adp><adp><cyc>38</cyc><fluor>74.72</fluor></adp><adp><cyc>39</cyc><fluor>74.57</fluor></adp><adp><cyc>40</cyc><fluor>74.51</fluor></adp><mdp><tmp>59.92</tmp><fluor>74.70</fluor></mdp><mdp><tmp>59.79</tmp><fluor>74.78</fluor></mdp><mdp><tmp>59.76</tmp><fluor>74.89</fluor></mdp><mdp><tmp>59.98</tmp><fluor>74.79</fluor></mdp><mdp><tmp>60.22</tmp><fluor>74.77</fluor></mdp><mdp><tmp>60.45</tmp><fluor>74.53</fluor></mdp><mdp><tmp>60.7</tmp><fluor>74.30</fluor></mdp><mdp><tmp>60.98</tmp><fluor>74.08</fluor></mdp><mdp><tmp>61.16</tmp><fluor>73.68</fluor></mdp><mdp><tmp>61.41</tmp><fluor>73.44</fluor></mdp><mdp><tmp>61.63</tmp><fluor>73.03</fluor></mdp><mdp><tmp>61.84</tmp><fluor>72.77</fluor></mdp><mdp><tmp>62.09</tmp><fluor>72.40</fluor></mdp><mdp><tmp>62.28</tmp><fluor>72.07</fluor></mdp><mdp><tmp>62.49</tmp><fluor>71.62</fluor></mdp><mdp><tmp>62.71</tmp><fluor>71.27</fluor></mdp><mdp><tmp>62.92</tmp><fluor>70.97</fluor></mdp><mdp><tmp>63.13</tmp><fluor>70.57</fluor></mdp><mdp><tmp>63.31</tmp><fluor>70.17</fluor></mdp><mdp><tmp>63.56</tmp><fluor>69.77</fluor></mdp><mdp><tmp>63.73</tmp><fluor>69.45</fluor></mdp><mdp><tmp>63.95</tmp><fluor>69.10</fluor></mdp><mdp><tmp>64.14</tmp><fluor>68.80</fluor></mdp><mdp><tmp>64.34</tmp><fluor>68.35</fluor></mdp><mdp><tmp>64.55</tmp><fluor>68.05</fluor></mdp><mdp><tmp>64.77</tmp><fluor>67.78</fluor></mdp><mdp><tmp>64.94</tmp><fluor>67.37</fluor></mdp><mdp><tmp>65.16</tmp><fluor>67.04</fluor></mdp><mdp><tmp>65.37</tmp><fluor>66.61</fluor></mdp><mdp><tmp>65.57</tmp><fluor>66.27</fluor></mdp><mdp><tmp>65.79</tmp><fluor>66.04</fluor></mdp><mdp><tmp>65.96</tmp><fluor>65.63</fluor></mdp><mdp><tmp>66.18</tmp><fluor>65.30</fluor></mdp><mdp><tmp>66.38</tmp><fluor>64.96</fluor></mdp><mdp><tmp>66.59</tmp><fluor>64.62</fluor></mdp><mdp><tmp>66.77</tmp><fluor>64.35</fluor></mdp><mdp><tmp>66.95</tmp><fluor>64.10</fluor></mdp><mdp><tmp>67.15</tmp><fluor>63.74</fluor></mdp><mdp><tmp>67.39</tmp><fluor>63.38</fluor></mdp><mdp><tmp>67.57</tmp><fluor>63.08</fluor></mdp><mdp><tmp>67.78</tmp><fluor>62.67</fluor></mdp><mdp><tmp>67.96</tmp><fluor>62.50</fluor></mdp><mdp><tmp>68.16</tmp><fluor>62.15</fluor></mdp><mdp><tmp>68.4</tmp><fluor>61.83</fluor></mdp><mdp><tmp>68.55</tmp><fluor>61.62</fluor></mdp><mdp><tmp>68.75</tmp><fluor>61.25</fluor></mdp><mdp><tmp>68.95</tmp><fluor>60.92</fluor></mdp><mdp><tmp>69.16</tmp><fluor>60.64</fluor></mdp><mdp><tmp>69.38</tmp><fluor>60.31</fluor></mdp><mdp><tmp>69.58</tmp><fluor>60.06</fluor></mdp><mdp><tmp>69.75</tmp><fluor>59.80</fluor></mdp><mdp><tmp>69.96</tmp><fluor>59.54</fluor></mdp><mdp><tmp>70.16</tmp><fluor>59.19</fluor></mdp><mdp><tmp>70.37</tmp><fluor>58.89</fluor></mdp><mdp><tmp>70.54</tmp><fluor>58.61</fluor></mdp><mdp><tmp>70.75</tmp><fluor>58.24</fluor></mdp><mdp><tmp>70.95</tmp><fluor>58.08</fluor></mdp><mdp><tmp>71.16</tmp><fluor>57.72</fluor></mdp><mdp><tmp>71.37</tmp><fluor>57.55</fluor></mdp><mdp><tmp>71.54</tmp><fluor>57.23</fluor></mdp><mdp><tmp>71.74</tmp><fluor>57.01</fluor></mdp><mdp><tmp>71.95</tmp><fluor>56.72</fluor></mdp><mdp><tmp>72.16</tmp><fluor>56.50</fluor></mdp><mdp><tmp>72.33</tmp><fluor>56.14</fluor></mdp><mdp><tmp>72.56</tmp><fluor>55.89</fluor></mdp><mdp><tmp>72.76</tmp><fluor>55.70</fluor></mdp><mdp><tmp>72.94</tmp><fluor>55.43</fluor></mdp><mdp><tmp>73.15</tmp><fluor>55.15</fluor></mdp><mdp><tmp>73.35</tmp><fluor>54.94</fluor></mdp><mdp><tmp>73.55</tmp><fluor>54.70</fluor></mdp><mdp><tmp>73.75</tmp><fluor>54.44</fluor></mdp><mdp><tmp>73.93</tmp><fluor>54.15</fluor></mdp><mdp><tmp>74.12</tmp><fluor>53.97</fluor></mdp><mdp><tmp>74.33</tmp><fluor>53.71</fluor></mdp><mdp><tmp>74.54</tmp><fluor>53.52</fluor></mdp><mdp><tmp>74.74</tmp><fluor>53.27</fluor></mdp><mdp><tmp>74.95</tmp><fluor>53.01</fluor></mdp><mdp><tmp>75.12</tmp><fluor>52.82</fluor></mdp><mdp><tmp>75.35</tmp><fluor>52.57</fluor></mdp><mdp><tmp>75.56</tmp><fluor>52.33</fluor></mdp><mdp><tmp>75.74</tmp><fluor>52.10</fluor></mdp><mdp><tmp>75.93</tmp><fluor>51.90</fluor></mdp><mdp><tmp>76.11</tmp><fluor>51.69</fluor></mdp><mdp><tmp>76.35</tmp><fluor>51.52</fluor></mdp><mdp><tmp>76.55</tmp><fluor>51.24</fluor></mdp><mdp><tmp>76.73</tmp><fluor>51.02</fluor></mdp><mdp><tmp>76.93</tmp><fluor>50.83</fluor></mdp><mdp><tmp>77.13</tmp><fluor>50.63</fluor></mdp><mdp><tmp>77.33</tmp><fluor>50.45</fluor></mdp><mdp><tmp>77.54</tmp><fluor>50.26</fluor></mdp><mdp><tmp>77.71</tmp><fluor>49.94</fluor></mdp><mdp><tmp>77.92</tmp><fluor>49.71</fluor></mdp><mdp><tmp>78.15</tmp><fluor>49.43</fluor></mdp><mdp><tmp>78.33</tmp><fluor>49.03</fluor></mdp><mdp><tmp>78.52</tmp><fluor>48.54</fluor></mdp><mdp><tmp>78.71</tmp><fluor>47.91</fluor></mdp><mdp><tmp>78.94</tmp><fluor>46.92</fluor></mdp><mdp><tmp>79.12</tmp><fluor>45.41</fluor></mdp><mdp><tmp>79.33</tmp><fluor>43.05</fluor></mdp><mdp><tmp>79.52</tmp><fluor>39.53</fluor></mdp><mdp><tmp>79.73</tmp><fluor>35.01</fluor></mdp><mdp><tmp>79.91</tmp><fluor>29.75</fluor></mdp><mdp><tmp>80.14</tmp><fluor>24.45</fluor></mdp><mdp><tmp>80.31</tmp><fluor>19.39</fluor></mdp><mdp><tmp>80.48</tmp><fluor>15.02</fluor></mdp><mdp><tmp>80.72</tmp><fluor>11.62</fluor></mdp><mdp><tmp>80.93</tmp><fluor>9.24</fluor></mdp><mdp><tmp>81.1</tmp><fluor>7.83</fluor></mdp><mdp><tmp>81.31</tmp><fluor>7.06</fluor></mdp><mdp><tmp>81.49</tmp><fluor>6.71</fluor></mdp><mdp><tmp>81.69</tmp><fluor>6.56</fluor></mdp><mdp><tmp>81.91</tmp><fluor>6.48</fluor></mdp><mdp><tmp>82.11</tmp><fluor>6.42</fluor></mdp><mdp><tmp>82.31</tmp><fluor>6.41</fluor></mdp><mdp><tmp>82.49</tmp><fluor>6.41</fluor></mdp><mdp><tmp>82.71</tmp><fluor>6.38</fluor></mdp><mdp><tmp>82.9</tmp><fluor>6.37</fluor></mdp><mdp><tmp>83.08</tmp><fluor>6.36</fluor></mdp><mdp><tmp>83.27</tmp><fluor>6.33</fluor></mdp><mdp><tmp>83.5</tmp><fluor>6.33</fluor></mdp><mdp><tmp>83.68</tmp><fluor>6.34</fluor></mdp><mdp><tmp>83.92</tmp><fluor>6.33</fluor></mdp><mdp><tmp>84.09</tmp><fluor>6.30</fluor></mdp><mdp><tmp>84.28</tmp><fluor>6.28</fluor></mdp><mdp><tmp>84.49</tmp><fluor>6.27</fluor></mdp><mdp><tmp>84.66</tmp><fluor>6.27</fluor></mdp><mdp><tmp>84.9</tmp><fluor>6.24</fluor></mdp><mdp><tmp>85.11</tmp><fluor>6.23</fluor></mdp><mdp><tmp>85.26</tmp><fluor>6.21</fluor></mdp><mdp><tmp>85.5</tmp><fluor>6.21</fluor></mdp><mdp><tmp>85.68</tmp><fluor>6.22</fluor></mdp><mdp><tmp>85.89</tmp><fluor>6.19</fluor></mdp><mdp><tmp>86.08</tmp><fluor>6.19</fluor></mdp><mdp><tmp>86.26</tmp><fluor>6.17</fluor></mdp><mdp><tmp>86.46</tmp><fluor>6.15</fluor></mdp><mdp><tmp>86.71</tmp><fluor>6.16</fluor></mdp><mdp><tmp>86.86</tmp><fluor>6.16</fluor></mdp><mdp><tmp>87.05</tmp><fluor>6.13</fluor></mdp><mdp><tmp>87.28</tmp><fluor>6.15</fluor></mdp><mdp><tmp>87.46</tmp><fluor>6.12</fluor></mdp><mdp><tmp>87.68</tmp><fluor>6.11</fluor></mdp><mdp><tmp>87.86</tmp><fluor>6.10</fluor></mdp><mdp><tmp>88.08</tmp><fluor>6.09</fluor></mdp><mdp><tmp>88.29</tmp><fluor>6.09</fluor></mdp><mdp><tmp>88.47</tmp><fluor>6.08</fluor></mdp><mdp><tmp>88.69</tmp><fluor>6.07</fluor></mdp><mdp><tmp>88.87</tmp><fluor>6.06</fluor></mdp><mdp><tmp>89.05</tmp><fluor>6.05</fluor></mdp><mdp><tmp>89.28</tmp><fluor>6.06</fluor></mdp><mdp><tmp>89.49</tmp><fluor>6.04</fluor></mdp><mdp><tmp>89.65</tmp><fluor>6.02</fluor></mdp><mdp><tmp>89.83</tmp><fluor>6.02</fluor></mdp><mdp><tmp>90.08</tmp><fluor>6.03</fluor></mdp><mdp><tmp>90.24</tmp><fluor>6.01</fluor></mdp><mdp><tmp>90.45</tmp><fluor>6.01</fluor></mdp><mdp><tmp>90.65</tmp><fluor>5.98</fluor></mdp><mdp><tmp>90.83</tmp><fluor>5.98</fluor></mdp><mdp><tmp>91.04</tmp><fluor>5.98</fluor></mdp><mdp><tmp>91.24</tmp><fluor>5.98</fluor></mdp><mdp><tmp>91.46</tmp><fluor>5.97</fluor></mdp><mdp><tmp>91.64</tmp><fluor>5.93</fluor></mdp><mdp><tmp>91.87</tmp><fluor>5.95</fluor></mdp><mdp><tmp>92.05</tmp><fluor>5.92</fluor></mdp><mdp><tmp>92.25</tmp><fluor>5.95</fluor></mdp><mdp><tmp>92.47</tmp><fluor>5.95</fluor></mdp><mdp><tmp>92.65</tmp><fluor>5.91</fluor></mdp><mdp><tmp>92.85</tmp><fluor>5.90</fluor></mdp><mdp><tmp>93.04</tmp><fluor>5.91</fluor></mdp><mdp><tmp>93.27</tmp><fluor>5.92</fluor></mdp><mdp><tmp>93.46</tmp><fluor>5.89</fluor></mdp><mdp><tmp>93.65</tmp><fluor>5.88</fluor></mdp><mdp><tmp>93.81</tmp><fluor>5.89</fluor></mdp><mdp><tmp>94.04</tmp><fluor>5.89</fluor></mdp><mdp><tmp>94.22</tmp><fluor>5.88</fluor></mdp><mdp><tmp>94.46</tmp><fluor>5.88</fluor></mdp><mdp><tmp>94.65</tmp><fluor>5.87</fluor></mdp><mdp><tmp>94.85</tmp><fluor>5.86</fluor></mdp><bgFluor>13.550</bgFluor><quantFluor>5.321</quantFluor></data></react><react id="38"><sample id="S1_2"/><data><tar id="ACT1"/><cq>22.261</cq><N0>2.76e-06</N0><ampEffMet>LinRegPCR</ampEffMet><ampEff>1.916</ampEff><ampEffSE>0.039</ampEffSE><adp><cyc>1</cyc><fluor>14.08</fluor></adp><adp><cyc>2</cyc><fluor>14.18</fluor></adp><adp><cyc>3</cyc><fluor>14.09</fluor></adp><adp><cyc>4</cyc><fluor>14.02</fluor></adp><adp><cyc>5</cyc><fluor>13.98</fluor></adp><adp><cyc>6</cyc><fluor>13.89</fluor></adp><adp><cyc>7</cyc><fluor>13.81</fluor></adp><adp><cyc>8</cyc><fluor>13.74</fluor></adp><adp><cyc>9</cyc><fluor>13.75</fluor></adp><adp><cyc>10</cyc><fluor>13.78</fluor></adp><adp><cyc>11</cyc><fluor>13.70</fluor></adp><adp><cyc>12</cyc><fluor>13.66</fluor></adp><adp><cyc>13</cyc><fluor>13.63</fluor></adp><adp><cyc>14</cyc><fluor>13.66</fluor></adp><adp><cyc>15</cyc><fluor>13.58</fluor></adp><adp><cyc>16</cyc><fluor>13.62</fluor></adp><adp><cyc>17</cyc><fluor>13.71</fluor></adp><adp><cyc>18</cyc><fluor>13.88</fluor></adp><adp><cyc>19</cyc><fluor>14.21</fluor></adp><adp><cyc>20</cyc><fluor>14.69</fluor></adp><adp><cyc>21</cyc><fluor>15.91</fluor></adp><adp><cyc>22</cyc><fluor>18.18</fluor></adp><adp><cyc>23</cyc><fluor>22.12</fluor></adp><adp><cyc>24</cyc><fluor>28.53</fluor></adp><adp><cyc>25</cyc><fluor>37.32</fluor></adp><adp><cyc>26</cyc><fluor>47.25</fluor></adp><adp><cyc>27</cyc><fluor>55.79</fluor></adp><adp><cyc>28</cyc><fluor>62.00</fluor></adp><adp><cyc>29</cyc><fluor>65.76</fluor></adp><adp><cyc>30</cyc><fluor>67.94</fluor></adp><adp><cyc>31</cyc><fluor>69.19</fluor></adp><adp><cyc>32</cyc><fluor>70.13</fluor></adp><adp><cyc>33</cyc><fluor>70.74</fluor></adp><adp><cyc>34</cyc><fluor>71.04</fluor></adp><adp><cyc>35</cyc><fluor>71.36</fluor></adp><adp><cyc>36</cyc><fluor>71.32</fluor></adp><adp><cyc>37</cyc><fluor>71.34</fluor></adp><adp><cyc>38</cyc><fluor>71.37</fluor></adp><adp><cyc>39</cyc><fluor>71.26</fluor></adp><adp><cyc>40</cyc><fluor>71.17</fluor></adp><mdp><tmp>59.92</tmp><fluor>71.36</fluor></mdp><mdp><tmp>59.79</tmp><fluor>71.48</fluor></mdp><mdp><tmp>59.76</tmp><fluor>71.47</fluor></mdp><mdp><tmp>59.98</tmp><fluor>71.44</fluor></mdp><mdp><tmp>60.22</tmp><fluor>71.36</fluor></mdp><mdp><tmp>60.45</tmp><fluor>71.14</fluor></mdp><mdp><tmp>60.7</tmp><fluor>70.92</fluor></mdp><mdp><tmp>60.98</tmp><fluor>70.69</fluor></mdp><mdp><tmp>61.16</tmp><fluor>70.35</fluor></mdp><mdp><tmp>61.41</tmp><fluor>70.12</fluor></mdp><mdp><tmp>61.63</tmp><fluor>69.72</fluor></mdp><mdp><tmp>61.84</tmp><fluor>69.47</fluor></mdp><mdp><tmp>62.09</tmp><fluor>69.11</fluor></mdp><mdp><tmp>62.28</tmp><fluor>68.79</fluor></mdp><mdp><tmp>62.49</tmp><fluor>68.44</fluor></mdp><mdp><tmp>62.71</tmp><fluor>68.04</fluor></mdp><mdp><tmp>62.92</tmp><fluor>67.75</fluor></mdp><mdp><tmp>63.13</tmp><fluor>67.41</fluor></mdp><mdp><tmp>63.31</tmp><fluor>67.07</fluor></mdp><mdp><tmp>63.56</tmp><fluor>66.61</fluor></mdp><mdp><tmp>63.73</tmp><fluor>66.33</fluor></mdp><mdp><tmp>63.95</tmp><fluor>66.05</fluor></mdp><mdp><tmp>64.14</tmp><fluor>65.78</fluor></mdp><mdp><tmp>64.34</tmp><fluor>65.32</fluor></mdp><mdp><tmp>64.55</tmp><fluor>64.97</fluor></mdp><mdp><tmp>64.77</tmp><fluor>64.71</fluor></mdp><mdp><tmp>64.94</tmp><fluor>64.33</fluor></mdp><mdp><tmp>65.16</tmp><fluor>63.98</fluor></mdp><mdp><tmp>65.37</tmp><fluor>63.74</fluor></mdp><mdp><tmp>65.57</tmp><fluor>63.42</fluor></mdp><mdp><tmp>65.79</tmp><fluor>63.05</fluor></mdp><mdp><tmp>65.96</tmp><fluor>62.76</fluor></mdp><mdp><tmp>66.18</tmp><fluor>62.42</fluor></mdp><mdp><tmp>66.38</tmp><fluor>62.04</fluor></mdp><mdp><tmp>66.59</tmp><fluor>61.83</fluor></mdp><mdp><tmp>66.77</tmp><fluor>61.46</fluor></mdp><mdp><tmp>66.95</tmp><fluor>61.13</fluor></mdp><mdp><tmp>67.15</tmp><fluor>60.86</fluor></mdp><mdp><tmp>67.39</tmp><fluor>60.58</fluor></mdp><mdp><tmp>67.57</tmp><fluor>60.25</fluor></mdp><mdp><tmp>67.78</tmp><fluor>59.92</fluor></mdp><mdp><tmp>67.96</tmp><fluor>59.71</fluor></mdp><mdp><tmp>68.16</tmp><fluor>59.40</fluor></mdp><mdp><tmp>68.4</tmp><fluor>59.04</fluor></mdp><mdp><tmp>68.55</tmp><fluor>58.78</fluor></mdp><mdp><tmp>68.75</tmp><fluor>58.48</fluor></mdp><mdp><tmp>68.95</tmp><fluor>58.20</fluor></mdp><mdp><tmp>69.16</tmp><fluor>57.83</fluor></mdp><mdp><tmp>69.38</tmp><fluor>57.51</fluor></mdp><mdp><tmp>69.58</tmp><fluor>57.25</fluor></mdp><mdp><tmp>69.75</tmp><fluor>57.04</fluor></mdp><mdp><tmp>69.96</tmp><fluor>56.76</fluor></mdp><mdp><tmp>70.16</tmp><fluor>56.41</fluor></mdp><mdp><tmp>70.37</tmp><fluor>56.20</fluor></mdp><mdp><tmp>70.54</tmp><fluor>55.93</fluor></mdp><mdp><tmp>70.75</tmp><fluor>55.61</fluor></mdp><mdp><tmp>70.95</tmp><fluor>55.37</fluor></mdp><mdp><tmp>71.16</tmp><fluor>55.06</fluor></mdp><mdp><tmp>71.37</tmp><fluor>54.82</fluor></mdp><mdp><tmp>71.54</tmp><fluor>54.58</fluor></mdp><mdp><tmp>71.74</tmp><fluor>54.33</fluor></mdp><mdp><tmp>71.95</tmp><fluor>54.02</fluor></mdp><mdp><tmp>72.16</tmp><fluor>53.79</fluor></mdp><mdp><tmp>72.33</tmp><fluor>53.55</fluor></mdp><mdp><tmp>72.56</tmp><fluor>53.30</fluor></mdp><mdp><tmp>72.76</tmp><fluor>53.05</fluor></mdp><mdp><tmp>72.94</tmp><fluor>52.80</fluor></mdp><mdp><tmp>73.15</tmp><fluor>52.61</fluor></mdp><mdp><tmp>73.35</tmp><fluor>52.28</fluor></mdp><mdp><tmp>73.55</tmp><fluor>52.02</fluor></mdp><mdp><tmp>73.75</tmp><fluor>51.92</fluor></mdp><mdp><tmp>73.93</tmp><fluor>51.60</fluor></mdp><mdp><tmp>74.12</tmp><fluor>51.34</fluor></mdp><mdp><tmp>74.33</tmp><fluor>51.18</fluor></mdp><mdp><tmp>74.54</tmp><fluor>50.92</fluor></mdp><mdp><tmp>74.74</tmp><fluor>50.67</fluor></mdp><mdp><tmp>74.95</tmp><fluor>50.54</fluor></mdp><mdp><tmp>75.12</tmp><fluor>50.28</fluor></mdp><mdp><tmp>75.35</tmp><fluor>50.13</fluor></mdp><mdp><tmp>75.56</tmp><fluor>49.90</fluor></mdp><mdp><tmp>75.74</tmp><fluor>49.66</fluor></mdp><mdp><tmp>75.93</tmp><fluor>49.44</fluor></mdp><mdp><tmp>76.11</tmp><fluor>49.32</fluor></mdp><mdp><tmp>76.35</tmp><fluor>49.08</fluor></mdp><mdp><tmp>76.55</tmp><fluor>48.88</fluor></mdp><mdp><tmp>76.73</tmp><fluor>48.70</fluor></mdp><mdp><tmp>76.93</tmp><fluor>48.50</fluor></mdp><mdp><tmp>77.13</tmp><fluor>48.25</fluor></mdp><mdp><tmp>77.33</tmp><fluor>48.09</fluor></mdp><mdp><tmp>77.54</tmp><fluor>47.88</fluor></mdp><mdp><tmp>77.71</tmp><fluor>47.61</fluor></mdp><mdp><tmp>77.92</tmp><fluor>47.35</fluor></mdp><mdp><tmp>78.15</tmp><fluor>47.14</fluor></mdp><mdp><tmp>78.33</tmp><fluor>46.73</fluor></mdp><mdp><tmp>78.52</tmp><fluor>46.19</fluor></mdp><mdp><tmp>78.71</tmp><fluor>45.42</fluor></mdp><mdp><tmp>78.94</tmp><fluor>44.45</fluor></mdp><mdp><tmp>79.12</tmp><fluor>42.76</fluor></mdp><mdp><tmp>79.33</tmp><fluor>40.21</fluor></mdp><mdp><tmp>79.52</tmp><fluor>36.65</fluor></mdp><mdp><tmp>79.73</tmp><fluor>32.13</fluor></mdp><mdp><tmp>79.91</tmp><fluor>27.13</fluor></mdp><mdp><tmp>80.14</tmp><fluor>22.16</fluor></mdp><mdp><tmp>80.31</tmp><fluor>17.60</fluor></mdp><mdp><tmp>80.48</tmp><fluor>13.69</fluor></mdp><mdp><tmp>80.72</tmp><fluor>10.71</fluor></mdp><mdp><tmp>80.93</tmp><fluor>8.60</fluor></mdp><mdp><tmp>81.1</tmp><fluor>7.40</fluor></mdp><mdp><tmp>81.31</tmp><fluor>6.81</fluor></mdp><mdp><tmp>81.49</tmp><fluor>6.49</fluor></mdp><mdp><tmp>81.69</tmp><fluor>6.37</fluor></mdp><mdp><tmp>81.91</tmp><fluor>6.28</fluor></mdp><mdp><tmp>82.11</tmp><fluor>6.30</fluor></mdp><mdp><tmp>82.31</tmp><fluor>6.28</fluor></mdp><mdp><tmp>82.49</tmp><fluor>6.28</fluor></mdp><mdp><tmp>82.71</tmp><fluor>6.30</fluor></mdp><mdp><tmp>82.9</tmp><fluor>6.26</fluor></mdp><mdp><tmp>83.08</tmp><fluor>6.27</fluor></mdp><mdp><tmp>83.27</tmp><fluor>6.27</fluor></mdp><mdp><tmp>83.5</tmp><fluor>6.29</fluor></mdp><mdp><tmp>83.68</tmp><fluor>6.25</fluor></mdp><mdp><tmp>83.92</tmp><fluor>6.25</fluor></mdp><mdp><tmp>84.09</tmp><fluor>6.20</fluor></mdp><mdp><tmp>84.28</tmp><fluor>6.20</fluor></mdp><mdp><tmp>84.49</tmp><fluor>6.21</fluor></mdp><mdp><tmp>84.66</tmp><fluor>6.18</fluor></mdp><mdp><tmp>84.9</tmp><fluor>6.19</fluor></mdp><mdp><tmp>85.11</tmp><fluor>6.18</fluor></mdp><mdp><tmp>85.26</tmp><fluor>6.16</fluor></mdp><mdp><tmp>85.5</tmp><fluor>6.14</fluor></mdp><mdp><tmp>85.68</tmp><fluor>6.14</fluor></mdp><mdp><tmp>85.89</tmp><fluor>6.13</fluor></mdp><mdp><tmp>86.08</tmp><fluor>6.11</fluor></mdp><mdp><tmp>86.26</tmp><fluor>6.11</fluor></mdp><mdp><tmp>86.46</tmp><fluor>6.09</fluor></mdp><mdp><tmp>86.71</tmp><fluor>6.09</fluor></mdp><mdp><tmp>86.86</tmp><fluor>6.09</fluor></mdp><mdp><tmp>87.05</tmp><fluor>6.08</fluor></mdp><mdp><tmp>87.28</tmp><fluor>6.06</fluor></mdp><mdp><tmp>87.46</tmp><fluor>6.05</fluor></mdp><mdp><tmp>87.68</tmp><fluor>6.01</fluor></mdp><mdp><tmp>87.86</tmp><fluor>6.03</fluor></mdp><mdp><tmp>88.08</tmp><fluor>6.02</fluor></mdp><mdp><tmp>88.29</tmp><fluor>6.02</fluor></mdp><mdp><tmp>88.47</tmp><fluor>6.01</fluor></mdp><mdp><tmp>88.69</tmp><fluor>6.01</fluor></mdp><mdp><tmp>88.87</tmp><fluor>5.98</fluor></mdp><mdp><tmp>89.05</tmp><fluor>5.99</fluor></mdp><mdp><tmp>89.28</tmp><fluor>5.98</fluor></mdp><mdp><tmp>89.49</tmp><fluor>5.96</fluor></mdp><mdp><tmp>89.65</tmp><fluor>5.98</fluor></mdp><mdp><tmp>89.83</tmp><fluor>5.98</fluor></mdp><mdp><tmp>90.08</tmp><fluor>5.97</fluor></mdp><mdp><tmp>90.24</tmp><fluor>5.94</fluor></mdp><mdp><tmp>90.45</tmp><fluor>5.95</fluor></mdp><mdp><tmp>90.65</tmp><fluor>5.92</fluor></mdp><mdp><tmp>90.83</tmp><fluor>5.91</fluor></mdp><mdp><tmp>91.04</tmp><fluor>5.91</fluor></mdp><mdp><tmp>91.24</tmp><fluor>5.90</fluor></mdp><mdp><tmp>91.46</tmp><fluor>5.92</fluor></mdp><mdp><tmp>91.64</tmp><fluor>5.89</fluor></mdp><mdp><tmp>91.87</tmp><fluor>5.91</fluor></mdp><mdp><tmp>92.05</tmp><fluor>5.89</fluor></mdp><mdp><tmp>92.25</tmp><fluor>5.90</fluor></mdp><mdp><tmp>92.47</tmp><fluor>5.89</fluor></mdp><mdp><tmp>92.65</tmp><fluor>5.86</fluor></mdp><mdp><tmp>92.85</tmp><fluor>5.88</fluor></mdp><mdp><tmp>93.04</tmp><fluor>5.86</fluor></mdp><mdp><tmp>93.27</tmp><fluor>5.86</fluor></mdp><mdp><tmp>93.46</tmp><fluor>5.85</fluor></mdp><mdp><tmp>93.65</tmp><fluor>5.86</fluor></mdp><mdp><tmp>93.81</tmp><fluor>5.84</fluor></mdp><mdp><tmp>94.04</tmp><fluor>5.84</fluor></mdp><mdp><tmp>94.22</tmp><fluor>5.84</fluor></mdp><mdp><tmp>94.46</tmp><fluor>5.84</fluor></mdp><mdp><tmp>94.65</tmp><fluor>5.82</fluor></mdp><mdp><tmp>94.85</tmp><fluor>5.82</fluor></mdp><bgFluor>13.527</bgFluor><quantFluor>5.321</quantFluor></data></react><react id="39"><sample id="S1_3"/><data><tar id="ACT1"/><cq>22.137</cq><N0>2.99e-06</N0><ampEffMet>LinRegPCR</ampEffMet><ampEff>1.916</ampEff><ampEffSE>0.039</ampEffSE><adp><cyc>1</cyc><fluor>13.92</fluor></adp><adp><cyc>2</cyc><fluor>13.95</fluor></adp><adp><cyc>3</cyc><fluor>13.89</fluor></adp><adp><cyc>4</cyc><fluor>13.78</fluor></adp><adp><cyc>5</cyc><fluor>13.78</fluor></adp><adp><cyc>6</cyc><fluor>13.69</fluor></adp><adp><cyc>7</cyc><fluor>13.70</fluor></adp><adp><cyc>8</cyc><fluor>13.65</fluor></adp><adp><cyc>9</cyc><fluor>13.62</fluor></adp><adp><cyc>10</cyc><fluor>13.57</fluor></adp><adp><cyc>11</cyc><fluor>13.62</fluor></adp><adp><cyc>12</cyc><fluor>13.46</fluor></adp><adp><cyc>13</cyc><fluor>13.57</fluor></adp><adp><cyc>14</cyc><fluor>13.53</fluor></adp><adp><cyc>15</cyc><fluor>13.47</fluor></adp><adp><cyc>16</cyc><fluor>13.56</fluor></adp><adp><cyc>17</cyc><fluor>13.69</fluor></adp><adp><cyc>18</cyc><fluor>13.80</fluor></adp><adp><cyc>19</cyc><fluor>14.17</fluor></adp><adp><cyc>20</cyc><fluor>14.81</fluor></adp><adp><cyc>21</cyc><fluor>16.04</fluor></adp><adp><cyc>22</cyc><fluor>18.46</fluor></adp><adp><cyc>23</cyc><fluor>22.69</fluor></adp><adp><cyc>24</cyc><fluor>29.29</fluor></adp><adp><cyc>25</cyc><fluor>38.52</fluor></adp><adp><cyc>26</cyc><fluor>48.36</fluor></adp><adp><cyc>27</cyc><fluor>56.73</fluor></adp><adp><cyc>28</cyc><fluor>62.66</fluor></adp><adp><cyc>29</cyc><fluor>66.45</fluor></adp><adp><cyc>30</cyc><fluor>68.22</fluor></adp><adp><cyc>31</cyc><fluor>69.53</fluor></adp><adp><cyc>32</cyc><fluor>70.33</fluor></adp><adp><cyc>33</cyc><fluor>70.94</fluor></adp><adp><cyc>34</cyc><fluor>71.31</fluor></adp><adp><cyc>35</cyc><fluor>71.55</fluor></adp><adp><cyc>36</cyc><fluor>71.53</fluor></adp><adp><cyc>37</cyc><fluor>71.55</fluor></adp><adp><cyc>38</cyc><fluor>71.50</fluor></adp><adp><cyc>39</cyc><fluor>71.34</fluor></adp><adp><cyc>40</cyc><fluor>71.34</fluor></adp><mdp><tmp>59.92</tmp><fluor>71.66</fluor></mdp><mdp><tmp>59.79</tmp><fluor>71.78</fluor></mdp><mdp><tmp>59.76</tmp><fluor>71.74</fluor></mdp><mdp><tmp>59.98</tmp><fluor>71.69</fluor></mdp><mdp><tmp>60.22</tmp><fluor>71.57</fluor></mdp><mdp><tmp>60.45</tmp><fluor>71.56</fluor></mdp><mdp><tmp>60.7</tmp><fluor>71.30</fluor></mdp><mdp><tmp>60.98</tmp><fluor>71.08</fluor></mdp><mdp><tmp>61.16</tmp><fluor>70.67</fluor></mdp><mdp><tmp>61.41</tmp><fluor>70.43</fluor></mdp><mdp><tmp>61.63</tmp><fluor>70.09</fluor></mdp><mdp><tmp>61.84</tmp><fluor>69.73</fluor></mdp><mdp><tmp>62.09</tmp><fluor>69.47</fluor></mdp><mdp><tmp>62.28</tmp><fluor>69.17</fluor></mdp><mdp><tmp>62.49</tmp><fluor>68.75</fluor></mdp><mdp><tmp>62.71</tmp><fluor>68.42</fluor></mdp><mdp><tmp>62.92</tmp><fluor>68.08</fluor></mdp><mdp><tmp>63.13</tmp><fluor>67.74</fluor></mdp><mdp><tmp>63.31</tmp><fluor>67.37</fluor></mdp><mdp><tmp>63.56</tmp><fluor>67.11</fluor></mdp><mdp><tmp>63.73</tmp><fluor>66.75</fluor></mdp><mdp><tmp>63.95</tmp><fluor>66.34</fluor></mdp><mdp><tmp>64.14</tmp><fluor>66.03</fluor></mdp><mdp><tmp>64.34</tmp><fluor>65.68</fluor></mdp><mdp><tmp>64.55</tmp><fluor>65.41</fluor></mdp><mdp><tmp>64.77</tmp><fluor>65.00</fluor></mdp><mdp><tmp>64.94</tmp><fluor>64.75</fluor></mdp><mdp><tmp>65.16</tmp><fluor>64.43</fluor></mdp><mdp><tmp>65.37</tmp><fluor>64.07</fluor></mdp><mdp><tmp>65.57</tmp><fluor>63.72</fluor></mdp><mdp><tmp>65.79</tmp><fluor>63.46</fluor></mdp><mdp><tmp>65.96</tmp><fluor>63.12</fluor></mdp><mdp><tmp>66.18</tmp><fluor>62.76</fluor></mdp><mdp><tmp>66.38</tmp><fluor>62.47</fluor></mdp><mdp><tmp>66.59</tmp><fluor>62.17</fluor></mdp><mdp><tmp>66.77</tmp><fluor>61.89</fluor></mdp><mdp><tmp>66.95</tmp><fluor>61.58</fluor></mdp><mdp><tmp>67.15</tmp><fluor>61.22</fluor></mdp><mdp><tmp>67.39</tmp><fluor>60.95</fluor></mdp><mdp><tmp>67.57</tmp><fluor>60.59</fluor></mdp><mdp><tmp>67.78</tmp><fluor>60.34</fluor></mdp><mdp><tmp>67.96</tmp><fluor>60.02</fluor></mdp><mdp><tmp>68.16</tmp><fluor>59.79</fluor></mdp><mdp><tmp>68.4</tmp><fluor>59.42</fluor></mdp><mdp><tmp>68.55</tmp><fluor>59.12</fluor></mdp><mdp><tmp>68.75</tmp><fluor>58.87</fluor></mdp><mdp><tmp>68.95</tmp><fluor>58.59</fluor></mdp><mdp><tmp>69.16</tmp><fluor>58.25</fluor></mdp><mdp><tmp>69.38</tmp><fluor>58.03</fluor></mdp><mdp><tmp>69.58</tmp><fluor>57.71</fluor></mdp><mdp><tmp>69.75</tmp><fluor>57.44</fluor></mdp><mdp><tmp>69.96</tmp><fluor>57.06</fluor></mdp><mdp><tmp>70.16</tmp><fluor>56.81</fluor></mdp><mdp><tmp>70.37</tmp><fluor>56.63</fluor></mdp><mdp><tmp>70.54</tmp><fluor>56.27</fluor></mdp><mdp><tmp>70.75</tmp><fluor>56.08</fluor></mdp><mdp><tmp>70.95</tmp><fluor>55.76</fluor></mdp><mdp><tmp>71.16</tmp><fluor>55.48</fluor></mdp><mdp><tmp>71.37</tmp><fluor>55.25</fluor></mdp><mdp><tmp>71.54</tmp><fluor>54.92</fluor></mdp><mdp><tmp>71.74</tmp><fluor>54.72</fluor></mdp><mdp><tmp>71.95</tmp><fluor>54.43</fluor></mdp><mdp><tmp>72.16</tmp><fluor>54.18</fluor></mdp><mdp><tmp>72.33</tmp><fluor>53.98</fluor></mdp><mdp><tmp>72.56</tmp><fluor>53.66</fluor></mdp><mdp><tmp>72.76</tmp><fluor>53.43</fluor></mdp><mdp><tmp>72.94</tmp><fluor>53.21</fluor></mdp><mdp><tmp>73.15</tmp><fluor>52.93</fluor></mdp><mdp><tmp>73.35</tmp><fluor>52.69</fluor></mdp><mdp><tmp>73.55</tmp><fluor>52.46</fluor></mdp><mdp><tmp>73.75</tmp><fluor>52.24</fluor></mdp><mdp><tmp>73.93</tmp><fluor>52.03</fluor></mdp><mdp><tmp>74.12</tmp><fluor>51.73</fluor></mdp><mdp><tmp>74.33</tmp><fluor>51.62</fluor></mdp><mdp><tmp>74.54</tmp><fluor>51.32</fluor></mdp><mdp><tmp>74.74</tmp><fluor>51.15</fluor></mdp><mdp><tmp>74.95</tmp><fluor>50.86</fluor></mdp><mdp><tmp>75.12</tmp><fluor>50.72</fluor></mdp><mdp><tmp>75.35</tmp><fluor>50.49</fluor></mdp><mdp><tmp>75.56</tmp><fluor>50.25</fluor></mdp><mdp><tmp>75.74</tmp><fluor>50.01</fluor></mdp><mdp><tmp>75.93</tmp><fluor>49.84</fluor></mdp><mdp><tmp>76.11</tmp><fluor>49.58</fluor></mdp><mdp><tmp>76.35</tmp><fluor>49.39</fluor></mdp><mdp><tmp>76.55</tmp><fluor>49.25</fluor></mdp><mdp><tmp>76.73</tmp><fluor>49.05</fluor></mdp><mdp><tmp>76.93</tmp><fluor>48.85</fluor></mdp><mdp><tmp>77.13</tmp><fluor>48.65</fluor></mdp><mdp><tmp>77.33</tmp><fluor>48.36</fluor></mdp><mdp><tmp>77.54</tmp><fluor>48.21</fluor></mdp><mdp><tmp>77.71</tmp><fluor>47.98</fluor></mdp><mdp><tmp>77.92</tmp><fluor>47.66</fluor></mdp><mdp><tmp>78.15</tmp><fluor>47.43</fluor></mdp><mdp><tmp>78.33</tmp><fluor>46.99</fluor></mdp><mdp><tmp>78.52</tmp><fluor>46.56</fluor></mdp><mdp><tmp>78.71</tmp><fluor>45.81</fluor></mdp><mdp><tmp>78.94</tmp><fluor>44.90</fluor></mdp><mdp><tmp>79.12</tmp><fluor>43.17</fluor></mdp><mdp><tmp>79.33</tmp><fluor>40.70</fluor></mdp><mdp><tmp>79.52</tmp><fluor>37.25</fluor></mdp><mdp><tmp>79.73</tmp><fluor>32.73</fluor></mdp><mdp><tmp>79.91</tmp><fluor>27.86</fl
[truncated: 3,979,964 more chars]
